# Supplementary material for: TSPAN5 influences serotonin and kynurenine: pharmacogenomic mechanisms related to alcohol use disorder and acamprosate treatment response
Source: Mol Psychiatry. 2020 Aug 4;26(7):3122–33. doi: 10.1038/s41380-020-0855-9 (PMC7858703; doi:10.1038/s41380-020-0855-9)
Supplement: Supplementary file 4 — Supplementary Tables [file 41380_2020_855_MOESM4_ESM.xlsx]

## Sheet: SupTb 1
Supplementary Table 1. Primer sequences and antibodies used for experiments
Gene name		asscesion number	PCR product	primer sequence 5'-3'		experiment
STAT1	Fw	NM_139276	186	ATCAGGCTCAGTCGGGGAATA		real time PCR
	Rv			TGGTCTCGTGTTCTCTGTTCT		real time PCR
MAOA	Fw	NM_000240	147	TTCAGGACTATCTGCTGCCAA		real time PCR
	Rv			GGTCCCACATAAGCTCCACC		real time PCR
MAOB	Fw	NM_000898	204	GGCGGCATCTCAGGTATGG		real time PCR
	Rv			GGTCTCCAATCCTAGCTCCTTG		real time PCR
DDC	Fw	NM_001242890	86	ATTCATCTGCCCTGAGTTCCG		real time PCR
	Rv			CCAATAGCCATTTGTGGGGAT		real time PCR
TPH1	Fw	NM_004179.2	158	TTCCATCCGTCCTGTGGCTG		real time PCR
	Rv			GCGGGACATGACCTAAGAGTTC		real time PCR
TPH2	Fw	NM_173353	121	CAAAAATGACGACAAAGGCAACA		real time PCR
	Rv			CCTCAGTGCTTTTACCAATCCA		real time PCR
MX1	Fw	NM_001144925	79	AGCGGGATCGTGACCAGAT		real time PCR
	Rv			TGACCTTGCCTCTCCACTTATC		real time PCR
MX2	Fw	NM_002463	125	CAGAGGCAGCAGACGATCAAC		real time PCR
	Rv			TTGGTCAGGATACCGATGGTC		real time PCR
OAS1	Fw	NM_016816	170	AGTTGACTGGCGGCTATAAAC		real time PCR
	Rv			GTGCTTGACTAGGCGGATGAG		real time PCR
OAS2	Fw	NM_001032731	76	CTCAGAAGCTGGGTTGGTTTAT		real time PCR
	Rv			ACCATCTCGTCGATCAGTGTC		real time PCR
TSPAN5	Fw	NM_005723.3	197	GTGATGTTCATTTTGGGATTTGC		real time PCR
	Rv			TCCCGATATGCTCTGATGTTGT		real time PCR
IRF9	Fw	NM_006084	84	GCCCTACAAGGTGTATCAGTTG		real time PCR
	Rv			TGCTGTCGCTTTGATGGTACT		real time PCR
IRF7	Fw	NM_004029	134	ACACCCGAGCTGCACGTTCC		real time PCR
	Rv			GCAGCAGTTCCTCCGTGTAG		real time PCR
DDIT3	Fw	NM_001195053.1	108	CACCTCCTGGAAATGAAGAGGA		real time PCR
	Rv			TGCTTGTGACCTCTGCTGGT		real time PCR
GRP78	Fw	NM_005347.5	104	AACACAGTGGTGCCTACCAAGAA		real time PCR
	Rv			TTTGTCAGGGGTCTTTCACCTT		real time PCR
antibody
Name	Host	Vendor	Catalog#	Application	Dilution
Anti-ACTIN	Mouse	Millpore	MAB1501	WB	1/10000
Anti-GFAP	Rabit	abcam	ab7260	IF	1/500
Anti-TSPAN5	Rabit	mybioresource	MBS1498957	WB/IP	1/1000, 1/100
Anti-CTIP2	Rat	abcam	ab18465	IF	1/500
Anti-FOXG1	Rabit	abcam	ab18259	IF	1/500
Anti-MAP2	Rabit	Millipore	AB5622	IF	1/1000
Anti-MAP2 (2A + 2B)	Mouse	Sigma	M2320	IF	1/1000
Anti-NANOG	Goat	R&D Systems	AF1997	IF	1/1000
Anti-NESTIN	Rabit	Millipore	AB5922	IF	1/2000
Anti-NESTIN	Mouse	Millipore	MAB5326	IF	1/1000
Anti-PAX6	Mouse	Millipore	MAB5552	IF	1/1000
Anti-SOX2	Goat	Santa Cruz	sc-17320	IF	1/1000
Anti-TBR1	Rabit	abcam	ab31940	IF	1/400
Anti-TRA-1-60	Mouse	Millipore	MAB4360	ICH	1/1000
Anti-TRA-1-81	Mouse	Millipore	MAB4381	ICH	1/1000
Anti-TRA-2-49	Mouse	Millipore	MAB4349	ICH	1/1000
Anti-TUJ1	Mouse	Covance	MMS-435P	IF	1/1000

## Sheet: SupTb 2
Supplementary Table 2. TSPAN5 partner proteins in iPSC-derived astrocytes as determined by mass spectrometry
Gene Symbol #1	MWT(kDa)
AAMP	46.72
AARSD1	45.45
ABCA1	254.14
ACIN1	151.77
ACOT9	49.87
ACTA2	41.98
ACTG1	41.77
ACTN2	103.79
ACTN3	103.18
ACTN4	104.79
ACTR3	47.34
ADSL	54.85
AHCY	47.69
AHNAK	628.7
AK1	21.62
AK3	25.55
ALDH1B1	57.17
ALDH2	56.35
ALDH7A1	58.45
ALDH9A1	53.77
ALDOA	39.4
ANKRD40	41.06
ANXA1	38.69
ANXA11	54.36
ANXA2	38.58
ANXA5	35.91
ANXA7	52.71
AP2M1	49.62
AP3M1	46.91
API5	58.97
APMAP	46.45
APRT	19.6
ARCN1	57.17
ARFGAP1	44.64
ARHGAP1	50.4
ARHGDIA	23.19
ARID1B	235.97
ARL3	20.44
ARPC3	20.53
ASCC3	251.3
ASF1A	22.95
ASL	51.63
ATG5	32.43
ATL3	60.5
ATP5A1	59.71
ATP5B	56.52
ATP5F1	28.89
ATP5H	18.48
ATP5O	23.26
ATP6V1B2	56.46
ATP6V1H	55.85
ATXN10	53.45
ATXN2L	113.3
AZI2	44.91
BAD	18.38
BAG2	23.76
BAIAP2	60.83
BAP18	17.89
BAX	21.17
BCAP31	27.97
BCAS2	26.11
BDH2	26.71
BID	21.98
BLVRB	22.11
BSG	42.17
BYSL	49.57
C14orf166	28.05
C19orf43	18.41
C5orf24	20.12
C7orf50	22.07
CALD1	93.18
CALM2	16.83
CALR	48.11
CALU	37.08
CAMK2B	72.63
CAMK2D	56.33
CAP1	51.87
CAP2	52.79
CAPNS1	28.3
CAPRIN1	78.32
CAPZA1	32.9
CAPZB	31.33
CARS2	62.18
CAT	59.72
CBFB	21.49
CBX1	21.4
CBX3	20.8
CBX5	22.21
CCT2	57.45
CCT3	60.5
CCT4	57.89
CCT5	59.63
CCT6A	57.99
CCT6B	57.78
CCT7	59.33
CCT8	59.58
CD2BP2	37.62
CDC37	44.44
CDC42	21.25
CDC5L	92.19
CELF1	52.03
CEP44	44.11
CFDP1	33.57
CFL1	18.49
CHCHD3	26.14
CHEK1	54.4
CHP1	22.44
CHTF8	51.36
CKAP4	65.98
CKAP5	225.35
CLIC1	26.91
CLTC	191.49
CMAS	48.35
CMPK1	22.21
CNDP2	52.84
CNN1	33.15
CNN2	33.68
CNN3	36.39
CNOT11	55.18
CNTLN	161.5
COL1A1	84.69
COL1A1	138.86
COL4A2	167.45
COL6A1	108.46
COMT	30.02
COPS2	51.56
CORO1C	53.22
CORO2B	54.92
CPA3	48.64
CPNE2	61.15
CPNE3	60.09
CPSF7	52.02
CRIP2	22.48
CRTAP	46.53
CSK	50.67
CSRP1	20.55
CSRP2	20.94
CSTF1	48.33
CTBP1	47.51
CTBP2	48.91
CTSB	37.8
CTTN	61.55
CYB5B	16.32
CYP51A1	56.77
DAPK3	52.5
DARS	57.1
DAZAP1	43.36
DBN1	71.39
DBNL	48.18
DBT	53.45
DCAF13	51.37
DCTN2	44.2
DCTN3	21.11
DDI2	44.49
DDOST	50.77
DDX17	80.22
DDX19A	53.94
DDX39A	49.1
DDX3Y	73.11
DDX47	50.61
DDX49	54.19
DDX5	69.1
DDX6	54.38
DEK	42.65
DES	53.5
DFNA5	54.52
DIABLO	27.11
DKC1	57.64
DLD	54.14
DLST	48.72
DNAJA1	44.84
DNAJA2	45.72
DNAJB1	38.02
DNAJB4	37.78
DNAJC13	254.25
DNAJC3	57.54
DNPEP	52.39
DOCK7	242.41
DPM1	29.62
DPP7	54.31
DTD1	23.41
DTYMK	23.8
DYNC1LI2	54.07
ECHS1	31.37
EDF1	16.36
EEF1A1	50.11
EEF1D	31.1
EEF1G	50.09
EEF2	95.28
EIF1AD	19.04
EIF2A	64.95
EIF2B3	50.21
EIF2S2	38.36
EIF2S3L	51.2
EIF3E	52.19
EIF3F	37.54
EIF3G	35.59
EIF3K	25.04
EIF4A1	46.12
EIF4A2	46.37
EIF4A3	46.84
EIF4G1	175.38
EIF4G2	102.3
EIF4H	27.37
EIF5	49.19
EIF6	26.58
EIPR1	43.58
EMG1	26.7
ENO1	47.14
ENO2	47.24
ENO3	46.96
ERO1A	54.36
ERP29	28.98
ETF1	49
ETFB	27.83
ETHE1	27.86
EXOSC1	21.44
FAHD1	24.83
FAM168A	26.17
FAM3C	24.66
FAM98A	55.37
FAM98B	37.17
FAR1	59.32
FARSA	57.53
FASN	273.25
FBLIM1	40.64
FBXW11	62.05
FGF2	30.75
FH	54.6
FIGNL1	74.03
FIP1L1	66.49
FKBP4	51.77
FKBP5	51.18
FKBP8	44.53
FLII	144.66
FLNA	280.56
FLNB	277.99
FLNC	290.84
FLOT1	47.33
FLOT2	47.03
FN1	262.46
FNTA	44.38
FSCN1	54.5
FTL	20.01
FUBP1	67.52
FUCA1	53.65
FUS	53.39
FXR1	69.68
G3BP1	52.13
G3BP2	54.09
G6PD	59.22
GADD45GIP1	25.37
GANAB	106.81
GAPDH	36.03
GAR1	22.33
GART	107.7
GBF1	206.31
GBP1	67.89
GDI1	50.55
GDI2	50.63
GFAP	49.85
GGCT	20.99
GLO1	20.76
GLS	73.41
GLS	18.62
GLUD1	61.36
GOLT1B	15.42
GOPC	50.49
GORAB	44.97
GORASP2	47.12
GPI	63.11
GPS1	55.5
GPX1	22.08
GPX8	23.87
GRN	63.5
GRPEL1	24.26
GRSF1	53.09
GRWD1	49.39
GSK3A	50.95
GSN	85.64
GSR	56.22
GSS	52.35
GSTK1	25.48
GSTM2	25.73
GSTM4	25.54
GSTP1	23.34
H2AFY	39.59
H2AFY2	40.03
HADHB	51.26
HARS	57.37
HAT1	49.48
HCFC1	208.6
HDGF	26.77
HEATR1	242.22
HEBP1	21.08
HEL-S-265	32.85
HEXA	60.66
HIST1H1A	21.83
HIST1H1B	22.57
HIST1H1C	21.35
HIST1H2AH	13.9
HIST1H2BB	13.94
HIST1H2BH	13.88
HIST1H4A	11.36
HIST2H3A	15.38
HMGA1	11.67
HMGA2	11.83
HMGB1	24.88
HMGB3	22.97
HMGCS1	57.26
HMGN1	10.65
HNRNPA1	38.72
HNRNPA2B1	37.41
HNRNPAB	36.2
HNRNPCL2	32.05
HNRNPD	38.41
HNRNPF	45.64
HNRNPH1	49.2
HNRNPH2	49.23
HNRNPK	50.94
HNRNPM	77.46
HNRNPR	70.9
HP1BP3	61.17
HPRT1	24.56
HSD17B10	26.91
HSP90AB2P	44.32
HSP90B1	92.41
HSPA1L	70.33
HSPA5	72.29
HSPA8	70.85
HSPB1	22.77
HSPD1	61.02
IDI1	26.3
IFI16	88.2
IFT27	20.47
IGF2BP3	63.67
Ighg1	43.36
IGKV1D-13	12.56
IGKV4-1	13.37
IKBIP	39.28
ILF2	43.04
ILK	51.39
IMP3	21.84
IMPDH2	55.77
INA	55.36
IQGAP1	189.13
ISOC2	22.32
IST1	39.73
ITGAV	115.96
ITPA	21.43
JPT1	16
JPT2	20.05
KHSRP	73.07
KPNA2	57.83
KPNA4	57.85
KPNA6	59.99
KRR1	43.64
LACTB	60.65
LAMB1	197.91
LAMC1	177.49
LAP3	56.13
LASP1	29.7
LBR	70.66
LDHA	36.67
LDHB	36.62
LEMD2	56.94
LIMA1	85.17
LIN7C	21.82
LMAN1	57.51
LMNA	74.09
LMO7	192.58
LRRC17	51.77
LRRFIP1	12.2
LRRFIP1	89.2
LRRFIP2	82.12
LSM12	21.69
LSM14B	42.05
LUC7L2	46.49
LUC7L3	51.44
LUZP1	120.2
LYPLA1	24.65
MAK16	35.35
MAP1A	305.3
MAP1B	270.47
MAP4	120.93
MARCKS	31.54
MARCKSL1	19.52
MAT2A	43.63
MGAT1	50.85
MID1	75.2
MINDY3	49.69
MINPP1	55.02
MMAB	27.37
MMP14	65.85
MOB1B	25.07
MRPL11	20.67
MRPL12	21.33
MRPL48	23.92
MRPS15	29.82
MRPS23	21.76
MRPS30	50.33
MRPS34	25.63
MRPS7	28.12
MRRF	29.26
MYH10	228.86
MYH14	227.73
MYH9	226.39
MYL12A	19.78
MYL6	16.92
MYL6B	22.75
MYL9	19.81
MYLK	210.58
MYOF	234.56
NACA	23.37
NAMPT	55.49
NAP1L1	45.35
NAP1L4	42.8
NASP	85.19
NCL	76.57
NCLN	62.93
NDUFB10	20.76
NDUFS3	30.22
NDUFV1	50.78
NDUFV2	27.37
NES	177.33
NEXN	80.61
NHP2	17.19
NIPSNAP1	33.29
NLE1	53.29
NMT1	56.77
NNMT	29.56
NOC4L	58.43
NONO	54.2
NOP16	21.18
NPM1	32.55
NRAS	21.22
NSFL1C	40.55
NT5C	23.37
NT5C2	64.93
NT5DC2	60.68
NTPCR	20.7
NUCB1	53.85
NUCB2	50.16
NUCKS1	27.28
NUDC	38.22
NUDCD3	40.8
NUDT21	26.21
NUMA1	238.12
NXN	48.36
OXCT1	56.12
OXSR1	57.99
P3H4	50.35
P4HB	57.08
PA2G4	43.76
PABPC1	70.63
PABPN1	32.73
PACSIN3	48.46
PAFAH1B1	46.61
PAFAH1B3	25.72
PAK1	60.61
PALLD	150.47
PARK7	19.88
PARP4	192.47
PARVA	42.22
PAWR	36.55
PBX1	46.6
PBX2	45.85
PCMT1	24.62
PCNP	18.91
PCYOX1	56.6
PDAP1	20.62
PDCD11	208.57
PDHX	54.09
PDIA3	56.75
PDIA3	13.51
PDIA5	59.56
PDIA6	48.09
PDLIM7	49.81
PEBP1	21.04
PEPD	54.51
PFN1	15.04
PGAM1	28.79
PGD	53.11
PGK1	44.59
PGLS	27.53
PGRMC1	21.66
PGRMC2	23.8
PHGDH	56.61
PHIP	206.56
PIP4K2A	46.2
PIP4K2B	47.35
PIP4K2C	47.27
PIPSL	94.99
PKM	57.9
PLD3	54.67
PLEC	531.47
PLEC1	4.14
PLIN3	47.05
PMM2	28.06
PMPCA	58.22
PMPCB	54.33
PMVK	21.98
POFUT2	49.94
POGLUT1	46.16
POLDIP3	46.06
POLR1B	66.76
POLR2E	24.54
PPAT	57.36
PPIA	18
PPIB	23.73
PPM1F	49.8
PPP1R7	41.54
PPP2R1A	65.27
PPP2R2A	51.66
PPP2R5D	69.95
PPP3CA	58.65
PPP5C	56.84
PRDX1	22.1
PRDX2	21.88
PRDX3	27.68
PRDX4	30.52
PRDX6	25.02
PRKAR1A	42.95
PRKAR2A	45.49
PRKAR2B	46.27
PRPF19	55.15
PRPF3	77.48
PRPF31	55.42
PRPF4	58.41
PRPF8	273.43
PRPH	53.62
PRRC2A	228.72
PRRX2	27.06
PRSS2	26.47
PRSS3	32.51
PSIP1	60.07
PSMA2	25.88
PSMA3	28.42
PSMA5	26.39
PSMA6	27.38
PSMA7	27.87
PSMA8	28.51
PSMB1	26.47
PSMB2	22.82
PSMB3	22.93
PSMB4	29.19
PSMB5	28.46
PSMB6	25.34
PSMC1	49.15
PSMC2	48.6
PSMC3	49.17
PSMC4	47.34
PSMD10	24.41
PSMD11	47.43
PSMD12	52.87
PSMD4	40.71
PSMD5	56.16
PSME1	28.71
PTBP1	57.19
PTBP3	59.65
PTMA	12.2
PTMS	11.52
PTPN1	49.93
PTRF	43.45
PUF60	59.84
PYCARD	21.61
PYM1	22.64
QDPR	25.77
RAB10	22.53
RAB11B	24.47
RAB13	22.76
RAB14	23.88
RAB18	22.96
RAB1A	22.66
RAB1C	22
RAB2A	23.53
RAB2B	24.2
RAB31	21.55
RAB32	24.98
RAB35	23.01
RAB3B	24.74
RAB5A	23.64
RAB5B	23.69
RAB5C	23.47
RAB6A	23.58
RAB6C	28.34
RAB7A	23.47
RAB8A	23.65
RAB8B	23.57
RAC1	21.44
RAC2	21.42
RACK1	35.05
RALA	23.55
RALB	23.39
RAN	24.41
RANBP1	23.3
RAP1A	20.97
RAP1GDS1	66.27
RBBP4	47.63
RBBP7	47.79
RBFOX2	41.35
RBFOX3	33.85
RBM17	44.93
RBM22	46.87
RBM34	48.54
RBM38	25.48
RBM8A	19.88
RBMS1	44.48
RBMS2	43.93
RBMS3	47.81
RBMX	42.31
RCC1	44.94
RCC2	56.05
RCN1	38.87
RCN2	36.85
REXO2	26.82
RIOX2	52.77
RMDN1	35.79
RNH1	49.94
RNPS1	34.19
RPL10	24.59
RPL10A	24.82
RPL11	20.24
RPL12	17.81
RPL13	24.25
RPL13AP3	12.13
RPL14	23.42
RPL14	23.77
RPL15	24.13
RPL17	21.38
RPL18	21.62
RPL18A	20.75
RPL19	23.45
RPL21	18.55
RPL22	14.78
RPL23	14.86
RPL23A	17.68
RPL24	17.77
RPL26	17.25
RPL26L1	17.25
RPL27	15.79
RPL29	17.74
RPL3	46.08
RPL31	14.45
RPL34	13.28
RPL4	47.67
RPL7	29.21
RPL7A	29.98
RPL7L1	28.64
RPL8	28.01
RPL9	21.85
RPLP0	34.25
RPLP0P6	34.34
RPLP1	11.51
RPLP2	11.66
RPS10	18.89
RPS10P5	20.11
RPS14	16.26
RPS16	16.44
RPS18	17.71
RPS19	16.05
RPS2	31.3
RPS20	13.36
RPS23	15.8
RPS25	13.73
RPS28	7.84
RPS3	26.67
RPS3A	29.93
RPS4X	29.58
RPS4Y1	29.44
RPS4Y2	29.28
RPS5	22.86
RPS7	22.11
RPS8	24.19
RPS9	22.58
RPSA	32.83
RRAGC	44.2
RRAS	23.47
RRAS2	23.38
RRBP1	152.38
RRP1	52.81
RRP8	50.68
RRP9	51.81
RTCB	55.17
RTN4	129.85
RTN4	37.12
RUVBL1	50.2
RUVBL2	51.12
SAMM50	51.94
SAP30BP	33.85
SAR1A	22.35
SARS	58.74
SARS2	58.25
SCRN1	46.35
SDF4	41.78
SEC22B	24.58
SEC62	45.83
SERBP1	44.94
SERPINE1	45.03
SERPINH1	46.41
SET	33.47
SF3A3	58.81
SF3B2	100.16
SF3B4	44.36
SFPQ	76.1
SGPL1	63.48
SH2D4A	52.69
SH3KBP1	73.08
SHC1	62.78
SHMT1	53.05
SHMT2	55.96
SIL1	52.05
SLC25A3	40.07
SLC25A5	32.83
SLC25A6	32.85
SLC2A1	54.05
SLC4A11	99.52
SLC9A3R1	38.84
SMAD3	48.05
SMAD9	52.46
SMAP2	46.75
SMARCA4	184.53
SMCHD1	226.23
SMTN	99
SMU1	57.51
SNAP23	23.34
SNRNP200	244.35
SNRNP27	18.85
SNRPA1	28.4
SNRPB	24.59
SNRPD3	13.91
SNX5	46.79
SNX8	52.54
SOD2	24.71
SPRYD7	21.65
SPTAN1	284.36
SPTBN1	274.44
SPTLC1	52.71
SRI	21.66
SRP54	55.67
SRPRB	29.68
SRSF10	31.28
SRSF3	19.32
SRSF6	39.56
SRSF7	27.35
SRSF9	25.53
SS18	45.9
SSB	46.81
SSFA2	138.3
SSSCA1	21.46
ST13	41.31
STAU1	63.14
STAU2	62.6
STEAP3	54.57
STK24	49.28
STMN1	17.29
STT3A	80.48
SUFU	53.91
SVIL	247.59
SYAP1	39.91
SYNCRIP	69.56
SYPL1	28.55
TACC3	90.3
TAGLN	22.6
TAGLN2	22.38
TAGLN3	22.46
TANC2	219.51
TBL1XR1	55.56
TBR1	74.01
TCP1	60.31
TEAD3	48.65
TFAM	29.08
TFG	43.42
TFRC	84.82
TGFB1I1	49.78
TGFB2	47.72
TIA1	42.94
TIAL1	41.56
TIMM23	21.93
TKT	67.83
TLN1	269.6
TLN2	271.44
TMED9	27.26
TMEM109	26.19
TMEM33	27.96
TMOD3	39.57
TMPO	50.64
TMX3	51.84
TNPO1	102.29
TOMM22	15.51
TOR1AIP1	66.21
TPD52L2	22.22
TPI1	30.77
TPM1	32.69
TPM2	32.83
TPM3	28.74
TPM3	32.93
TPM4	28.5
TPT1	19.58
TRIM21	54.14
TRIM28	88.49
TRIOBP	261.22
TROVE2	60.63
TSG101	43.92
TSN	26.17
TSPAN5	30.3
TUBA1C	49.86
TUBA3C	49.93
TUBB	49.64
TUBB2A	49.87
TUBB2B	49.92
TUBB3	50.4
TUBB4A	49.55
TUBB4B	49.8
TUBB6	49.82
TUBG1	51.14
TUFM	49.51
TWF1	40.26
TXNDC5	47.6
TXNRD1	70.86
U2AF2	53.47
UAP1	58.73
UBA3	51.82
UBA5	44.83
UBA52	14.72
UBAP2L	114.47
UBE2K	22.39
UCHL1	24.81
UCHL3	26.17
UEVLD	52.23
UFC1	19.45
UFSP2	53.23
UGDH	54.99
UGP2	56.9
UMPS	52.19
UQCRFS1	29.65
UTP15	58.38
VAMP7	24.92
VASP	39.81
VAT1	41.89
VAT1L	45.87
VBP1	22.64
VIM	53.62
VPS29	20.49
VPS8	21.93
VRK1	45.45
WARS	53.13
WDR1	66.15
WDR12	47.68
WIPI1	41.06
WTAP	44.22
XIAP	56.65
YARS	59.11
YBX1	35.9
YBX3	40.07
YIF1A	31.99
YIPF4	27.07
YKT6	22.4
YTHDF3	63.82
YWHAB	28.06
YWHAE	29.16
YWHAG	28.28
YWHAH	28.2
YWHAQ	27.75
YWHAZ	27.73
ZHX3	104.59
ZYX	61.24

## Sheet: Sup Tb3
Supplementary Table 3. Genes with altered the expression after TSPAN5 was knockdown in iPSC-derived astrocytes as determined by RNA-seq (FDR<0.05).
gene_symbol	log2FoldChange (siTspan5 vs siNeg)	p value (siTspan5 vs siNeg)	FDR (siTspan5 vs siNeg)
MX1	-1.32514	1.82446e-38	2.52432e-34
AHNAK	0.37085	4.71024e-38	3.25855e-34
LAMC1	0.349631	3.51896e-33	1.62294e-29
DST	0.789716	3.87189e-30	1.33929e-26
SACS	0.744775	1.39212e-28	3.85227e-25
TSPAN5	-0.75717	4.66729e-23	1.07628e-19
PLEC	0.291554	1.42628e-21	2.81914e-18
IFI6	-1.46533	1.28302e-20	2.21899e-17
CAPN2	0.313981	2.82361e-20	4.34084e-17
CENPF	0.704797	3.78541e-19	5.2375e-16
MYOF	-0.325653	1.12157e-18	1.41073e-15
FAT1	0.2833	2.95602e-16	3.40829e-13
RTN4	-0.235448	1.83645e-14	1.95454e-11
LRP1	0.29471	3.05444e-14	3.01866e-11
STAT1	-0.508529	8.13115e-14	7.50017e-11
WARS	-0.289643	1.01448e-13	8.7727e-11
DYNC1H1	0.228265	2.58905e-13	2.10719e-10
TPR	0.614856	4.02578e-13	3.09449e-10
APLP2	0.264537	2.59137e-12	1.88706e-09
HMGA2	0.260556	6.45171e-12	4.46329e-09
FTH1	-0.18082	1.61005e-11	1.06079e-08
KPNA4	-0.416087	2.22308e-11	1.34286e-08
FBN1	0.18442	2.23228e-11	1.34286e-08
FYCO1	0.841329	2.9772e-11	1.71636e-08
IFITM1	-1.41023	4.41195e-11	2.44175e-08
FN1	0.121395	6.68622e-11	3.5581e-08
TAGLN	-0.191687	7.0775e-11	3.62682e-08
COL1A1	0.129283	8.60731e-11	4.25324e-08
COL5A1	0.152418	1.61836e-10	7.50194e-08
RANBP2	0.470867	1.62661e-10	7.50194e-08
COL7A1	0.255431	3.84109e-10	1.71436e-07
GCN1L1	0.33256	4.4604e-10	1.89177e-07
ABL2	0.430936	4.51202e-10	1.89177e-07
SESN2	-0.442254	4.77669e-10	1.94383e-07
MYO10	0.299414	6.2471e-10	2.46957e-07
ISG15	-0.85012	6.50187e-10	2.49889e-07
KTN1	0.35535	1.14754e-09	4.29116e-07
ASPM	0.684331	1.54749e-09	5.6345e-07
LTBP2	0.234221	2.12585e-09	7.54185e-07
COL6A3	0.223123	2.79528e-09	9.66888e-07
PHIP	0.706384	2.86902e-09	9.68189e-07
AKAP9	0.722302	3.11907e-09	1.02751e-06
CREB3L2	0.314177	3.3789e-09	1.08722e-06
ZFP36L1	0.362438	3.51371e-09	1.1049e-06
RPLP0	-0.163541	4.60795e-09	1.41679e-06
TGFBR2	0.316697	9.61763e-09	2.89281e-06
TDG	-0.482443	1.01059e-08	2.91303e-06
PPME1	-0.385281	9.96396e-09	2.91303e-06
MMP14	0.147597	1.16169e-08	3.28023e-06
RPS12	-0.217339	1.37814e-08	3.75708e-06
HIF1A	0.216525	1.38487e-08	3.75708e-06
TRIB3	-0.282037	1.44843e-08	3.85394e-06
HSPG2	0.233528	1.734e-08	4.52671e-06
WDFY1	0.480333	1.8143e-08	4.64863e-06
COL4A1	0.131695	2.28294e-08	5.73923e-06
GOLGB1	0.596636	2.3229e-08	5.73923e-06
TRRAP	0.38807	2.83037e-08	6.87035e-06
ADAM12	0.238817	3.01471e-08	7.19164e-06
LAMB1	0.169106	3.39903e-08	7.96917e-06
SLC7A2	0.518965	3.45584e-08	7.96917e-06
TNC	0.174547	3.76505e-08	8.53987e-06
GREM1	-0.208808	6.91727e-08	1.54367e-05
HUWE1	0.206828	7.45115e-08	1.63641e-05
IFI44L	-1.02585	9.22636e-08	1.99462e-05
KIAA1549L	0.362185	1.06371e-07	2.26423e-05
MLEC	0.250507	1.15668e-07	2.42482e-05
DCBLD2	0.172913	1.41467e-07	2.9214e-05
DDIT3	-0.440043	1.75922e-07	3.57949e-05
SRP19	-0.538084	1.81565e-07	3.64077e-05
DDIT4	-0.255699	2.07294e-07	4.09731e-05
LRRC75A-AS1	-0.233111	2.52799e-07	4.92637e-05
PSAT1	-0.282824	2.65168e-07	5.09565e-05
EGFR	0.478334	2.82331e-07	5.35114e-05
DYNC2H1	0.755714	2.95679e-07	5.52841e-05
TLN1	0.154379	2.99745e-07	5.5297e-05
GEMIN5	0.489039	3.12844e-07	5.6954e-05
FTL	-0.171223	3.55136e-07	6.38137e-05
RPS20	-0.217037	3.6711e-07	6.51197e-05
PRKDC	0.192865	3.7688e-07	6.60065e-05
GADD45A	-0.263465	4.04479e-07	6.99546e-05
FNDC3B	0.250495	4.24429e-07	7.24987e-05
COL4A2	0.127393	4.38122e-07	7.30344e-05
PLXND1	0.331653	4.35956e-07	7.30344e-05
B2M	-0.189516	4.72633e-07	7.69335e-05
HNRNPC	-0.150291	4.72498e-07	7.69335e-05
NARS	-0.24179	5.95637e-07	9.58282e-05
ATRX	0.52251	6.1624e-07	9.80035e-05
RPL18A	-0.187354	6.48801e-07	0.000100009
TEAD1	0.260594	6.41016e-07	0.000100009
E2F7	0.283811	6.50537e-07	0.000100009
GPT2	-0.420282	6.75199e-07	0.00010266
RPS3	-0.152735	7.48684e-07	0.000111385
FLNB	0.162742	7.41622e-07	0.000111385
MBNL1	0.348727	7.65866e-07	0.000112729
HIGD1A	-0.354961	8.38833e-07	0.000120359
PLAU	0.180668	8.39093e-07	0.000120359
MT2A	0.183988	8.43799e-07	0.000120359
SQSTM1	-0.188332	8.7727e-07	0.000123856
NES	0.236246	1.12784e-06	0.000157624
OAS3	-0.828775	1.24612e-06	0.000170706
FLNA	0.115995	1.23389e-06	0.000170706
PLK2	-0.233248	1.28324e-06	0.000172378
VCAN	0.190168	1.27857e-06	0.000172378
FNDC3A	0.414378	1.33815e-06	0.000178026
RPL18	-0.181765	1.36172e-06	0.000179436
MRC2	0.167821	1.41096e-06	0.00018417
COL6A1	0.109543	1.48312e-06	0.000191781
TGOLN2	0.219844	1.50894e-06	0.000193312
GOLGA4	0.465951	2.01529e-06	0.000253486
CENPE	0.63723	2.00951e-06	0.000253486
EIF5	-0.173308	2.18103e-06	0.000271862
SPTBN1	0.160286	2.30655e-06	0.000284941
GDF15	-0.261184	2.79938e-06	0.000342763
HLA-B	-0.228941	3.31292e-06	0.000402084
RPS6	-0.159492	3.60299e-06	0.000433486
NCOR2	0.175663	3.76203e-06	0.00044872
ATP10D	0.374491	3.80157e-06	0.00044956
UBR4	0.237473	4.45528e-06	0.0005224
CTNNB1	0.176506	4.80923e-06	0.000559164
CREBBP	0.343211	4.97641e-06	0.00057378
SFRP1	0.207613	5.79365e-06	0.000662488
VASP	-0.265414	6.77707e-06	0.000768587
KIAA1109	0.583774	7.69005e-06	0.000865037
TSC22D2	-0.489993	7.82544e-06	0.000873168
RPS11	-0.161423	9.18243e-06	0.00100832
EEF1A1	-0.0912603	9.14034e-06	0.00100832
CSPG4	0.218009	9.62333e-06	0.00104841
PTPN14	0.220372	1.07083e-05	0.0011575
RPL37A	-0.165162	1.08631e-05	0.00116513
SOGA1	0.464951	1.10383e-05	0.00117481
CTGF	0.144624	1.24513e-05	0.00131509
RPL10	-0.148697	1.31256e-05	0.0013758
HERC6	-0.960548	1.37142e-05	0.00142669
RPLP1	-0.136447	1.38725e-05	0.00143239
PLXNA4	0.50041	1.43388e-05	0.00146957
PLXNA1	0.251147	1.49832e-05	0.00151032
IL6ST	0.26518	1.50282e-05	0.00151032
ADAMTS12	0.285096	1.50639e-05	0.00151032
ANTXR2	0.243261	1.57657e-05	0.00156931
SLC7A11	-0.357239	1.65149e-05	0.00163215
PHLDA2	-0.29389	1.68175e-05	0.00165026
TMSB4X	-0.124851	1.78514e-05	0.00173938
NAV1	0.182366	1.86226e-05	0.00180183
AKAP12	0.14035	1.91455e-05	0.00183956
RPS16	-0.162019	1.94901e-05	0.00184702
RND3	0.325864	1.94264e-05	0.00184702
MALAT1	-0.187727	2.06791e-05	0.00194637
CDCP1	0.270036	2.15708e-05	0.00201657
THBS2	0.179494	2.33754e-05	0.00217062
EEA1	0.56527	2.46498e-05	0.0022737
CDC42EP3	-0.175898	2.48261e-05	0.0022748
DYRK2	0.484865	2.58498e-05	0.00235301
ABHD2	0.283451	2.70771e-05	0.00244862
NT5E	0.173947	2.73324e-05	0.00245566
RPL24	-0.160967	2.77202e-05	0.00247443
SURF4	0.167033	2.85932e-05	0.00252857
AHNAK2	0.260659	2.86922e-05	0.00252857
APC	0.603571	2.90977e-05	0.00254807
USP36	0.3218	3.06213e-05	0.00266463
TRIM25	-0.293027	3.83429e-05	0.00325468
TRIO	0.18181	3.81695e-05	0.00325468
CDK6	0.229243	3.78701e-05	0.00325468
AKAP13	0.31023	3.82403e-05	0.00325468
CPEB4	-0.388975	4.26287e-05	0.00357461
RPL15	-0.145239	4.25419e-05	0.00357461
PLXNA2	0.327408	4.58385e-05	0.00382061
LUZP1	0.270204	4.84807e-05	0.00399524
CREB3L1	0.283143	4.85111e-05	0.00399524
CCDC88A	0.401913	5.03057e-05	0.00411852
PHLDA3	-0.373464	5.14452e-05	0.00418703
RPS14	-0.145353	5.18399e-05	0.00419448
TMEM87B	0.533354	5.66393e-05	0.00455617
MYH9	0.0931349	5.9671e-05	0.0047723
RPS3A	-0.130104	6.02799e-05	0.00479329
SLC3A2	-0.181894	6.19286e-05	0.0048741
RPL35	-0.170526	6.20007e-05	0.0048741
KIF20B	0.528331	6.35663e-05	0.00496894
MKI67	0.247695	6.40474e-05	0.00497842
ANKRD52	0.190679	6.46815e-05	0.00499962
SNAPC1	-0.369486	6.59673e-05	0.00501987
CBX5	0.191763	6.60318e-05	0.00501987
CHD7	0.496651	6.54377e-05	0.00501987
MX2	-1.78955	6.87165e-05	0.00519542
IFIT1	-0.968484	7.16916e-05	0.00533293
TTC37	0.32364	7.16776e-05	0.00533293
RIF1	0.437503	7.14041e-05	0.00533293
ZFAS1	-0.320707	7.35679e-05	0.00544324
SERPINE1	-0.0819948	7.4564e-05	0.00548759
MID1IP1	-0.348746	7.64231e-05	0.00559466
WNK1	0.202793	8.19326e-05	0.00596642
RPL27	-0.165398	8.45236e-05	0.00612287
SRRM2	0.147026	8.75168e-05	0.00630406
SEPT7	0.240684	8.7936e-05	0.00630406
UBA52	-0.190352	9.72264e-05	0.00693415
IFITM3	-0.243524	9.83488e-05	0.00697823
BDP1	0.510198	0.000107153	0.00756409
HSPA5	-0.0951666	0.000114847	0.00806613
TSC22D3	-0.264113	0.00011545	0.00806747
SLK	0.353335	0.000119969	0.00834115
ATF4	-0.143355	0.000121533	0.00840765
TENM2	0.205674	0.000140972	0.00970392
PAPSS2	0.278637	0.000145556	0.00996987
ZFHX3	0.394927	0.000150586	0.0102636
PLXNB2	0.166517	0.000154062	0.010449
TGM2	0.296727	0.000156472	0.0105607
RPS5	-0.14821	0.00015992	0.0106891
CHD9	0.448663	0.000159649	0.0106891
MEGF8	0.27529	0.000165226	0.0109907
OAS1	-1.7509	0.000169903	0.0112257
CASC5	0.611555	0.000170381	0.0112257
TMEM230	-0.305803	0.00017449	0.0114419
ASB1	-0.305047	0.000176344	0.0115089
MKNK2	-0.226664	0.000179581	0.0116652
SVIL	0.200217	0.00018475	0.0119449
GAS5	-0.238193	0.000193567	0.0124567
GARS	-0.140492	0.000196128	0.0125309
PMEPA1	0.188743	0.000196531	0.0125309
PTPRF	0.178346	0.000201314	0.012777
VPS13A	0.657107	0.000204673	0.0128721
SYNE2	0.770986	0.000204478	0.0128721
RPL32	-0.170554	0.000208288	0.0130401
BRCA2	0.964615	0.000213709	0.0133193
FAM73A	-0.530197	0.000217059	0.0134674
HEG1	0.217524	0.000218343	0.0134866
TTPAL	0.42379	0.000238547	0.0146691
CALU	0.114182	0.000242329	0.0148357
TNFRSF12A	-0.1918	0.000243876	0.0148646
ARHGAP18	0.479734	0.000254624	0.0154517
RPS18	-0.118234	0.000265657	0.0160508
CALD1	-0.11706	0.000268608	0.0161585
TPT1	-0.100157	0.000286398	0.0171541
KIRREL	0.171619	0.000298199	0.0177839
MXRA5	0.261707	0.000300455	0.0178416
PTRF	0.11926	0.00031511	0.0186319
WSB2	-0.222186	0.000319348	0.0188021
SNHG7	-0.336509	0.000326089	0.0190952
DBN1	-0.129575	0.000327085	0.0190952
RNF149	0.472204	0.000336654	0.0195712
RPL28	-0.132499	0.000346539	0.0200616
EIF6	-0.2045	0.000350112	0.020184
LRP4	0.351177	0.000352766	0.0202526
UGGT1	0.175011	0.000354791	0.0202847
ASNS	-0.24978	0.000359189	0.0204516
TP53INP1	0.527413	0.0003686	0.0209015
SLC7A5	-0.112347	0.000374565	0.021153
COL12A1	0.14976	0.000376182	0.021158
TOP2A	0.209618	0.000377815	0.0211637
LDHB	-0.131799	0.000399765	0.0220365
RPL5	-0.113905	0.000396641	0.0220365
APBB2	0.234906	0.000398739	0.0220365
HTT	0.252394	0.000399439	0.0220365
AMOTL1	0.215343	0.000403179	0.0221365
POLR1A	0.299413	0.000418368	0.0228796
GALNT10	0.168652	0.000426398	0.0232269
TNRC18	0.25859	0.00043086	0.0233779
KBTBD2	-0.380287	0.000438613	0.0237056
RPL19	-0.13256	0.00044288	0.0237508
ECE1	0.154814	0.000442252	0.0237508
TPM2	-0.113394	0.000447865	0.0239253
PHGDH	-0.231247	0.000454679	0.0241959
MYO9B	0.196282	0.000459602	0.0243642
PARP14	-0.36496	0.000482207	0.0253706
GAPDH	-0.0950536	0.000483939	0.0253706
PAPPA	0.158234	0.000484087	0.0253706
HSP90AA1	0.102036	0.000486714	0.0254089
SPEN	0.262883	0.000488491	0.0254089
RPL23	-0.129363	0.000516936	0.0267059
USP34	0.271385	0.000517286	0.0267059
ZZEF1	0.324694	0.000538198	0.0276822
TANC2	0.275157	0.000542735	0.0278122
RMND5A	-0.355557	0.000545054	0.0278279
ZNF469	0.278006	0.000554548	0.0282086
PLAT	0.186052	0.00055845	0.028303
NAV2	0.234427	0.000568682	0.0287164
CSRNP1	-0.420911	0.000583995	0.0293824
GLG1	0.173656	0.00058944	0.0295489
FAM115A	0.360903	0.000622704	0.0311038
LDLR	0.287815	0.000645264	0.0321147
VPS13C	0.563679	0.000659258	0.0326935
SRCAP	0.217103	0.000683882	0.0337936
PMAIP1	-0.265915	0.000688781	0.0339145
MRPS10	-0.34547	0.000697243	0.0342094
MDN1	0.237666	0.000716943	0.0350517
XIST	0.358566	0.000724393	0.0352912
METAP2	-0.234778	0.000740784	0.0358545
LOX	0.133351	0.000741137	0.0358545
C11orf95	-0.353046	0.000774268	0.0373267
AKNA	-0.34168	0.000778677	0.0374089
ANXA3	-0.423624	0.000802696	0.0384294
VPS13D	0.328171	0.000809457	0.0386195
ACSL4	0.181302	0.000846463	0.0402463
C10orf55	0.17456	0.000882208	0.0418022
DYNLL1	-0.178522	0.000886449	0.0418598
RPL4	-0.0913821	0.000889547	0.0418632
NIPBL	0.411201	0.000986046	0.0462472
GALNT2	0.143846	0.00101882	0.0476227
KIAA1671	0.530047	0.00103413	0.048176
AP2B1	0.127713	0.00103945	0.0482614
SEPT11	-0.12838	0.00105053	0.0486123
LMNA	0.110969	0.00106723	0.0492208
FAM120A	0.158351	0.00107549	0.0494368

## Sheet: Sup Tb 4
Supplementary Table 4. Pathway analysis of genes altered the expression when TSPAN5 was knockdown in iPSC-derived astrocytes as determined by RNA-seq data
NAME	GS<br> follow link to MSigDB	GS DETAILS	SIZE	ES	NES	NOM p-val	FDR q-val	FWER p-val	RANK AT MAX	LEADING EDGE
GOBP_RESPONSE_TO_INTERFERON_GAMMA	GOBP_RESPONSE_TO_INTERFERON_GAMMA	Details ...	84	-0.574446	-2.34033	0	0	0	1372	tags=31%, list=10%, signal=34%
GOBP_CYTOKINE_MEDIATED_SIGNALING_PATHWAY	GOBP_CYTOKINE_MEDIATED_SIGNALING_PATHWAY	Details ...	280	-0.486769	-2.35716	0	0	0	1206	tags=24%, list=9%, signal=26%
GOBP_RIBOSOME_BIOGENESIS	GOBP_RIBOSOME_BIOGENESIS	Details ...	296	-0.490401	-2.38664	0	0	0	2895	tags=48%, list=21%, signal=59%
GOBP_DEFENSE_RESPONSE_TO_OTHER_ORGANISM	GOBP_DEFENSE_RESPONSE_TO_OTHER_ORGANISM	Details ...	253	-0.505508	-2.40454	0	0	0	1372	tags=22%, list=10%, signal=24%
GOBP_NEGATIVE_REGULATION_OF_VIRAL_GENOME_REPLICATION	GOBP_NEGATIVE_REGULATION_OF_VIRAL_GENOME_REPLICATION	Details ...	39	-0.698138	-2.42568	0	0	0	901	tags=38%, list=7%, signal=41%
GOBP_NEGATIVE_REGULATION_OF_MULTI_ORGANISM_PROCESS	GOBP_NEGATIVE_REGULATION_OF_MULTI_ORGANISM_PROCESS	Details ...	96	-0.578042	-2.42905	0	0	0	1468	tags=32%, list=11%, signal=36%
GOBP_RRNA_METABOLIC_PROCESS	GOBP_RRNA_METABOLIC_PROCESS	Details ...	247	-0.520474	-2.46963	0	0	0	2895	tags=51%, list=21%, signal=63%
GOBP_PEPTIDE_METABOLIC_PROCESS	GOBP_PEPTIDE_METABOLIC_PROCESS	Details ...	483	-0.488124	-2.50318	0	0	0	2488	tags=41%, list=18%, signal=48%
GOBP_RESPONSE_TO_VIRUS	GOBP_RESPONSE_TO_VIRUS	Details ...	179	-0.547286	-2.53231	0	0	0	1372	tags=27%, list=10%, signal=29%
GOBP_AMIDE_BIOSYNTHETIC_PROCESS	GOBP_AMIDE_BIOSYNTHETIC_PROCESS	Details ...	448	-0.51131	-2.58499	0	0	0	2488	tags=43%, list=18%, signal=51%
GOBP_PROTEIN_TARGETING_TO_MEMBRANE	GOBP_PROTEIN_TARGETING_TO_MEMBRANE	Details ...	142	-0.59077	-2.6166	0	0	0	2074	tags=49%, list=15%, signal=57%
GOBP_NEGATIVE_REGULATION_OF_VIRAL_PROCESS	GOBP_NEGATIVE_REGULATION_OF_VIRAL_PROCESS	Details ...	67	-0.676805	-2.66366	0	0	0	1468	tags=42%, list=11%, signal=47%
GOBP_NUCLEAR_TRANSCRIBED_MRNA_CATABOLIC_PROCESS_NONSENSE_MEDIATED_DECAY	GOBP_NUCLEAR_TRANSCRIBED_MRNA_CATABOLIC_PROCESS_NONSENSE_MEDIATED_DECAY	Details ...	115	-0.655068	-2.82144	0	0	0	2074	tags=59%, list=15%, signal=69%
GOBP_PROTEIN_LOCALIZATION_TO_ENDOPLASMIC_RETICULUM	GOBP_PROTEIN_LOCALIZATION_TO_ENDOPLASMIC_RETICULUM	Details ...	118	-0.646179	-2.84469	0	0	0	2074	tags=59%, list=15%, signal=69%
GOBP_DEFENSE_RESPONSE_TO_VIRUS	GOBP_DEFENSE_RESPONSE_TO_VIRUS	Details ...	115	-0.66398	-2.86345	0	0	0	1007	tags=31%, list=7%, signal=33%
GOBP_RESPONSE_TO_TYPE_I_INTERFERON	GOBP_RESPONSE_TO_TYPE_I_INTERFERON	Details ...	49	-0.803633	-2.91605	0	0	0	1176	tags=57%, list=8%, signal=62%
GOBP_ESTABLISHMENT_OF_PROTEIN_LOCALIZATION_TO_ENDOPLASMIC_RETICULUM	GOBP_ESTABLISHMENT_OF_PROTEIN_LOCALIZATION_TO_ENDOPLASMIC_RETICULUM	Details ...	100	-0.702491	-2.94241	0	0	0	2074	tags=66%, list=15%, signal=77%
GOBP_TRANSLATIONAL_INITIATION	GOBP_TRANSLATIONAL_INITIATION	Details ...	134	-0.686098	-3.00465	0	0	0	2865	tags=72%, list=21%, signal=89%
GOBP_INTERFERON_GAMMA_MEDIATED_SIGNALING_PATHWAY	GOBP_INTERFERON_GAMMA_MEDIATED_SIGNALING_PATHWAY	Details ...	52	-0.623028	-2.31578	0	3.68592e-05	0.002	691	tags=29%, list=5%, signal=30%
GOBP_CELLULAR_AMIDE_METABOLIC_PROCESS	GOBP_CELLULAR_AMIDE_METABOLIC_PROCESS	Details ...	602	-0.447062	-2.31821	0	3.76605e-05	0.002	2495	tags=37%, list=18%, signal=43%
GOBP_RIBOSOME_ASSEMBLY	GOBP_RIBOSOME_ASSEMBLY	Details ...	50	-0.622182	-2.29656	0	8.8405e-05	0.005	2531	tags=60%, list=18%, signal=73%
GOBP_INNATE_IMMUNE_RESPONSE	GOBP_INNATE_IMMUNE_RESPONSE	Details ...	305	-0.472318	-2.30042	0	9.02467e-05	0.005	1694	tags=25%, list=12%, signal=28%
GOBP_MULTI_ORGANISM_METABOLIC_PROCESS	GOBP_MULTI_ORGANISM_METABOLIC_PROCESS	Details ...	134	-0.51935	-2.28888	0	0.000104005	0.006	2129	tags=50%, list=15%, signal=59%
GOBP_RNA_CATABOLIC_PROCESS	GOBP_RNA_CATABOLIC_PROCESS	Details ...	209	-0.482978	-2.28502	0	0.000136237	0.008	2895	tags=48%, list=21%, signal=60%
GOBP_NCRNA_METABOLIC_PROCESS	GOBP_NCRNA_METABOLIC_PROCESS	Details ...	492	-0.440772	-2.25374	0	0.000225984	0.014	2966	tags=42%, list=21%, signal=52%
GOBP_RESPONSE_TO_INTERFERON_BETA	GOBP_RESPONSE_TO_INTERFERON_BETA	Details ...	19	-0.775775	-2.26005	0	0.000234676	0.014	1032	tags=53%, list=7%, signal=57%
GOBP_IMMUNE_EFFECTOR_PROCESS	GOBP_IMMUNE_EFFECTOR_PROCESS	Details ...	296	-0.462695	-2.24715	0	0.000237525	0.015	1727	tags=24%, list=12%, signal=27%
GOBP_SERINE_FAMILY_AMINO_ACID_BIOSYNTHETIC_PROCESS	GOBP_SERINE_FAMILY_AMINO_ACID_BIOSYNTHETIC_PROCESS	Details ...	13	-0.850282	-2.21971	0	0.000420675	0.027	861	tags=54%, list=6%, signal=57%
GOBP_REGULATION_OF_VIRAL_GENOME_REPLICATION	GOBP_REGULATION_OF_VIRAL_GENOME_REPLICATION	Details ...	62	-0.582066	-2.21476	0	0.00042863	0.028	901	tags=26%, list=7%, signal=27%
GOBP_REGULATION_OF_SYMBIOSIS_ENCOMPASSING_MUTUALISM_THROUGH_PARASITISM	GOBP_REGULATION_OF_SYMBIOSIS_ENCOMPASSING_MUTUALISM_THROUGH_PARASITISM	Details ...	157	-0.488732	-2.19201	0	0.000556361	0.037	1468	tags=27%, list=11%, signal=30%
GOBP_ESTABLISHMENT_OF_PROTEIN_LOCALIZATION_TO_MEMBRANE	GOBP_ESTABLISHMENT_OF_PROTEIN_LOCALIZATION_TO_MEMBRANE	Details ...	237	-0.458938	-2.18551	0	0.000572645	0.04	2074	tags=38%, list=15%, signal=44%
GOBP_TRANSLATIONAL_ELONGATION	GOBP_TRANSLATIONAL_ELONGATION	Details ...	109	-0.510322	-2.17979	0	0.000675657	0.047	2861	tags=46%, list=21%, signal=57%
GOBP_RIBONUCLEOPROTEIN_COMPLEX_BIOGENESIS	GOBP_RIBONUCLEOPROTEIN_COMPLEX_BIOGENESIS	Details ...	411	-0.427883	-2.16073	0	0.000941913	0.066	3340	tags=45%, list=24%, signal=58%
GOBP_NCRNA_PROCESSING	GOBP_NCRNA_PROCESSING	Details ...	366	-0.432225	-2.15136	0	0.0010732	0.077	2952	tags=43%, list=21%, signal=53%
GOBP_ORGANONITROGEN_COMPOUND_BIOSYNTHETIC_PROCESS	GOBP_ORGANONITROGEN_COMPOUND_BIOSYNTHETIC_PROCESS	Details ...	838	-0.404404	-2.15084	0	0.00108264	0.079	2509	tags=34%, list=18%, signal=40%
GOBP_CELL_SUBSTRATE_JUNCTION_ASSEMBLY	GOBP_CELL_SUBSTRATE_JUNCTION_ASSEMBLY	Details ...	37	0.699035	2.28358	0	0.0013268	0.006	1520	tags=35%, list=11%, signal=39%
GOBP_CELLULAR_RESPONSE_TO_INTERFERON_GAMMA	GOBP_CELLULAR_RESPONSE_TO_INTERFERON_GAMMA	Details ...	69	-0.539807	-2.11474	0	0.00188909	0.144	1330	tags=28%, list=10%, signal=30%
GOBP_TRANSLATIONAL_TERMINATION	GOBP_TRANSLATIONAL_TERMINATION	Details ...	91	-0.519093	-2.11119	0	0.0019474	0.149	2976	tags=47%, list=22%, signal=60%
GOBP_POSITIVE_REGULATION_OF_LIGASE_ACTIVITY	GOBP_POSITIVE_REGULATION_OF_LIGASE_ACTIVITY	Details ...	101	-0.492993	-2.10033	0	0.00224792	0.173	2449	tags=40%, list=18%, signal=48%
GOBP_HEMIDESMOSOME_ASSEMBLY	GOBP_HEMIDESMOSOME_ASSEMBLY	Details ...	10	0.912552	2.19991	0	0.00267318	0.016	558	tags=50%, list=4%, signal=52%
GOBP_SEMAPHORIN_PLEXIN_SIGNALING_PATHWAY	GOBP_SEMAPHORIN_PLEXIN_SIGNALING_PATHWAY	Details ...	31	0.679214	2.1892	0	0.0029411	0.023	1075	tags=32%, list=8%, signal=35%
GOBP_GOLGI_TO_VACUOLE_TRANSPORT	GOBP_GOLGI_TO_VACUOLE_TRANSPORT	Details ...	26	0.701628	2.17111	0	0.00301101	0.029	1495	tags=42%, list=11%, signal=47%
GOBP_NEGATIVE_REGULATION_OF_VIRAL_ENTRY_INTO_HOST_CELL	GOBP_NEGATIVE_REGULATION_OF_VIRAL_ENTRY_INTO_HOST_CELL	Details ...	13	-0.8037	-2.07779	0	0.0030524	0.235	1330	tags=62%, list=10%, signal=68%
GOBP_MULTICELLULAR_ORGANISMAL_MACROMOLECULE_METABOLIC_PROCESS	GOBP_MULTICELLULAR_ORGANISMAL_MACROMOLECULE_METABOLIC_PROCESS	Details ...	54	0.616012	2.20591	0	0.00311871	0.016	3362	tags=63%, list=24%, signal=83%
GOBP_SEMAPHORIN_PLEXIN_SIGNALING_PATHWAY_INVOLVED_IN_NEURON_PROJECTION_GUIDANCE	GOBP_SEMAPHORIN_PLEXIN_SIGNALING_PATHWAY_INVOLVED_IN_NEURON_PROJECTION_GUIDANCE	Details ...	13	0.837109	2.17248	0	0.00331211	0.029	1075	tags=54%, list=8%, signal=58%
GOBP_REGULATION_OF_MITOCHONDRIAL_MEMBRANE_POTENTIAL	GOBP_REGULATION_OF_MITOCHONDRIAL_MEMBRANE_POTENTIAL	Details ...	46	-0.562335	-2.05293	0	0.00447007	0.341	2200	tags=43%, list=16%, signal=52%
GOBP_ELECTRON_TRANSPORT_CHAIN	GOBP_ELECTRON_TRANSPORT_CHAIN	Details ...	88	-0.501053	-2.03047	0	0.00615208	0.449	4016	tags=57%, list=29%, signal=80%
GOBP_ENDODERMAL_CELL_DIFFERENTIATION	GOBP_ENDODERMAL_CELL_DIFFERENTIATION	Details ...	32	0.657879	2.10947	0	0.00623591	0.089	1473	tags=47%, list=11%, signal=52%
GOBP_PROTEIN_LOCALIZATION_TO_GOLGI_APPARATUS	GOBP_PROTEIN_LOCALIZATION_TO_GOLGI_APPARATUS	Details ...	25	0.67259	2.10268	0	0.00650218	0.098	1442	tags=44%, list=10%, signal=49%
GOBP_NERVE_DEVELOPMENT	GOBP_NERVE_DEVELOPMENT	Details ...	44	0.597731	2.09964	0	0.00656362	0.105	1463	tags=25%, list=11%, signal=28%
GOBP_REGULATION_OF_RESPONSE_TO_REACTIVE_OXYGEN_SPECIES	GOBP_REGULATION_OF_RESPONSE_TO_REACTIVE_OXYGEN_SPECIES	Details ...	24	-0.639312	-2.02442	0	0.00662346	0.476	2778	tags=58%, list=20%, signal=73%
GOBP_RESPONSE_TO_STEROL	GOBP_RESPONSE_TO_STEROL	Details ...	16	0.756601	2.09161	0	0.00690058	0.115	2061	tags=63%, list=15%, signal=73%
GOBP_IMMUNE_RESPONSE	GOBP_IMMUNE_RESPONSE	Details ...	545	-0.390344	-2.0118	0	0.00770738	0.531	2423	tags=27%, list=18%, signal=31%
GOBP_PROTEIN_LOCALIZATION_TO_MITOCHONDRION	GOBP_PROTEIN_LOCALIZATION_TO_MITOCHONDRION	Details ...	63	-0.521764	-2.00772	0	0.00790397	0.554	2220	tags=37%, list=16%, signal=43%
GOBP_CYTOPLASMIC_TRANSLATION	GOBP_CYTOPLASMIC_TRANSLATION	Details ...	40	-0.575694	-2.00284	0	0.00825728	0.582	2865	tags=55%, list=21%, signal=69%
GOBP_RIBOSOMAL_LARGE_SUBUNIT_ASSEMBLY	GOBP_RIBOSOMAL_LARGE_SUBUNIT_ASSEMBLY	Details ...	21	-0.655268	-2.00421	0	0.0082764	0.573	1465	tags=57%, list=11%, signal=64%
GOBP_ORGANIC_CYCLIC_COMPOUND_CATABOLIC_PROCESS	GOBP_ORGANIC_CYCLIC_COMPOUND_CATABOLIC_PROCESS	Details ...	337	-0.406318	-2.00286	0	0.00833765	0.581	2895	tags=39%, list=21%, signal=48%
GOBP_MITOCHONDRIAL_RESPIRATORY_CHAIN_COMPLEX_I_ASSEMBLY	GOBP_MITOCHONDRIAL_RESPIRATORY_CHAIN_COMPLEX_I_ASSEMBLY	Details ...	51	-0.539572	-2.00063	0.00220751	0.00835961	0.595	3930	tags=57%, list=28%, signal=79%
GOBP_NADH_DEHYDROGENASE_COMPLEX_ASSEMBLY	GOBP_NADH_DEHYDROGENASE_COMPLEX_ASSEMBLY	Details ...	51	-0.539572	-1.99522	0	0.00879438	0.622	3930	tags=57%, list=28%, signal=79%
GOBP_ANTIGEN_PROCESSING_AND_PRESENTATION_OF_EXOGENOUS_PEPTIDE_ANTIGEN_VIA_MHC_CLASS_I	GOBP_ANTIGEN_PROCESSING_AND_PRESENTATION_OF_EXOGENOUS_PEPTIDE_ANTIGEN_VIA_MHC_CLASS_I	Details ...	56	-0.534375	-1.98482	0	0.00978971	0.668	2341	tags=46%, list=17%, signal=56%
GOBP_MULTICELLULAR_ORGANISM_METABOLIC_PROCESS	GOBP_MULTICELLULAR_ORGANISM_METABOLIC_PROCESS	Details ...	61	0.570322	2.06831	0	0.00984679	0.176	2124	tags=43%, list=15%, signal=50%
GOBP_MITOCHONDRIAL_ELECTRON_TRANSPORT_CYTOCHROME_C_TO_OXYGEN	GOBP_MITOCHONDRIAL_ELECTRON_TRANSPORT_CYTOCHROME_C_TO_OXYGEN	Details ...	14	-0.720726	-1.98227	0.0043956	0.0100239	0.681	1631	tags=64%, list=12%, signal=73%
GOBP_OXIDATIVE_PHOSPHORYLATION	GOBP_OXIDATIVE_PHOSPHORYLATION	Details ...	79	-0.493468	-1.97724	0	0.0103654	0.713	3312	tags=48%, list=24%, signal=63%
GOBP_MITOCHONDRIAL_RESPIRATORY_CHAIN_COMPLEX_I_BIOGENESIS	GOBP_MITOCHONDRIAL_RESPIRATORY_CHAIN_COMPLEX_I_BIOGENESIS	Details ...	51	-0.539572	-1.97652	0	0.0103661	0.717	3930	tags=57%, list=28%, signal=79%
GOBP_NEGATIVE_REGULATION_OF_TYPE_I_INTERFERON_PRODUCTION	GOBP_NEGATIVE_REGULATION_OF_TYPE_I_INTERFERON_PRODUCTION	Details ...	34	-0.581979	-1.97846	0.00212766	0.0104872	0.706	333	tags=24%, list=2%, signal=24%
GOBP_VIRAL_LIFE_CYCLE	GOBP_VIRAL_LIFE_CYCLE	Details ...	252	-0.409512	-1.9707	0	0.0110881	0.749	2865	tags=42%, list=21%, signal=53%
GOBP_RIBOSOMAL_LARGE_SUBUNIT_BIOGENESIS	GOBP_RIBOSOMAL_LARGE_SUBUNIT_BIOGENESIS	Details ...	46	-0.542454	-1.96981	0	0.0111129	0.753	1465	tags=41%, list=11%, signal=46%
GOBP_EXTRACELLULAR_STRUCTURE_ORGANIZATION	GOBP_EXTRACELLULAR_STRUCTURE_ORGANIZATION	Details ...	212	0.462799	2.05766	0	0.0112892	0.209	1968	tags=32%, list=14%, signal=36%
GOBP_RESPONSE_TO_BIOTIC_STIMULUS	GOBP_RESPONSE_TO_BIOTIC_STIMULUS	Details ...	516	-0.382934	-1.96434	0	0.0118576	0.784	2423	tags=26%, list=18%, signal=30%
GOBP_EMBRYONIC_DIGIT_MORPHOGENESIS	GOBP_EMBRYONIC_DIGIT_MORPHOGENESIS	Details ...	46	0.580328	2.04528	0	0.0119386	0.245	1934	tags=37%, list=14%, signal=43%
GOBP_RETINA_DEVELOPMENT_IN_CAMERA_TYPE_EYE	GOBP_RETINA_DEVELOPMENT_IN_CAMERA_TYPE_EYE	Details ...	88	0.51496	2.04223	0	0.0121519	0.258	2495	tags=41%, list=18%, signal=50%
GOBP_MITOCHONDRIAL_TRANSLATION	GOBP_MITOCHONDRIAL_TRANSLATION	Details ...	105	-0.464927	-1.95956	0	0.0123284	0.803	3395	tags=49%, list=25%, signal=64%
GOBP_CELLULAR_RESPONSE_TO_CYTOKINE_STIMULUS	GOBP_CELLULAR_RESPONSE_TO_CYTOKINE_STIMULUS	Details ...	399	-0.39108	-1.96018	0	0.0123297	0.8	1394	tags=22%, list=10%, signal=23%
GOBP_APPENDAGE_DEVELOPMENT	GOBP_APPENDAGE_DEVELOPMENT	Details ...	117	0.490753	2.03112	0	0.0130344	0.305	1934	tags=32%, list=14%, signal=37%
GOBP_DEOXYRIBONUCLEOSIDE_TRIPHOSPHATE_METABOLIC_PROCESS	GOBP_DEOXYRIBONUCLEOSIDE_TRIPHOSPHATE_METABOLIC_PROCESS	Details ...	16	-0.703546	-1.95354	0	0.0131451	0.834	2134	tags=50%, list=15%, signal=59%
GOBP_POSITIVE_REGULATION_OF_PROTEIN_MODIFICATION_BY_SMALL_PROTEIN_CONJUGATION_OR_REMOVAL	GOBP_POSITIVE_REGULATION_OF_PROTEIN_MODIFICATION_BY_SMALL_PROTEIN_CONJUGATION_OR_REMOVAL	Details ...	178	-0.424319	-1.9522	0	0.0132686	0.837	2368	tags=33%, list=17%, signal=39%
GOBP_BRANCHING_INVOLVED_IN_SALIVARY_GLAND_MORPHOGENESIS	GOBP_BRANCHING_INVOLVED_IN_SALIVARY_GLAND_MORPHOGENESIS	Details ...	11	0.830437	2.03176	0	0.0134082	0.303	1255	tags=64%, list=9%, signal=70%
GOBP_TRNA_AMINOACYLATION	GOBP_TRNA_AMINOACYLATION	Details ...	51	-0.517837	-1.94694	0	0.0140856	0.855	2080	tags=37%, list=15%, signal=44%
GOBP_REGULATION_OF_SMOOTH_MUSCLE_CELL_MIGRATION	GOBP_REGULATION_OF_SMOOTH_MUSCLE_CELL_MIGRATION	Details ...	38	0.592839	2.01385	0	0.0151739	0.372	1612	tags=32%, list=12%, signal=36%
GOBP_CELL_JUNCTION_ORGANIZATION	GOBP_CELL_JUNCTION_ORGANIZATION	Details ...	150	0.466543	2.01451	0	0.0153668	0.368	2328	tags=28%, list=17%, signal=33%
GOBP_MITOCHONDRION_ORGANIZATION	GOBP_MITOCHONDRION_ORGANIZATION	Details ...	518	-0.376181	-1.9223	0	0.0180589	0.933	3334	tags=38%, list=24%, signal=49%
GOBP_AMINO_ACID_ACTIVATION	GOBP_AMINO_ACID_ACTIVATION	Details ...	51	-0.517837	-1.92249	0	0.0181719	0.933	2080	tags=37%, list=15%, signal=44%
GOBP_RESPONSE_TO_INTERFERON_ALPHA	GOBP_RESPONSE_TO_INTERFERON_ALPHA	Details ...	18	-0.673043	-1.91974	0	0.0182862	0.937	1132	tags=61%, list=8%, signal=66%
GOBP_CELLULAR_PROTEIN_COMPLEX_DISASSEMBLY	GOBP_CELLULAR_PROTEIN_COMPLEX_DISASSEMBLY	Details ...	116	-0.441664	-1.92028	0	0.0183334	0.935	2976	tags=41%, list=22%, signal=51%
GOBP_RIBOSOMAL_SMALL_SUBUNIT_ASSEMBLY	GOBP_RIBOSOMAL_SMALL_SUBUNIT_ASSEMBLY	Details ...	17	-0.670822	-1.91815	0.00406504	0.0185288	0.943	2000	tags=65%, list=14%, signal=76%
GOBP_MITOCHONDRIAL_ELECTRON_TRANSPORT_NADH_TO_UBIQUINONE	GOBP_MITOCHONDRIAL_ELECTRON_TRANSPORT_NADH_TO_UBIQUINONE	Details ...	41	-0.532804	-1.91581	0	0.0189043	0.947	3930	tags=59%, list=28%, signal=82%
GOBP_LIMB_DEVELOPMENT	GOBP_LIMB_DEVELOPMENT	Details ...	117	0.490753	1.99635	0	0.0190559	0.47	1934	tags=32%, list=14%, signal=37%
GOBP_MOTOR_NEURON_AXON_GUIDANCE	GOBP_MOTOR_NEURON_AXON_GUIDANCE	Details ...	22	0.685951	1.99406	0	0.0191979	0.482	1411	tags=36%, list=10%, signal=40%
GOBP_REGULATION_OF_CHROMOSOME_SEGREGATION	GOBP_REGULATION_OF_CHROMOSOME_SEGREGATION	Details ...	77	0.516914	1.98668	0	0.0201025	0.53	3046	tags=43%, list=22%, signal=55%
GOBP_BIOLOGICAL_ADHESION	GOBP_BIOLOGICAL_ADHESION	Details ...	643	0.39982	1.98364	0	0.0204911	0.542	2343	tags=28%, list=17%, signal=32%
GOBP_CENTROSOME_LOCALIZATION	GOBP_CENTROSOME_LOCALIZATION	Details ...	16	0.713539	1.98671	0	0.0205776	0.53	798	tags=25%, list=6%, signal=26%
GOBP_GOLGI_TO_ENDOSOME_TRANSPORT	GOBP_GOLGI_TO_ENDOSOME_TRANSPORT	Details ...	18	0.719968	1.98898	0	0.020698	0.516	1495	tags=44%, list=11%, signal=50%
GOBP_HEME_METABOLIC_PROCESS	GOBP_HEME_METABOLIC_PROCESS	Details ...	24	-0.615556	-1.89942	0.002079	0.0222365	0.972	1753	tags=46%, list=13%, signal=52%
GOBP_RESPONSE_TO_CYTOKINE	GOBP_RESPONSE_TO_CYTOKINE	Details ...	482	-0.371121	-1.89811	0	0.0224149	0.972	1394	tags=21%, list=10%, signal=22%
GOBP_CELL_JUNCTION_ASSEMBLY	GOBP_CELL_JUNCTION_ASSEMBLY	Details ...	109	0.486252	1.97387	0	0.0231993	0.594	2328	tags=29%, list=17%, signal=35%
GOBP_REGULATION_OF_SISTER_CHROMATID_SEGREGATION	GOBP_REGULATION_OF_SISTER_CHROMATID_SEGREGATION	Details ...	62	0.531968	1.96871	0	0.0238246	0.632	3046	tags=45%, list=22%, signal=58%
GOBP_SPINDLE_CHECKPOINT	GOBP_SPINDLE_CHECKPOINT	Details ...	23	0.658281	1.96573	0	0.0239131	0.645	684	tags=22%, list=5%, signal=23%
GOBP_GLAND_MORPHOGENESIS	GOBP_GLAND_MORPHOGENESIS	Details ...	74	0.511177	1.96723	0	0.0239289	0.639	2308	tags=35%, list=17%, signal=42%
GOBP_NEGATIVE_REGULATION_OF_CHROMOSOME_SEGREGATION	GOBP_NEGATIVE_REGULATION_OF_CHROMOSOME_SEGREGATION	Details ...	24	0.640884	1.96938	0	0.0240079	0.627	1921	tags=38%, list=14%, signal=43%
GOBP_REGULATION_OF_VIRAL_ENTRY_INTO_HOST_CELL	GOBP_REGULATION_OF_VIRAL_ENTRY_INTO_HOST_CELL	Details ...	20	-0.645952	-1.88634	0.00422833	0.0251658	0.985	1330	tags=40%, list=10%, signal=44%
GOBP_RIBOSOMAL_SMALL_SUBUNIT_BIOGENESIS	GOBP_RIBOSOMAL_SMALL_SUBUNIT_BIOGENESIS	Details ...	57	-0.497311	-1.8809	0	0.0256697	0.987	2000	tags=39%, list=14%, signal=45%
GOBP_APOPTOTIC_MITOCHONDRIAL_CHANGES	GOBP_APOPTOTIC_MITOCHONDRIAL_CHANGES	Details ...	51	-0.50241	-1.88314	0	0.0257305	0.986	2150	tags=31%, list=16%, signal=37%
GOBP_RESPONSE_TO_AMPHETAMINE	GOBP_RESPONSE_TO_AMPHETAMINE	Details ...	17	-0.657284	-1.88099	0.00215517	0.0258265	0.987	2508	tags=47%, list=18%, signal=57%
GOBP_ANAPHASE_PROMOTING_COMPLEX_DEPENDENT_CATABOLIC_PROCESS	GOBP_ANAPHASE_PROMOTING_COMPLEX_DEPENDENT_CATABOLIC_PROCESS	Details ...	74	-0.461289	-1.87954	0	0.0259423	0.988	2341	tags=36%, list=17%, signal=44%
GOBP_NUCLEOSIDE_TRIPHOSPHATE_METABOLIC_PROCESS	GOBP_NUCLEOSIDE_TRIPHOSPHATE_METABOLIC_PROCESS	Details ...	192	-0.407532	-1.88109	0	0.0259857	0.987	3389	tags=42%, list=24%, signal=55%
GOBP_GRANULOCYTE_DIFFERENTIATION	GOBP_GRANULOCYTE_DIFFERENTIATION	Details ...	10	-0.77647	-1.88123	0	0.0261226	0.987	1727	tags=60%, list=12%, signal=69%
GOBP_EXCRETION	GOBP_EXCRETION	Details ...	14	0.724014	1.94712	0	0.0274364	0.741	1821	tags=57%, list=13%, signal=66%
GOBP_POSITIVE_REGULATION_OF_RELEASE_OF_CYTOCHROME_C_FROM_MITOCHONDRIA	GOBP_POSITIVE_REGULATION_OF_RELEASE_OF_CYTOCHROME_C_FROM_MITOCHONDRIA	Details ...	25	-0.586263	-1.87194	0	0.0275455	0.993	1729	tags=36%, list=12%, signal=41%
GOBP_MRNA_METABOLIC_PROCESS	GOBP_MRNA_METABOLIC_PROCESS	Details ...	546	-0.366258	-1.87101	0	0.0276478	0.993	3304	tags=40%, list=24%, signal=50%
GOBP_DNA_GEOMETRIC_CHANGE	GOBP_DNA_GEOMETRIC_CHANGE	Details ...	80	0.499286	1.94764	0	0.027717	0.737	3281	tags=48%, list=24%, signal=62%
GOBP_REGULATION_OF_DOPAMINE_SECRETION	GOBP_REGULATION_OF_DOPAMINE_SECRETION	Details ...	11	-0.751643	-1.87196	0	0.0277199	0.993	1670	tags=45%, list=12%, signal=52%
GOBP_VASCULATURE_DEVELOPMENT	GOBP_VASCULATURE_DEVELOPMENT	Details ...	374	0.41281	1.94783	0	0.0281565	0.736	1925	tags=27%, list=14%, signal=30%
GOBP_HIPPO_SIGNALING	GOBP_HIPPO_SIGNALING	Details ...	27	0.626046	1.94899	0	0.0283171	0.734	1684	tags=41%, list=12%, signal=46%
GOBP_HOMOPHILIC_CELL_ADHESION_VIA_PLASMA_MEMBRANE_ADHESION_MOLECULES	GOBP_HOMOPHILIC_CELL_ADHESION_VIA_PLASMA_MEMBRANE_ADHESION_MOLECULES	Details ...	82	0.494994	1.94173	0	0.0283745	0.773	3638	tags=45%, list=26%, signal=61%
GOBP_REGULATION_OF_MULTI_ORGANISM_PROCESS	GOBP_REGULATION_OF_MULTI_ORGANISM_PROCESS	Details ...	325	-0.377379	-1.86475	0	0.0293678	0.997	2760	tags=30%, list=20%, signal=37%
GOBP_REGULATION_OF_MITOCHONDRIAL_DEPOLARIZATION	GOBP_REGULATION_OF_MITOCHONDRIAL_DEPOLARIZATION	Details ...	13	-0.706037	-1.86407	0.00204082	0.0293972	0.998	1554	tags=38%, list=11%, signal=43%
GOBP_RNA_PROCESSING	GOBP_RNA_PROCESSING	Details ...	758	-0.355051	-1.86358	0	0.0294036	0.998	3356	tags=39%, list=24%, signal=49%
GOBP_NIK_NF_KAPPAB_SIGNALING	GOBP_NIK_NF_KAPPAB_SIGNALING	Details ...	75	-0.471139	-1.86489	0	0.0294997	0.997	2341	tags=39%, list=17%, signal=46%
GOBP_NEGATIVE_REGULATION_OF_CYTOKINE_PRODUCTION	GOBP_NEGATIVE_REGULATION_OF_CYTOKINE_PRODUCTION	Details ...	140	-0.424818	-1.86162	0	0.0297727	0.998	2555	tags=31%, list=18%, signal=38%
GOBP_ESTABLISHMENT_OF_PROTEIN_LOCALIZATION_TO_ORGANELLE	GOBP_ESTABLISHMENT_OF_PROTEIN_LOCALIZATION_TO_ORGANELLE	Details ...	326	-0.38031	-1.85793	0	0.0303052	0.999	2005	tags=33%, list=14%, signal=37%
GOBP_ATP_HYDROLYSIS_COUPLED_TRANSMEMBRANE_TRANSPORT	GOBP_ATP_HYDROLYSIS_COUPLED_TRANSMEMBRANE_TRANSPORT	Details ...	26	-0.578977	-1.8549	0.004329	0.0309255	1	2706	tags=42%, list=20%, signal=52%
GOBP_PHENOL_CONTAINING_COMPOUND_BIOSYNTHETIC_PROCESS	GOBP_PHENOL_CONTAINING_COMPOUND_BIOSYNTHETIC_PROCESS	Details ...	11	-0.731485	-1.85543	0	0.0310021	0.999	2486	tags=64%, list=18%, signal=78%
GOBP_ENDODERM_FORMATION	GOBP_ENDODERM_FORMATION	Details ...	41	0.576757	1.93422	0	0.0311928	0.813	1473	tags=39%, list=11%, signal=44%
GOBP_SKIN_DEVELOPMENT	GOBP_SKIN_DEVELOPMENT	Details ...	113	0.464477	1.92697	0	0.0334848	0.84	2477	tags=35%, list=18%, signal=43%
GOBP_CELLULAR_AMINO_ACID_BIOSYNTHETIC_PROCESS	GOBP_CELLULAR_AMINO_ACID_BIOSYNTHETIC_PROCESS	Details ...	69	-0.471567	-1.84658	0	0.0336049	1	2858	tags=35%, list=21%, signal=44%
GOBP_PIGMENT_METABOLIC_PROCESS	GOBP_PIGMENT_METABOLIC_PROCESS	Details ...	45	-0.510471	-1.84437	0	0.0340464	1	1753	tags=36%, list=13%, signal=41%
GOBP_PROTEIN_LOCALIZATION_TO_MEMBRANE	GOBP_PROTEIN_LOCALIZATION_TO_MEMBRANE	Details ...	320	-0.375725	-1.84244	0	0.0346489	1	2074	tags=31%, list=15%, signal=36%
GOBP_CRISTAE_FORMATION	GOBP_CRISTAE_FORMATION	Details ...	11	-0.724867	-1.84045	0	0.0352756	1	1397	tags=55%, list=10%, signal=61%
GOBP_ENDODERM_DEVELOPMENT	GOBP_ENDODERM_DEVELOPMENT	Details ...	54	0.539756	1.9166	0.00181488	0.0358551	0.889	1858	tags=37%, list=13%, signal=43%
GOBP_REGULATION_OF_CELLULAR_AMINO_ACID_METABOLIC_PROCESS	GOBP_REGULATION_OF_CELLULAR_AMINO_ACID_METABOLIC_PROCESS	Details ...	56	-0.479771	-1.83769	0.00224215	0.0362122	1	3089	tags=54%, list=22%, signal=69%
GOBP_MICROTUBULE_ANCHORING	GOBP_MICROTUBULE_ANCHORING	Details ...	17	0.687702	1.91708	0	0.0362255	0.888	2291	tags=53%, list=17%, signal=63%
GOBP_DEVELOPMENTAL_GROWTH	GOBP_DEVELOPMENTAL_GROWTH	Details ...	246	0.420025	1.91392	0	0.0372531	0.903	3220	tags=37%, list=23%, signal=48%
GOBP_CRANIAL_NERVE_DEVELOPMENT	GOBP_CRANIAL_NERVE_DEVELOPMENT	Details ...	24	0.621405	1.91161	0.00189036	0.0377865	0.907	1463	tags=25%, list=11%, signal=28%
GOBP_DEFENSE_RESPONSE	GOBP_DEFENSE_RESPONSE	Details ...	644	-0.349264	-1.83184	0	0.0379502	1	2107	tags=21%, list=15%, signal=23%
GOBP_NUCLEOSIDE_TRIPHOSPHATE_BIOSYNTHETIC_PROCESS	GOBP_NUCLEOSIDE_TRIPHOSPHATE_BIOSYNTHETIC_PROCESS	Details ...	49	-0.493279	-1.83282	0.00242718	0.0379503	1	2706	tags=43%, list=20%, signal=53%
GOBP_SKELETAL_SYSTEM_DEVELOPMENT	GOBP_SKELETAL_SYSTEM_DEVELOPMENT	Details ...	326	0.407379	1.90614	0	0.0389157	0.928	2061	tags=27%, list=15%, signal=31%
GOBP_SOMITOGENESIS	GOBP_SOMITOGENESIS	Details ...	44	0.54298	1.9041	0	0.0395202	0.935	1718	tags=36%, list=12%, signal=41%
GOBP_MYELOID_CELL_ACTIVATION_INVOLVED_IN_IMMUNE_RESPONSE	GOBP_MYELOID_CELL_ACTIVATION_INVOLVED_IN_IMMUNE_RESPONSE	Details ...	21	-0.605032	-1.82749	0.00223714	0.039536	1	1695	tags=43%, list=12%, signal=49%
GOBP_RESPONSE_TO_DSRNA	GOBP_RESPONSE_TO_DSRNA	Details ...	48	-0.503992	-1.82066	0	0.0411973	1	2958	tags=33%, list=21%, signal=42%
GOBP_CARTILAGE_DEVELOPMENT	GOBP_CARTILAGE_DEVELOPMENT	Details ...	102	0.464191	1.89736	0	0.0415471	0.944	2061	tags=32%, list=15%, signal=38%
GOBP_ANTIGEN_PROCESSING_AND_PRESENTATION_OF_ENDOGENOUS_PEPTIDE_ANTIGEN	GOBP_ANTIGEN_PROCESSING_AND_PRESENTATION_OF_ENDOGENOUS_PEPTIDE_ANTIGEN	Details ...	13	-0.703652	-1.81766	0	0.0419451	1	1210	tags=46%, list=9%, signal=51%
GOBP_OXIDATIVE_DEMETHYLATION	GOBP_OXIDATIVE_DEMETHYLATION	Details ...	6	-0.876413	-1.81605	0.00207469	0.0421864	1	173	tags=50%, list=1%, signal=51%
GOBP_ALPHA_AMINO_ACID_BIOSYNTHETIC_PROCESS	GOBP_ALPHA_AMINO_ACID_BIOSYNTHETIC_PROCESS	Details ...	61	-0.468237	-1.81661	0	0.0422258	1	3025	tags=38%, list=22%, signal=48%
GOBP_RRNA_MODIFICATION	GOBP_RRNA_MODIFICATION	Details ...	26	-0.557906	-1.81276	0.00448431	0.0435611	1	2770	tags=50%, list=20%, signal=62%
GOBP_MESENCHYMAL_TO_EPITHELIAL_TRANSITION	GOBP_MESENCHYMAL_TO_EPITHELIAL_TRANSITION	Details ...	11	-0.729218	-1.81138	0.00414938	0.0439052	1	3446	tags=82%, list=25%, signal=109%
GOBP_CELLULAR_RESPONSE_TO_INTERFERON_BETA	GOBP_CELLULAR_RESPONSE_TO_INTERFERON_BETA	Details ...	12	-0.686243	-1.81064	0.00430108	0.0440515	1	1577	tags=42%, list=11%, signal=47%
GOBP_SYNCYTIUM_FORMATION	GOBP_SYNCYTIUM_FORMATION	Details ...	16	0.67173	1.88586	0.00184162	0.0448309	0.967	2096	tags=44%, list=15%, signal=52%
GOBP_NEGATIVE_REGULATION_OF_CELL_DIVISION	GOBP_NEGATIVE_REGULATION_OF_CELL_DIVISION	Details ...	48	0.542542	1.89116	0	0.0450144	0.959	1906	tags=29%, list=14%, signal=34%
GOBP_CELL_MATRIX_ADHESION	GOBP_CELL_MATRIX_ADHESION	Details ...	84	0.487538	1.8899	0	0.0452648	0.961	2585	tags=36%, list=19%, signal=44%
GOBP_SKELETAL_SYSTEM_MORPHOGENESIS	GOBP_SKELETAL_SYSTEM_MORPHOGENESIS	Details ...	141	0.43979	1.88885	0	0.0453646	0.963	2018	tags=30%, list=15%, signal=35%
GOBP_ANTIGEN_PROCESSING_AND_PRESENTATION_OF_ENDOGENOUS_ANTIGEN	GOBP_ANTIGEN_PROCESSING_AND_PRESENTATION_OF_ENDOGENOUS_ANTIGEN	Details ...	15	-0.648342	-1.80738	0.00659341	0.0455055	1	1210	tags=40%, list=9%, signal=44%
GOBP_EXOCRINE_SYSTEM_DEVELOPMENT	GOBP_EXOCRINE_SYSTEM_DEVELOPMENT	Details ...	32	0.569577	1.88633	0	0.0457417	0.965	2901	tags=50%, list=21%, signal=63%
GOBP_REGULATION_OF_LIGASE_ACTIVITY	GOBP_REGULATION_OF_LIGASE_ACTIVITY	Details ...	120	-0.411088	-1.80277	0	0.0476581	1	2341	tags=37%, list=17%, signal=44%
GOBP_POSITIVE_REGULATION_OF_NEURAL_PRECURSOR_CELL_PROLIFERATION	GOBP_POSITIVE_REGULATION_OF_NEURAL_PRECURSOR_CELL_PROLIFERATION	Details ...	26	0.61258	1.87844	0.00188324	0.0487867	0.974	1436	tags=35%, list=10%, signal=39%
GOBP_MITOCHONDRIAL_RESPIRATORY_CHAIN_COMPLEX_ASSEMBLY	GOBP_MITOCHONDRIAL_RESPIRATORY_CHAIN_COMPLEX_ASSEMBLY	Details ...	64	-0.453235	-1.7995	0	0.0488834	1	3930	tags=53%, list=28%, signal=74%
GOBP_BLOOD_VESSEL_MORPHOGENESIS	GOBP_BLOOD_VESSEL_MORPHOGENESIS	Details ...	286	0.408591	1.87607	0	0.0497153	0.979	2176	tags=27%, list=16%, signal=32%
GOBP_INNER_MITOCHONDRIAL_MEMBRANE_ORGANIZATION	GOBP_INNER_MITOCHONDRIAL_MEMBRANE_ORGANIZATION	Details ...	17	-0.628099	-1.79564	0.00804829	0.0506757	1	1397	tags=47%, list=10%, signal=52%
GOBP_POSITIVE_REGULATION_OF_NOTCH_SIGNALING_PATHWAY	GOBP_POSITIVE_REGULATION_OF_NOTCH_SIGNALING_PATHWAY	Details ...	24	-0.583104	-1.7951	0.00220264	0.050697	1	759	tags=21%, list=5%, signal=22%
GOBP_GUANOSINE_CONTAINING_COMPOUND_BIOSYNTHETIC_PROCESS	GOBP_GUANOSINE_CONTAINING_COMPOUND_BIOSYNTHETIC_PROCESS	Details ...	13	-0.692811	-1.79406	0.00202429	0.0510036	1	2570	tags=69%, list=19%, signal=85%
GOBP_ESTABLISHMENT_OR_MAINTENANCE_OF_CELL_POLARITY	GOBP_ESTABLISHMENT_OR_MAINTENANCE_OF_CELL_POLARITY	Details ...	120	0.447639	1.86967	0	0.0528856	0.986	3134	tags=34%, list=23%, signal=44%
GOBP_ANTIGEN_PROCESSING_AND_PRESENTATION_OF_PEPTIDE_ANTIGEN_VIA_MHC_CLASS_I	GOBP_ANTIGEN_PROCESSING_AND_PRESENTATION_OF_PEPTIDE_ANTIGEN_VIA_MHC_CLASS_I	Details ...	77	-0.446069	-1.7877	0	0.0542421	1	2341	tags=38%, list=17%, signal=45%
GOBP_CARDIOVASCULAR_SYSTEM_DEVELOPMENT	GOBP_CARDIOVASCULAR_SYSTEM_DEVELOPMENT	Details ...	614	0.37531	1.86656	0	0.0543506	0.987	1946	tags=24%, list=14%, signal=27%
GOBP_LEUKOCYTE_DEGRANULATION	GOBP_LEUKOCYTE_DEGRANULATION	Details ...	17	-0.621034	-1.78633	0.00884956	0.0547656	1	1695	tags=41%, list=12%, signal=47%
GOBP_MYOBLAST_FUSION	GOBP_MYOBLAST_FUSION	Details ...	12	0.73422	1.85798	0.00581395	0.05678	0.992	1501	tags=42%, list=11%, signal=47%
GOBP_CIRCULATORY_SYSTEM_DEVELOPMENT	GOBP_CIRCULATORY_SYSTEM_DEVELOPMENT	Details ...	614	0.375309	1.86101	0	0.0571535	0.989	1946	tags=24%, list=14%, signal=27%
GOBP_BETA_CATENIN_TCF_COMPLEX_ASSEMBLY	GOBP_BETA_CATENIN_TCF_COMPLEX_ASSEMBLY	Details ...	31	0.572763	1.85132	0.0018622	0.057264	0.997	724	tags=26%, list=5%, signal=27%
GOBP_REGULATION_OF_RELEASE_OF_CYTOCHROME_C_FROM_MITOCHONDRIA	GOBP_REGULATION_OF_RELEASE_OF_CYTOCHROME_C_FROM_MITOCHONDRIA	Details ...	38	-0.515384	-1.78025	0.00222717	0.0575371	1	1729	tags=34%, list=12%, signal=39%
GOBP_EYE_DEVELOPMENT	GOBP_EYE_DEVELOPMENT	Details ...	229	0.411524	1.85153	0	0.0577024	0.997	2837	tags=37%, list=21%, signal=45%
GOBP_NEGATIVE_REGULATION_OF_OSTEOCLAST_DIFFERENTIATION	GOBP_NEGATIVE_REGULATION_OF_OSTEOCLAST_DIFFERENTIATION	Details ...	15	0.678007	1.85479	0	0.0577112	0.996	1712	tags=40%, list=12%, signal=46%
GOBP_CRANIAL_SKELETAL_SYSTEM_DEVELOPMENT	GOBP_CRANIAL_SKELETAL_SYSTEM_DEVELOPMENT	Details ...	48	0.52258	1.85512	0	0.0580938	0.996	2018	tags=35%, list=15%, signal=41%
GOBP_NEURAL_TUBE_DEVELOPMENT	GOBP_NEURAL_TUBE_DEVELOPMENT	Details ...	122	0.446626	1.85173	0	0.0581031	0.997	2122	tags=34%, list=15%, signal=39%
GOBP_CARTILAGE_MORPHOGENESIS	GOBP_CARTILAGE_MORPHOGENESIS	Details ...	9	0.799176	1.85284	0	0.058513	0.997	1299	tags=56%, list=9%, signal=61%
GOBP_GLUTATHIONE_DERIVATIVE_BIOSYNTHETIC_PROCESS	GOBP_GLUTATHIONE_DERIVATIVE_BIOSYNTHETIC_PROCESS	Details ...	16	-0.627003	-1.77511	0.00456621	0.0593279	1	2194	tags=38%, list=16%, signal=45%
GOBP_NEGATIVE_REGULATION_OF_NECROTIC_CELL_DEATH	GOBP_NEGATIVE_REGULATION_OF_NECROTIC_CELL_DEATH	Details ...	8	-0.755926	-1.77306	0.00843882	0.0597055	1	2958	tags=88%, list=21%, signal=111%
GOBP_DEOXYRIBONUCLEOTIDE_METABOLIC_PROCESS	GOBP_DEOXYRIBONUCLEOTIDE_METABOLIC_PROCESS	Details ...	33	-0.525684	-1.76988	0.00217391	0.0605207	1	1538	tags=27%, list=11%, signal=31%
GOBP_RESPONSE_TO_ARSENIC_CONTAINING_SUBSTANCE	GOBP_RESPONSE_TO_ARSENIC_CONTAINING_SUBSTANCE	Details ...	29	-0.541465	-1.76424	0.00416667	0.0630821	1	3019	tags=45%, list=22%, signal=57%
GOBP_PORPHYRIN_CONTAINING_COMPOUND_METABOLIC_PROCESS	GOBP_PORPHYRIN_CONTAINING_COMPOUND_METABOLIC_PROCESS	Details ...	29	-0.539789	-1.76283	0	0.0636563	1	1753	tags=38%, list=13%, signal=43%
GOBP_REGULATION_BY_VIRUS_OF_VIRAL_PROTEIN_LEVELS_IN_HOST_CELL	GOBP_REGULATION_BY_VIRUS_OF_VIRAL_PROTEIN_LEVELS_IN_HOST_CELL	Details ...	11	-0.706131	-1.76082	0.00621118	0.0637228	1	1210	tags=36%, list=9%, signal=40%
GOBP_REGULATION_OF_VIRAL_RELEASE_FROM_HOST_CELL	GOBP_REGULATION_OF_VIRAL_RELEASE_FROM_HOST_CELL	Details ...	28	-0.546954	-1.75656	0.0021322	0.0654255	1	1330	tags=36%, list=10%, signal=39%
GOBP_SYMBIOSIS_ENCOMPASSING_MUTUALISM_THROUGH_PARASITISM	GOBP_SYMBIOSIS_ENCOMPASSING_MUTUALISM_THROUGH_PARASITISM	Details ...	571	-0.339146	-1.75566	0	0.0654544	1	2780	tags=34%, list=20%, signal=41%
GOBP_HEME_BIOSYNTHETIC_PROCESS	GOBP_HEME_BIOSYNTHETIC_PROCESS	Details ...	19	-0.581173	-1.754	0.00873363	0.0658224	1	1736	tags=42%, list=13%, signal=48%
GOBP_INTRA_GOLGI_VESICLE_MEDIATED_TRANSPORT	GOBP_INTRA_GOLGI_VESICLE_MEDIATED_TRANSPORT	Details ...	39	0.548598	1.83628	0.00180505	0.0661794	1	2213	tags=38%, list=16%, signal=46%
GOBP_MAINTENANCE_OF_CELL_POLARITY	GOBP_MAINTENANCE_OF_CELL_POLARITY	Details ...	11	0.750419	1.83195	0.0019802	0.0672057	1	586	tags=18%, list=4%, signal=19%
GOBP_ODONTOGENESIS_OF_DENTIN_CONTAINING_TOOTH	GOBP_ODONTOGENESIS_OF_DENTIN_CONTAINING_TOOTH	Details ...	48	0.516853	1.83113	0.00184502	0.0672983	1	1169	tags=31%, list=8%, signal=34%
GOBP_BASIC_AMINO_ACID_TRANSPORT	GOBP_BASIC_AMINO_ACID_TRANSPORT	Details ...	9	0.792486	1.83343	0.00204082	0.0673704	1	1884	tags=44%, list=14%, signal=51%
GOBP_CHROMOSOME_CONDENSATION	GOBP_CHROMOSOME_CONDENSATION	Details ...	24	0.605841	1.83201	0.00180832	0.0678189	1	3163	tags=54%, list=23%, signal=70%
GOBP_INTERSPECIES_INTERACTION_BETWEEN_ORGANISMS	GOBP_INTERSPECIES_INTERACTION_BETWEEN_ORGANISMS	Details ...	571	-0.339146	-1.74852	0	0.0686609	1	2780	tags=34%, list=20%, signal=41%
GOBP_CEREBRAL_CORTEX_DEVELOPMENT	GOBP_CEREBRAL_CORTEX_DEVELOPMENT	Details ...	83	0.468058	1.82722	0	0.0688316	1	2291	tags=35%, list=17%, signal=42%
GOBP_ATTACHMENT_OF_SPINDLE_MICROTUBULES_TO_KINETOCHORE	GOBP_ATTACHMENT_OF_SPINDLE_MICROTUBULES_TO_KINETOCHORE	Details ...	12	0.745663	1.82611	0.00199203	0.0688686	1	49	tags=25%, list=0%, signal=25%
GOBP_SALIVARY_GLAND_DEVELOPMENT	GOBP_SALIVARY_GLAND_DEVELOPMENT	Details ...	25	0.607613	1.82236	0.00384615	0.0688705	1	1255	tags=32%, list=9%, signal=35%
GOBP_MATURATION_OF_SSU_RRNA_FROM_TRICISTRONIC_RRNA_TRANSCRIPT_SSU_RRNA_5_8S_RRNA_LSU_RRNA_	GOBP_MATURATION_OF_SSU_RRNA_FROM_TRICISTRONIC_RRNA_TRANSCRIPT_SSU_RRNA_5_8S_RRNA_LSU_RRNA_	Details ...	33	-0.518979	-1.74709	0	0.0688893	1	2469	tags=45%, list=18%, signal=55%
GOBP_NEGATIVE_REGULATION_OF_NUCLEOTIDE_CATABOLIC_PROCESS	GOBP_NEGATIVE_REGULATION_OF_NUCLEOTIDE_CATABOLIC_PROCESS	Details ...	10	-0.682511	-1.74745	0.0165975	0.0689341	1	91	tags=30%, list=1%, signal=30%
GOBP_CELLULAR_RESPIRATION	GOBP_CELLULAR_RESPIRATION	Details ...	130	-0.395255	-1.74592	0	0.0690416	1	3930	tags=45%, list=28%, signal=62%
GOBP_RETROGRADE_TRANSPORT_VESICLE_RECYCLING_WITHIN_GOLGI	GOBP_RETROGRADE_TRANSPORT_VESICLE_RECYCLING_WITHIN_GOLGI	Details ...	17	0.65924	1.82754	0.00378788	0.0691465	1	1346	tags=41%, list=10%, signal=46%
GOBP_CENTRAL_NERVOUS_SYSTEM_PROJECTION_NEURON_AXONOGENESIS	GOBP_CENTRAL_NERVOUS_SYSTEM_PROJECTION_NEURON_AXONOGENESIS	Details ...	17	0.667867	1.82251	0.00193424	0.0693403	1	3495	tags=65%, list=25%, signal=86%
GOBP_NEGATIVE_REGULATION_OF_MITOTIC_NUCLEAR_DIVISION	GOBP_NEGATIVE_REGULATION_OF_MITOTIC_NUCLEAR_DIVISION	Details ...	29	0.584116	1.81856	0.00178891	0.0699776	1	20	tags=14%, list=0%, signal=14%
GOBP_REGULATION_OF_INTERLEUKIN_2_BIOSYNTHETIC_PROCESS	GOBP_REGULATION_OF_INTERLEUKIN_2_BIOSYNTHETIC_PROCESS	Details ...	9	0.780515	1.8173	0	0.0704	1	343	tags=22%, list=2%, signal=23%
GOBP_CELL_CELL_ADHESION_VIA_PLASMA_MEMBRANE_ADHESION_MOLECULES	GOBP_CELL_CELL_ADHESION_VIA_PLASMA_MEMBRANE_ADHESION_MOLECULES	Details ...	105	0.446762	1.81478	0	0.0708918	1	3638	tags=41%, list=26%, signal=55%
GOBP_INTEGRIN_MEDIATED_SIGNALING_PATHWAY	GOBP_INTEGRIN_MEDIATED_SIGNALING_PATHWAY	Details ...	57	0.495437	1.81608	0.0034904	0.0709049	1	2532	tags=35%, list=18%, signal=43%
GOBP_ACTIN_CYTOSKELETON_REORGANIZATION	GOBP_ACTIN_CYTOSKELETON_REORGANIZATION	Details ...	47	0.517629	1.81522	0	0.0710091	1	2067	tags=36%, list=15%, signal=42%
GOBP_SUBSTRATE_ADHESION_DEPENDENT_CELL_SPREADING	GOBP_SUBSTRATE_ADHESION_DEPENDENT_CELL_SPREADING	Details ...	34	0.565834	1.81861	0.00186567	0.0711256	1	2793	tags=47%, list=20%, signal=59%
GOBP_MORPHOGENESIS_OF_A_BRANCHING_STRUCTURE	GOBP_MORPHOGENESIS_OF_A_BRANCHING_STRUCTURE	Details ...	126	0.437701	1.81295	0	0.0712284	1	1705	tags=28%, list=12%, signal=31%
GOBP_CELL_SUBSTRATE_ADHESION	GOBP_CELL_SUBSTRATE_ADHESION	Details ...	123	0.442605	1.81103	0	0.0716224	1	2585	tags=33%, list=19%, signal=41%
GOBP_POST_GOLGI_VESICLE_MEDIATED_TRANSPORT	GOBP_POST_GOLGI_VESICLE_MEDIATED_TRANSPORT	Details ...	79	0.468807	1.8111	0.00173611	0.0721388	1	1495	tags=27%, list=11%, signal=30%
GOBP_NEGATIVE_REGULATION_OF_CYSTEINE_TYPE_ENDOPEPTIDASE_ACTIVITY	GOBP_NEGATIVE_REGULATION_OF_CYSTEINE_TYPE_ENDOPEPTIDASE_ACTIVITY	Details ...	70	-0.448478	-1.73888	0.00222717	0.0732354	1	2673	tags=40%, list=19%, signal=49%
GOBP_REGULATION_OF_MEMBRANE_DEPOLARIZATION	GOBP_REGULATION_OF_MEMBRANE_DEPOLARIZATION	Details ...	30	-0.526269	-1.73782	0.00446429	0.0733522	1	1554	tags=27%, list=11%, signal=30%
GOBP_CELL_CELL_ADHESION	GOBP_CELL_CELL_ADHESION	Details ...	361	0.382453	1.80672	0	0.0742481	1	2328	tags=27%, list=17%, signal=32%
GOBP_CELLULAR_RESPONSE_TO_STEROL	GOBP_CELLULAR_RESPONSE_TO_STEROL	Details ...	11	0.732461	1.80504	0.00355872	0.075285	1	3264	tags=73%, list=24%, signal=95%
GOBP_REGULATION_OF_PROTEIN_UBIQUITINATION_INVOLVED_IN_UBIQUITIN_DEPENDENT_PROTEIN_CATABOLIC_PROCESS	GOBP_REGULATION_OF_PROTEIN_UBIQUITINATION_INVOLVED_IN_UBIQUITIN_DEPENDENT_PROTEIN_CATABOLIC_PROCESS	Details ...	97	-0.415775	-1.73448	0	0.0754462	1	2341	tags=34%, list=17%, signal=41%
GOBP_RIBONUCLEOPROTEIN_COMPLEX_SUBUNIT_ORGANIZATION	GOBP_RIBONUCLEOPROTEIN_COMPLEX_SUBUNIT_ORGANIZATION	Details ...	177	-0.380152	-1.73394	0	0.0755115	1	2531	tags=34%, list=18%, signal=42%
GOBP_REGULATION_OF_TYROSINE_PHOSPHORYLATION_OF_STAT5_PROTEIN	GOBP_REGULATION_OF_TYROSINE_PHOSPHORYLATION_OF_STAT5_PROTEIN	Details ...	9	-0.740625	-1.73086	0.00819672	0.0758463	1	759	tags=33%, list=5%, signal=35%
GOBP_POSITIVE_REGULATION_OF_TYROSINE_PHOSPHORYLATION_OF_STAT5_PROTEIN	GOBP_POSITIVE_REGULATION_OF_TYROSINE_PHOSPHORYLATION_OF_STAT5_PROTEIN	Details ...	6	-0.830546	-1.73225	0.0104167	0.0761	1	759	tags=50%, list=5%, signal=53%
GOBP_CONNECTIVE_TISSUE_DEVELOPMENT	GOBP_CONNECTIVE_TISSUE_DEVELOPMENT	Details ...	138	0.424197	1.80273	0	0.0762232	1	1934	tags=29%, list=14%, signal=33%
GOBP_SERINE_FAMILY_AMINO_ACID_METABOLIC_PROCESS	GOBP_SERINE_FAMILY_AMINO_ACID_METABOLIC_PROCESS	Details ...	35	-0.496864	-1.73153	0.0087146	0.0762782	1	1626	tags=26%, list=12%, signal=29%
GOBP_REGULATION_OF_AXON_GUIDANCE	GOBP_REGULATION_OF_AXON_GUIDANCE	Details ...	30	0.568176	1.80278	0.00746269	0.0767716	1	1173	tags=30%, list=8%, signal=33%
GOBP_AMINOGLYCAN_METABOLIC_PROCESS	GOBP_AMINOGLYCAN_METABOLIC_PROCESS	Details ...	115	0.43914	1.79828	0	0.0767986	1	2674	tags=37%, list=19%, signal=45%
GOBP_NEUROMUSCULAR_JUNCTION_DEVELOPMENT	GOBP_NEUROMUSCULAR_JUNCTION_DEVELOPMENT	Details ...	29	0.574144	1.79885	0	0.076818	1	2297	tags=45%, list=17%, signal=54%
GOBP_NEGATIVE_REGULATION_OF_VIRAL_RELEASE_FROM_HOST_CELL	GOBP_NEGATIVE_REGULATION_OF_VIRAL_RELEASE_FROM_HOST_CELL	Details ...	14	-0.641827	-1.7285	0.00603622	0.0774051	1	1330	tags=43%, list=10%, signal=47%
GOBP_VENTRICULAR_SYSTEM_DEVELOPMENT	GOBP_VENTRICULAR_SYSTEM_DEVELOPMENT	Details ...	22	0.604516	1.79485	0	0.0776433	1	2637	tags=41%, list=19%, signal=50%
GOBP_CELLULAR_AMINO_ACID_METABOLIC_PROCESS	GOBP_CELLULAR_AMINO_ACID_METABOLIC_PROCESS	Details ...	251	-0.363354	-1.7277	0	0.0776746	1	3033	tags=31%, list=22%, signal=39%
GOBP_SMOOTHENED_SIGNALING_PATHWAY	GOBP_SMOOTHENED_SIGNALING_PATHWAY	Details ...	61	0.487644	1.79909	0	0.0777292	1	2358	tags=28%, list=17%, signal=33%
GOBP_BONE_DEVELOPMENT	GOBP_BONE_DEVELOPMENT	Details ...	117	0.43816	1.79635	0	0.077909	1	1878	tags=28%, list=14%, signal=32%
GOBP_GLUTATHIONE_DERIVATIVE_METABOLIC_PROCESS	GOBP_GLUTATHIONE_DERIVATIVE_METABOLIC_PROCESS	Details ...	16	-0.627003	-1.72692	0.0113379	0.0779209	1	2194	tags=38%, list=16%, signal=45%
GOBP_DEVELOPMENTAL_GROWTH_INVOLVED_IN_MORPHOGENESIS	GOBP_DEVELOPMENTAL_GROWTH_INVOLVED_IN_MORPHOGENESIS	Details ...	82	0.464315	1.79512	0	0.0779313	1	2477	tags=34%, list=18%, signal=41%
GOBP_EMBRYONIC_SKELETAL_SYSTEM_MORPHOGENESIS	GOBP_EMBRYONIC_SKELETAL_SYSTEM_MORPHOGENESIS	Details ...	68	0.477876	1.79949	0	0.0779606	1	1718	tags=26%, list=12%, signal=30%
GOBP_SISTER_CHROMATID_COHESION	GOBP_SISTER_CHROMATID_COHESION	Details ...	101	0.448752	1.79067	0	0.0781262	1	1956	tags=24%, list=14%, signal=27%
GOBP_VASCULOGENESIS	GOBP_VASCULOGENESIS	Details ...	45	0.517932	1.78109	0.00180505	0.0783819	1	2018	tags=31%, list=15%, signal=36%
GOBP_BONE_GROWTH	GOBP_BONE_GROWTH	Details ...	15	0.670897	1.78954	0.00193424	0.0786028	1	2109	tags=53%, list=15%, signal=63%
GOBP_ANATOMICAL_STRUCTURE_FORMATION_INVOLVED_IN_MORPHOGENESIS	GOBP_ANATOMICAL_STRUCTURE_FORMATION_INVOLVED_IN_MORPHOGENESIS	Details ...	703	0.360212	1.79316	0	0.0786482	1	2332	tags=27%, list=17%, signal=30%
GOBP_MORPHOGENESIS_OF_AN_EPITHELIAL_FOLD	GOBP_MORPHOGENESIS_OF_AN_EPITHELIAL_FOLD	Details ...	8	0.804115	1.77596	0	0.0787506	1	165	tags=38%, list=1%, signal=38%
GOBP_GLYCOPROTEIN_METABOLIC_PROCESS	GOBP_GLYCOPROTEIN_METABOLIC_PROCESS	Details ...	266	0.383313	1.77349	0	0.0787547	1	2635	tags=31%, list=19%, signal=37%
GOBP_BONE_MORPHOGENESIS	GOBP_BONE_MORPHOGENESIS	Details ...	54	0.492892	1.78112	0.00364964	0.0788209	1	1878	tags=33%, list=14%, signal=38%
GOBP_EMBRYO_DEVELOPMENT_ENDING_IN_BIRTH_OR_EGG_HATCHING	GOBP_EMBRYO_DEVELOPMENT_ENDING_IN_BIRTH_OR_EGG_HATCHING	Details ...	423	0.373627	1.7884	0	0.0789648	1	2964	tags=33%, list=21%, signal=41%
GOBP_CARDIAC_MUSCLE_CELL_CONTRACTION	GOBP_CARDIAC_MUSCLE_CELL_CONTRACTION	Details ...	19	0.627586	1.77353	0.00378788	0.0791247	1	879	tags=32%, list=6%, signal=34%
GOBP_NUCLEAR_ENVELOPE_DISASSEMBLY	GOBP_NUCLEAR_ENVELOPE_DISASSEMBLY	Details ...	45	0.506204	1.77602	0.00176678	0.0791441	1	1462	tags=27%, list=11%, signal=30%
GOBP_REGULATION_OF_CELL_DIVISION	GOBP_REGULATION_OF_CELL_DIVISION	Details ...	209	0.394542	1.77446	0	0.0792306	1	2474	tags=27%, list=18%, signal=33%
GOBP_UROGENITAL_SYSTEM_DEVELOPMENT	GOBP_UROGENITAL_SYSTEM_DEVELOPMENT	Details ...	228	0.394804	1.78738	0	0.0792716	1	1742	tags=24%, list=13%, signal=27%
GOBP_N_GLYCAN_PROCESSING	GOBP_N_GLYCAN_PROCESSING	Details ...	16	0.660566	1.78114	0.00568182	0.0792785	1	1826	tags=50%, list=13%, signal=58%
GOBP_EMBRYONIC_SKELETAL_SYSTEM_DEVELOPMENT	GOBP_EMBRYONIC_SKELETAL_SYSTEM_DEVELOPMENT	Details ...	86	0.45094	1.78204	0	0.0793758	1	1729	tags=27%, list=12%, signal=30%
GOBP_NUCLEAR_ENVELOPE_ORGANIZATION	GOBP_NUCLEAR_ENVELOPE_ORGANIZATION	Details ...	75	0.468166	1.77616	0	0.0794341	1	1521	tags=25%, list=11%, signal=28%
GOBP_CELLULAR_RESPONSE_TO_CHOLESTEROL	GOBP_CELLULAR_RESPONSE_TO_CHOLESTEROL	Details ...	10	0.733302	1.78125	0.00982318	0.0796538	1	3264	tags=80%, list=24%, signal=105%
GOBP_HYDROGEN_ION_TRANSMEMBRANE_TRANSPORT	GOBP_HYDROGEN_ION_TRANSMEMBRANE_TRANSPORT	Details ...	76	-0.431016	-1.72399	0	0.0797982	1	2837	tags=42%, list=21%, signal=53%
GOBP_MEIOTIC_CHROMOSOME_SEGREGATION	GOBP_MEIOTIC_CHROMOSOME_SEGREGATION	Details ...	34	0.54489	1.78302	0.00588235	0.0798126	1	2146	tags=41%, list=16%, signal=49%
GOBP_REGULATION_OF_SMOOTHENED_SIGNALING_PATHWAY	GOBP_REGULATION_OF_SMOOTHENED_SIGNALING_PATHWAY	Details ...	49	0.512157	1.78626	0	0.0798177	1	1566	tags=31%, list=11%, signal=34%
GOBP_CELL_MOTILITY	GOBP_CELL_MOTILITY	Details ...	548	0.3654	1.78206	0	0.0798521	1	2090	tags=26%, list=15%, signal=29%
GOBP_EMBRYONIC_CRANIAL_SKELETON_MORPHOGENESIS	GOBP_EMBRYONIC_CRANIAL_SKELETON_MORPHOGENESIS	Details ...	41	0.526964	1.77664	0.00184162	0.0799523	1	2018	tags=34%, list=15%, signal=40%
GOBP_LOCALIZATION_OF_CELL	GOBP_LOCALIZATION_OF_CELL	Details ...	548	0.365399	1.78247	0	0.0799562	1	2090	tags=26%, list=15%, signal=29%
GOBP_MEMBRANE_DISASSEMBLY	GOBP_MEMBRANE_DISASSEMBLY	Details ...	45	0.506204	1.78506	0	0.0800399	1	1462	tags=27%, list=11%, signal=30%
GOBP_POSITIVE_REGULATION_OF_NEUROBLAST_PROLIFERATION	GOBP_POSITIVE_REGULATION_OF_NEUROBLAST_PROLIFERATION	Details ...	13	0.665293	1.7854	0.00182815	0.0801576	1	1436	tags=46%, list=10%, signal=51%
GOBP_CELLULAR_RESPONSE_TO_ARSENIC_CONTAINING_SUBSTANCE	GOBP_CELLULAR_RESPONSE_TO_ARSENIC_CONTAINING_SUBSTANCE	Details ...	14	-0.641447	-1.72301	0.0144628	0.0802488	1	2622	tags=64%, list=19%, signal=79%
GOBP_ANGIOGENESIS	GOBP_ANGIOGENESIS	Details ...	229	0.394007	1.77736	0	0.0803533	1	2176	tags=28%, list=16%, signal=33%
GOBP_REGULATION_OF_NUCLEAR_DIVISION	GOBP_REGULATION_OF_NUCLEAR_DIVISION	Details ...	135	0.424212	1.77042	0	0.0805399	1	2474	tags=30%, list=18%, signal=36%
GOBP_REGULATION_OF_T_CELL_MEDIATED_CYTOTOXICITY	GOBP_REGULATION_OF_T_CELL_MEDIATED_CYTOTOXICITY	Details ...	14	-0.626062	-1.71788	0.0260304	0.0825878	1	1306	tags=29%, list=9%, signal=32%
GOBP_REGULATION_OF_SMALL_GTPASE_MEDIATED_SIGNAL_TRANSDUCTION	GOBP_REGULATION_OF_SMALL_GTPASE_MEDIATED_SIGNAL_TRANSDUCTION	Details ...	228	0.391235	1.76445	0	0.082817	1	3004	tags=36%, list=22%, signal=45%
GOBP_NUCLEAR_CHROMOSOME_SEGREGATION	GOBP_NUCLEAR_CHROMOSOME_SEGREGATION	Details ...	185	0.401661	1.7608	0	0.0829867	1	3258	tags=36%, list=24%, signal=47%
GOBP_PROTEIN_DEMANNOSYLATION	GOBP_PROTEIN_DEMANNOSYLATION	Details ...	12	0.694265	1.76217	0.00556586	0.0830577	1	3396	tags=75%, list=25%, signal=99%
GOBP_PROTEIN_HETEROTRIMERIZATION	GOBP_PROTEIN_HETEROTRIMERIZATION	Details ...	12	0.671401	1.76024	0.0018622	0.0831141	1	1103	tags=42%, list=8%, signal=45%
GOBP_AMINOGLYCAN_CATABOLIC_PROCESS	GOBP_AMINOGLYCAN_CATABOLIC_PROCESS	Details ...	41	0.515897	1.76153	0.00366972	0.0831528	1	2674	tags=46%, list=19%, signal=57%
GOBP_LOCOMOTION	GOBP_LOCOMOTION	Details ...	731	0.351184	1.76452	0	0.0831793	1	2978	tags=32%, list=22%, signal=39%
GOBP_GOLGI_VESICLE_TRANSPORT	GOBP_GOLGI_VESICLE_TRANSPORT	Details ...	286	0.38658	1.76535	0	0.0832951	1	2749	tags=31%, list=20%, signal=38%
GOBP_HEART_DEVELOPMENT	GOBP_HEART_DEVELOPMENT	Details ...	360	0.374442	1.76094	0	0.0833087	1	2494	tags=28%, list=18%, signal=34%
GOBP_RESPONSE_TO_AMINE	GOBP_RESPONSE_TO_AMINE	Details ...	31	-0.52377	-1.71449	0.0131868	0.0845666	1	2570	tags=42%, list=19%, signal=51%
GOBP_CHONDROITIN_SULFATE_BIOSYNTHETIC_PROCESS	GOBP_CHONDROITIN_SULFATE_BIOSYNTHETIC_PROCESS	Details ...	22	0.588118	1.75685	0.00377358	0.0852247	1	3022	tags=55%, list=22%, signal=70%
GOBP_ESTABLISHMENT_OF_PROTEIN_LOCALIZATION_TO_VACUOLE	GOBP_ESTABLISHMENT_OF_PROTEIN_LOCALIZATION_TO_VACUOLE	Details ...	31	0.548161	1.75616	0.00357143	0.0854642	1	3042	tags=45%, list=22%, signal=58%
GOBP_MAINTENANCE_OF_LOCATION	GOBP_MAINTENANCE_OF_LOCATION	Details ...	106	0.430974	1.75379	0	0.0872636	1	1355	tags=26%, list=10%, signal=29%
GOBP_PYRIMIDINE_NUCLEOTIDE_METABOLIC_PROCESS	GOBP_PYRIMIDINE_NUCLEOTIDE_METABOLIC_PROCESS	Details ...	41	-0.481512	-1.70747	0.00442478	0.0876692	1	1439	tags=27%, list=10%, signal=30%
GOBP_INTRINSIC_APOPTOTIC_SIGNALING_PATHWAY_IN_RESPONSE_TO_ENDOPLASMIC_RETICULUM_STRESS	GOBP_INTRINSIC_APOPTOTIC_SIGNALING_PATHWAY_IN_RESPONSE_TO_ENDOPLASMIC_RETICULUM_STRESS	Details ...	31	-0.512478	-1.7077	0.0112108	0.0878437	1	1577	tags=32%, list=11%, signal=36%
GOBP_REGULATION_OF_CATECHOLAMINE_SECRETION	GOBP_REGULATION_OF_CATECHOLAMINE_SECRETION	Details ...	17	-0.60248	-1.708	0.01417	0.0879509	1	2257	tags=41%, list=16%, signal=49%
GOBP_PROTEIN_ALPHA_1_2_DEMANNOSYLATION	GOBP_PROTEIN_ALPHA_1_2_DEMANNOSYLATION	Details ...	12	0.694265	1.75275	0.00773694	0.0879888	1	3396	tags=75%, list=25%, signal=99%
GOBP_FOREBRAIN_DEVELOPMENT	GOBP_FOREBRAIN_DEVELOPMENT	Details ...	253	0.383759	1.75204	0	0.0882059	1	2974	tags=36%, list=21%, signal=44%
GOBP_REGULATION_OF_NECROTIC_CELL_DEATH	GOBP_REGULATION_OF_NECROTIC_CELL_DEATH	Details ...	20	-0.580137	-1.70804	0.0151844	0.0882421	1	2204	tags=50%, list=16%, signal=59%
GOBP_CANONICAL_WNT_SIGNALING_PATHWAY	GOBP_CANONICAL_WNT_SIGNALING_PATHWAY	Details ...	69	0.465131	1.75114	0	0.0886135	1	1877	tags=33%, list=14%, signal=38%
GOBP_CHROMOSOME_SEPARATION	GOBP_CHROMOSOME_SEPARATION	Details ...	14	0.673956	1.75033	0.00790514	0.0889704	1	2948	tags=71%, list=21%, signal=91%
GOBP_ANDROGEN_METABOLIC_PROCESS	GOBP_ANDROGEN_METABOLIC_PROCESS	Details ...	14	0.665272	1.74929	0.0019084	0.0895152	1	2240	tags=43%, list=16%, signal=51%
GOBP_CENTRAL_NERVOUS_SYSTEM_DEVELOPMENT	GOBP_CENTRAL_NERVOUS_SYSTEM_DEVELOPMENT	Details ...	623	0.351331	1.74321	0	0.0905366	1	1993	tags=23%, list=14%, signal=26%
GOBP_RESPONSE_TO_ACTIVITY	GOBP_RESPONSE_TO_ACTIVITY	Details ...	45	0.503157	1.74792	0	0.090578	1	1571	tags=31%, list=11%, signal=35%
GOBP_ESTABLISHMENT_OF_ENDOTHELIAL_BARRIER	GOBP_ESTABLISHMENT_OF_ENDOTHELIAL_BARRIER	Details ...	28	0.550428	1.74424	0	0.0906429	1	2924	tags=50%, list=21%, signal=63%
GOBP_HEAD_DEVELOPMENT	GOBP_HEAD_DEVELOPMENT	Details ...	524	0.356514	1.74457	0	0.0907089	1	2018	tags=23%, list=15%, signal=26%
GOBP_DOUBLE_STRAND_BREAK_REPAIR	GOBP_DOUBLE_STRAND_BREAK_REPAIR	Details ...	142	0.411429	1.74521	0	0.090861	1	3175	tags=39%, list=23%, signal=51%
GOBP_OUTFLOW_TRACT_MORPHOGENESIS	GOBP_OUTFLOW_TRACT_MORPHOGENESIS	Details ...	38	0.521158	1.74359	0.00184502	0.0909006	1	1877	tags=32%, list=14%, signal=36%
GOBP_SOMITE_DEVELOPMENT	GOBP_SOMITE_DEVELOPMENT	Details ...	55	0.487279	1.74473	0.00747664	0.0909564	1	1718	tags=31%, list=12%, signal=35%
GOBP_MUCOPOLYSACCHARIDE_METABOLIC_PROCESS	GOBP_MUCOPOLYSACCHARIDE_METABOLIC_PROCESS	Details ...	77	0.454809	1.74185	0	0.0910191	1	2566	tags=36%, list=19%, signal=44%
GOBP_RESPONSE_TO_AUDITORY_STIMULUS	GOBP_RESPONSE_TO_AUDITORY_STIMULUS	Details ...	14	0.658407	1.74202	0.00961539	0.0913009	1	1325	tags=36%, list=10%, signal=39%
GOBP_AUTONOMIC_NERVOUS_SYSTEM_DEVELOPMENT	GOBP_AUTONOMIC_NERVOUS_SYSTEM_DEVELOPMENT	Details ...	24	0.566403	1.74621	0.00368324	0.0913577	1	1436	tags=29%, list=10%, signal=32%
GOBP_EMBRYONIC_VISCEROCRANIUM_MORPHOGENESIS	GOBP_EMBRYONIC_VISCEROCRANIUM_MORPHOGENESIS	Details ...	11	0.709315	1.73655	0.0137255	0.0917667	1	2358	tags=45%, list=17%, signal=55%
GOBP_NUCLEUS_LOCALIZATION	GOBP_NUCLEUS_LOCALIZATION	Details ...	18	0.615398	1.73761	0.00383877	0.0918634	1	1519	tags=39%, list=11%, signal=44%
GOBP_MOVEMENT_OF_CELL_OR_SUBCELLULAR_COMPONENT	GOBP_MOVEMENT_OF_CELL_OR_SUBCELLULAR_COMPONENT	Details ...	875	0.344412	1.73674	0	0.0919291	1	2130	tags=24%, list=15%, signal=26%
GOBP_DNA_STRAND_ELONGATION	GOBP_DNA_STRAND_ELONGATION	Details ...	29	0.548742	1.7387	0.00185874	0.0919537	1	3233	tags=55%, list=23%, signal=72%
GOBP_CELLULAR_RESPONSE_TO_ALCOHOL	GOBP_CELLULAR_RESPONSE_TO_ALCOHOL	Details ...	80	0.446657	1.73698	0	0.0920785	1	2203	tags=30%, list=16%, signal=35%
GOBP_POSITIVE_REGULATION_OF_CELL_MATRIX_ADHESION	GOBP_POSITIVE_REGULATION_OF_CELL_MATRIX_ADHESION	Details ...	31	0.548282	1.73948	0.0037594	0.0923325	1	2224	tags=45%, list=16%, signal=54%
GOBP_REGULATION_OF_SISTER_CHROMATID_COHESION	GOBP_REGULATION_OF_SISTER_CHROMATID_COHESION	Details ...	17	0.636305	1.739	0.0119048	0.092418	1	3046	tags=65%, list=22%, signal=83%
GOBP_CARTILAGE_DEVELOPMENT_INVOLVED_IN_ENDOCHONDRAL_BONE_MORPHOGENESIS	GOBP_CARTILAGE_DEVELOPMENT_INVOLVED_IN_ENDOCHONDRAL_BONE_MORPHOGENESIS	Details ...	13	0.673451	1.73202	0.00965251	0.0927406	1	1453	tags=46%, list=11%, signal=52%
GOBP_RECOMBINATIONAL_REPAIR	GOBP_RECOMBINATIONAL_REPAIR	Details ...	67	0.46313	1.73401	0	0.0927689	1	1438	tags=28%, list=10%, signal=31%
GOBP_MORPHOGENESIS_OF_AN_EPITHELIUM	GOBP_MORPHOGENESIS_OF_AN_EPITHELIUM	Details ...	302	0.373505	1.73471	0	0.0928243	1	2328	tags=27%, list=17%, signal=32%
GOBP_POSITIVE_REGULATION_OF_DENDRITIC_SPINE_MORPHOGENESIS	GOBP_POSITIVE_REGULATION_OF_DENDRITIC_SPINE_MORPHOGENESIS	Details ...	12	0.674789	1.73267	0.00184843	0.0928559	1	946	tags=33%, list=7%, signal=36%
GOBP_NEURONAL_STEM_CELL_POPULATION_MAINTENANCE	GOBP_NEURONAL_STEM_CELL_POPULATION_MAINTENANCE	Details ...	18	0.621271	1.7341	0.00587084	0.0930405	1	1497	tags=28%, list=11%, signal=31%
GOBP_ENDOTHELIAL_CELL_DEVELOPMENT	GOBP_ENDOTHELIAL_CELL_DEVELOPMENT	Details ...	41	0.502555	1.73205	0.00372439	0.093107	1	3014	tags=44%, list=22%, signal=56%
GOBP_TUBE_MORPHOGENESIS	GOBP_TUBE_MORPHOGENESIS	Details ...	258	0.380045	1.72486	0	0.0937418	1	1946	tags=24%, list=14%, signal=27%
GOBP_GROWTH_PLATE_CARTILAGE_DEVELOPMENT	GOBP_GROWTH_PLATE_CARTILAGE_DEVELOPMENT	Details ...	9	0.76143	1.72609	0.00914077	0.0939781	1	1453	tags=56%, list=11%, signal=62%
GOBP_MAINTENANCE_OF_LOCATION_IN_CELL	GOBP_MAINTENANCE_OF_LOCATION_IN_CELL	Details ...	82	0.444419	1.72562	0.00184843	0.0939953	1	1255	tags=26%, list=9%, signal=28%
GOBP_EYE_MORPHOGENESIS	GOBP_EYE_MORPHOGENESIS	Details ...	94	0.434937	1.72525	0	0.0940856	1	2529	tags=36%, list=18%, signal=44%
GOBP_RECEPTOR_CATABOLIC_PROCESS	GOBP_RECEPTOR_CATABOLIC_PROCESS	Details ...	14	0.657853	1.72613	0.00607287	0.0943364	1	2297	tags=50%, list=17%, signal=60%
GOBP_PROTEIN_LOCALIZATION_TO_CHROMOSOME_TELOMERIC_REGION	GOBP_PROTEIN_LOCALIZATION_TO_CHROMOSOME_TELOMERIC_REGION	Details ...	12	0.674655	1.72221	0.00984252	0.094384	1	115	tags=25%, list=1%, signal=25%
GOBP_SINGLE_ORGANISM_CELL_ADHESION	GOBP_SINGLE_ORGANISM_CELL_ADHESION	Details ...	289	0.371874	1.72621	0	0.0946054	1	2328	tags=27%, list=17%, signal=32%
GOBP_SEROTONIN_METABOLIC_PROCESS	GOBP_SEROTONIN_METABOLIC_PROCESS	Details ...	6	0.82016	1.72234	0.00583658	0.094643	1	1815	tags=50%, list=13%, signal=58%
GOBP_AORTA_MORPHOGENESIS	GOBP_AORTA_MORPHOGENESIS	Details ...	18	0.612562	1.72041	0.0148423	0.0947037	1	3078	tags=50%, list=22%, signal=64%
GOBP_SCHWANN_CELL_DIFFERENTIATION	GOBP_SCHWANN_CELL_DIFFERENTIATION	Details ...	24	0.574293	1.72299	0.0131579	0.0947723	1	2249	tags=46%, list=16%, signal=55%
GOBP_MITOTIC_RECOMBINATION	GOBP_MITOTIC_RECOMBINATION	Details ...	41	0.503199	1.72057	0.00367647	0.0949143	1	2360	tags=37%, list=17%, signal=44%
GOBP_POSITIVE_REGULATION_OF_FIBROBLAST_PROLIFERATION	GOBP_POSITIVE_REGULATION_OF_FIBROBLAST_PROLIFERATION	Details ...	41	0.501947	1.72662	0.00369004	0.0949599	1	1921	tags=34%, list=14%, signal=40%
GOBP_DNA_DEPENDENT_DNA_REPLICATION_MAINTENANCE_OF_FIDELITY	GOBP_DNA_DEPENDENT_DNA_REPLICATION_MAINTENANCE_OF_FIDELITY	Details ...	19	0.594016	1.72126	0.00725953	0.0949758	1	2076	tags=32%, list=15%, signal=37%
GOBP_REGULATION_OF_NEURAL_PRECURSOR_CELL_PROLIFERATION	GOBP_REGULATION_OF_NEURAL_PRECURSOR_CELL_PROLIFERATION	Details ...	50	0.482908	1.71889	0	0.0954694	1	1436	tags=28%, list=10%, signal=31%
GOBP_CORONARY_VASCULATURE_DEVELOPMENT	GOBP_CORONARY_VASCULATURE_DEVELOPMENT	Details ...	29	0.54089	1.71833	0.00764818	0.0956886	1	2365	tags=48%, list=17%, signal=58%
GOBP_MYOTUBE_DIFFERENTIATION	GOBP_MYOTUBE_DIFFERENTIATION	Details ...	30	0.537117	1.71904	0.00560748	0.0957019	1	1960	tags=37%, list=14%, signal=43%
GOBP_NEGATIVE_REGULATION_OF_PROTEIN_MODIFICATION_BY_SMALL_PROTEIN_CONJUGATION_OR_REMOVAL	GOBP_NEGATIVE_REGULATION_OF_PROTEIN_MODIFICATION_BY_SMALL_PROTEIN_CONJUGATION_OR_REMOVAL	Details ...	130	-0.388959	-1.69506	0	0.0957786	1	2341	tags=32%, list=17%, signal=39%
GOBP_PYRIMIDINE_DEOXYRIBONUCLEOTIDE_METABOLIC_PROCESS	GOBP_PYRIMIDINE_DEOXYRIBONUCLEOTIDE_METABOLIC_PROCESS	Details ...	16	-0.616919	-1.6929	0.0153509	0.097389	1	1353	tags=25%, list=10%, signal=28%
GOBP_PROTEIN_TARGETING_TO_MITOCHONDRION	GOBP_PROTEIN_TARGETING_TO_MITOCHONDRION	Details ...	46	-0.462344	-1.6924	0.00689655	0.0974454	1	2220	tags=35%, list=16%, signal=41%
GOBP_POST_ANAL_TAIL_MORPHOGENESIS	GOBP_POST_ANAL_TAIL_MORPHOGENESIS	Details ...	11	0.702154	1.71476	0.0131332	0.0983344	1	1718	tags=64%, list=12%, signal=73%
GOBP_CARDIAC_MUSCLE_CELL_DIFFERENTIATION	GOBP_CARDIAC_MUSCLE_CELL_DIFFERENTIATION	Details ...	52	0.47776	1.71328	0.00352734	0.098358	1	3217	tags=50%, list=23%, signal=65%
GOBP_ARTERY_DEVELOPMENT	GOBP_ARTERY_DEVELOPMENT	Details ...	62	0.458187	1.71347	0.00344234	0.0985264	1	1612	tags=29%, list=12%, signal=33%
GOBP_MONOAMINE_TRANSPORT	GOBP_MONOAMINE_TRANSPORT	Details ...	11	-0.659417	-1.69064	0.0150215	0.0985947	1	2699	tags=45%, list=20%, signal=56%
GOBP_CENTRAL_NERVOUS_SYSTEM_NEURON_DIFFERENTIATION	GOBP_CENTRAL_NERVOUS_SYSTEM_NEURON_DIFFERENTIATION	Details ...	100	0.426978	1.71404	0.00167785	0.098661	1	1932	tags=33%, list=14%, signal=38%
GOBP_CELL_ADHESION_MEDIATED_BY_INTEGRIN	GOBP_CELL_ADHESION_MEDIATED_BY_INTEGRIN	Details ...	10	0.711941	1.70873	0.0113422	0.0996122	1	3424	tags=90%, list=25%, signal=120%
GOBP_PALATE_DEVELOPMENT	GOBP_PALATE_DEVELOPMENT	Details ...	68	0.449889	1.70901	0	0.0996594	1	1563	tags=26%, list=11%, signal=30%
GOBP_MITOTIC_CHROMOSOME_CONDENSATION	GOBP_MITOTIC_CHROMOSOME_CONDENSATION	Details ...	14	0.649559	1.71069	0.0114504	0.0997929	1	3163	tags=64%, list=23%, signal=83%
GOBP_AMELOGENESIS	GOBP_AMELOGENESIS	Details ...	12	0.691326	1.7113	0.0019685	0.0998679	1	1089	tags=50%, list=8%, signal=54%
GOBP_GROWTH	GOBP_GROWTH	Details ...	301	0.367033	1.71021	0	0.0999097	1	3246	tags=36%, list=23%, signal=46%
GOBP_ACTIVATION_OF_INNATE_IMMUNE_RESPONSE	GOBP_ACTIVATION_OF_INNATE_IMMUNE_RESPONSE	Details ...	153	-0.380598	-1.68688	0.00239234	0.101035	1	2341	tags=31%, list=17%, signal=37%
GOBP_REGULATION_OF_HEART_RATE_BY_CARDIAC_CONDUCTION	GOBP_REGULATION_OF_HEART_RATE_BY_CARDIAC_CONDUCTION	Details ...	21	0.586539	1.70513	0.00550459	0.10116	1	879	tags=24%, list=6%, signal=25%
GOBP_ANTIMICROBIAL_HUMORAL_RESPONSE	GOBP_ANTIMICROBIAL_HUMORAL_RESPONSE	Details ...	19	-0.583312	-1.684	0.01566	0.10165	1	3193	tags=47%, list=23%, signal=61%
GOBP_DNA_STRAND_ELONGATION_INVOLVED_IN_DNA_REPLICATION	GOBP_DNA_STRAND_ELONGATION_INVOLVED_IN_DNA_REPLICATION	Details ...	25	0.558829	1.70553	0.00929368	0.10176	1	3233	tags=56%, list=23%, signal=73%
GOBP_CATECHOL_CONTAINING_COMPOUND_BIOSYNTHETIC_PROCESS	GOBP_CATECHOL_CONTAINING_COMPOUND_BIOSYNTHETIC_PROCESS	Details ...	5	-0.825826	-1.68445	0.00430108	0.101944	1	2415	tags=100%, list=17%, signal=121%
GOBP_RELEASE_OF_CYTOCHROME_C_FROM_MITOCHONDRIA	GOBP_RELEASE_OF_CYTOCHROME_C_FROM_MITOCHONDRIA	Details ...	20	-0.55495	-1.68471	0.0106838	0.102024	1	766	tags=15%, list=6%, signal=16%
GOBP_TUMOR_NECROSIS_FACTOR_MEDIATED_SIGNALING_PATHWAY	GOBP_TUMOR_NECROSIS_FACTOR_MEDIATED_SIGNALING_PATHWAY	Details ...	93	-0.411058	-1.68539	0.00238663	0.102075	1	2341	tags=32%, list=17%, signal=39%
GOBP_POSITIVE_REGULATION_OF_SMOOTHENED_SIGNALING_PATHWAY	GOBP_POSITIVE_REGULATION_OF_SMOOTHENED_SIGNALING_PATHWAY	Details ...	17	0.621279	1.7036	0.00776699	0.102378	1	1993	tags=41%, list=14%, signal=48%
GOBP_ASYMMETRIC_PROTEIN_LOCALIZATION	GOBP_ASYMMETRIC_PROTEIN_LOCALIZATION	Details ...	16	0.625722	1.70239	0.00952381	0.103292	1	1681	tags=31%, list=12%, signal=36%
GOBP_DNA_DEALKYLATION	GOBP_DNA_DEALKYLATION	Details ...	16	-0.592652	-1.68053	0.0102669	0.103905	1	173	tags=19%, list=1%, signal=19%
GOBP_PERIPHERAL_NERVOUS_SYSTEM_DEVELOPMENT	GOBP_PERIPHERAL_NERVOUS_SYSTEM_DEVELOPMENT	Details ...	46	0.480994	1.70077	0.00891266	0.104582	1	2249	tags=39%, list=16%, signal=47%
GOBP_CATECHOLAMINE_TRANSPORT	GOBP_CATECHOLAMINE_TRANSPORT	Details ...	9	-0.697879	-1.67783	0.0122699	0.105151	1	2590	tags=44%, list=19%, signal=55%
GOBP_EATING_BEHAVIOR	GOBP_EATING_BEHAVIOR	Details ...	9	-0.694027	-1.67655	0.0143443	0.105592	1	852	tags=33%, list=6%, signal=35%
GOBP_POSTTRANSCRIPTIONAL_REGULATION_OF_GENE_EXPRESSION	GOBP_POSTTRANSCRIPTIONAL_REGULATION_OF_GENE_EXPRESSION	Details ...	382	-0.331345	-1.67551	0	0.106161	1	3037	tags=36%, list=22%, signal=45%
GOBP_EMBRYONIC_MORPHOGENESIS	GOBP_EMBRYONIC_MORPHOGENESIS	Details ...	388	0.358312	1.69883	0	0.106289	1	1718	tags=21%, list=12%, signal=23%
GOBP_EPIDERMIS_DEVELOPMENT	GOBP_EPIDERMIS_DEVELOPMENT	Details ...	126	0.410839	1.69608	0	0.107799	1	2240	tags=29%, list=16%, signal=35%
GOBP_AORTA_DEVELOPMENT	GOBP_AORTA_DEVELOPMENT	Details ...	36	0.516928	1.69491	0.00580271	0.108638	1	3078	tags=53%, list=22%, signal=68%
GOBP_ACTIN_FILAMENT_BASED_MOVEMENT	GOBP_ACTIN_FILAMENT_BASED_MOVEMENT	Details ...	54	0.470475	1.69219	0.00362319	0.109693	1	1481	tags=31%, list=11%, signal=35%
GOBP_NEGATIVE_REGULATION_OF_PEPTIDYL_SERINE_PHOSPHORYLATION	GOBP_NEGATIVE_REGULATION_OF_PEPTIDYL_SERINE_PHOSPHORYLATION	Details ...	20	-0.55601	-1.67089	0.0154525	0.109813	1	1635	tags=40%, list=12%, signal=45%
GOBP_REGULATION_OF_PHOSPHOLIPASE_A2_ACTIVITY	GOBP_REGULATION_OF_PHOSPHOLIPASE_A2_ACTIVITY	Details ...	6	0.82363	1.69257	0.00986193	0.109942	1	1399	tags=67%, list=10%, signal=74%
GOBP_ENDOCHONDRAL_BONE_MORPHOGENESIS	GOBP_ENDOCHONDRAL_BONE_MORPHOGENESIS	Details ...	34	0.502951	1.69136	0.0112782	0.110268	1	1453	tags=32%, list=11%, signal=36%
GOBP_NUCLEOSIDE_MONOPHOSPHATE_METABOLIC_PROCESS	GOBP_NUCLEOSIDE_MONOPHOSPHATE_METABOLIC_PROCESS	Details ...	205	-0.357169	-1.66921	0	0.111143	1	3389	tags=39%, list=24%, signal=51%
GOBP_TISSUE_MORPHOGENESIS	GOBP_TISSUE_MORPHOGENESIS	Details ...	389	0.35235	1.68663	0	0.112621	1	3217	tags=34%, list=23%, signal=43%
GOBP_LINOLEIC_ACID_METABOLIC_PROCESS	GOBP_LINOLEIC_ACID_METABOLIC_PROCESS	Details ...	9	0.725324	1.68666	0.0114723	0.112934	1	2490	tags=67%, list=18%, signal=81%
GOBP_MECHANOSENSORY_BEHAVIOR	GOBP_MECHANOSENSORY_BEHAVIOR	Details ...	8	0.752573	1.68688	0.0131086	0.113066	1	556	tags=38%, list=4%, signal=39%
GOBP_COLLAGEN_FIBRIL_ORGANIZATION	GOBP_COLLAGEN_FIBRIL_ORGANIZATION	Details ...	31	0.516286	1.68718	0.00722022	0.11347	1	1957	tags=45%, list=14%, signal=52%
GOBP_DIGESTIVE_TRACT_MORPHOGENESIS	GOBP_DIGESTIVE_TRACT_MORPHOGENESIS	Details ...	33	0.519144	1.68117	0.00696864	0.113796	1	866	tags=24%, list=6%, signal=26%
GOBP_SISTER_CHROMATID_SEGREGATION	GOBP_SISTER_CHROMATID_SEGREGATION	Details ...	159	0.387051	1.6805	0	0.113882	1	3586	tags=38%, list=26%, signal=51%
GOBP_AMINOGLYCAN_BIOSYNTHETIC_PROCESS	GOBP_AMINOGLYCAN_BIOSYNTHETIC_PROCESS	Details ...	81	0.428931	1.68052	0	0.114204	1	4010	tags=51%, list=29%, signal=71%
GOBP_POSITIVE_REGULATION_OF_INSULIN_LIKE_GROWTH_FACTOR_RECEPTOR_SIGNALING_PATHWAY	GOBP_POSITIVE_REGULATION_OF_INSULIN_LIKE_GROWTH_FACTOR_RECEPTOR_SIGNALING_PATHWAY	Details ...	5	0.85547	1.68198	0.01002	0.114306	1	2003	tags=100%, list=14%, signal=117%
GOBP_CELLULAR_PROCESS_INVOLVED_IN_REPRODUCTION_IN_MULTICELLULAR_ORGANISM	GOBP_CELLULAR_PROCESS_INVOLVED_IN_REPRODUCTION_IN_MULTICELLULAR_ORGANISM	Details ...	155	0.389357	1.68231	0	0.114345	1	2059	tags=24%, list=15%, signal=28%
GOBP_EPITHELIAL_CELL_DEVELOPMENT	GOBP_EPITHELIAL_CELL_DEVELOPMENT	Details ...	136	0.396692	1.68159	0	0.114389	1	2130	tags=28%, list=15%, signal=33%
GOBP_EXTRACELLULAR_MATRIX_DISASSEMBLY	GOBP_EXTRACELLULAR_MATRIX_DISASSEMBLY	Details ...	52	0.467137	1.68302	0.00343643	0.114502	1	3122	tags=37%, list=23%, signal=47%
GOBP_RRNA_METHYLATION	GOBP_RRNA_METHYLATION	Details ...	18	-0.575681	-1.66397	0.0188285	0.114716	1	2770	tags=50%, list=20%, signal=62%
GOBP_REGULATION_OF_CELLULAR_COMPONENT_MOVEMENT	GOBP_REGULATION_OF_CELLULAR_COMPONENT_MOVEMENT	Details ...	573	0.341349	1.68338	0	0.114818	1	1989	tags=23%, list=14%, signal=26%
GOBP_EMBRYO_DEVELOPMENT	GOBP_EMBRYO_DEVELOPMENT	Details ...	660	0.337314	1.67836	0	0.11557	1	3080	tags=32%, list=22%, signal=39%
GOBP_CELL_MORPHOGENESIS_INVOLVED_IN_DIFFERENTIATION	GOBP_CELL_MORPHOGENESIS_INVOLVED_IN_DIFFERENTIATION	Details ...	383	0.355289	1.67645	0	0.116259	1	3016	tags=33%, list=22%, signal=41%
GOBP_REGULATION_OF_CARDIAC_MUSCLE_CELL_MEMBRANE_REPOLARIZATION	GOBP_REGULATION_OF_CARDIAC_MUSCLE_CELL_MEMBRANE_REPOLARIZATION	Details ...	12	0.654091	1.67678	0.0192308	0.11629	1	879	tags=25%, list=6%, signal=27%
GOBP_REGULATION_OF_FIBROBLAST_APOPTOTIC_PROCESS	GOBP_REGULATION_OF_FIBROBLAST_APOPTOTIC_PROCESS	Details ...	12	0.645761	1.67703	0.0136719	0.116374	1	1857	tags=42%, list=13%, signal=48%
GOBP_NEGATIVE_REGULATION_OF_NUCLEAR_DIVISION	GOBP_NEGATIVE_REGULATION_OF_NUCLEAR_DIVISION	Details ...	36	0.501089	1.67527	0.0103448	0.11655	1	20	tags=11%, list=0%, signal=11%
GOBP_RESPONSE_TO_X_RAY	GOBP_RESPONSE_TO_X_RAY	Details ...	27	0.541315	1.67707	0.00704225	0.116686	1	2392	tags=41%, list=17%, signal=49%
GOBP_NEGATIVE_REGULATION_OF_VIRAL_TRANSCRIPTION	GOBP_NEGATIVE_REGULATION_OF_VIRAL_TRANSCRIPTION	Details ...	19	-0.563927	-1.66106	0.0111359	0.117215	1	1144	tags=42%, list=8%, signal=46%
GOBP_REGULATION_OF_PROTEIN_LOCALIZATION_TO_CHROMOSOME_TELOMERIC_REGION	GOBP_REGULATION_OF_PROTEIN_LOCALIZATION_TO_CHROMOSOME_TELOMERIC_REGION	Details ...	14	-0.608476	-1.66019	0.0298507	0.117758	1	4527	tags=71%, list=33%, signal=106%
GOBP_THYMOCYTE_AGGREGATION	GOBP_THYMOCYTE_AGGREGATION	Details ...	34	0.509484	1.67326	0.00553506	0.118215	1	1245	tags=32%, list=9%, signal=35%
GOBP_PROTEIN_TARGETING	GOBP_PROTEIN_TARGETING	Details ...	359	-0.33699	-1.65886	0	0.118698	1	2074	tags=29%, list=15%, signal=33%
GOBP_CENTROMERE_COMPLEX_ASSEMBLY	GOBP_CENTROMERE_COMPLEX_ASSEMBLY	Details ...	35	0.504669	1.67113	0.00746269	0.119192	1	288	tags=11%, list=2%, signal=12%
GOBP_TRACHEA_MORPHOGENESIS	GOBP_TRACHEA_MORPHOGENESIS	Details ...	10	0.695163	1.67128	0.00770713	0.119367	1	748	tags=40%, list=5%, signal=42%
GOBP_RIBONUCLEOSIDE_TRIPHOSPHATE_BIOSYNTHETIC_PROCESS	GOBP_RIBONUCLEOSIDE_TRIPHOSPHATE_BIOSYNTHETIC_PROCESS	Details ...	39	-0.475564	-1.65688	0.00645161	0.119915	1	2706	tags=44%, list=20%, signal=54%
GOBP_POSITIVE_REGULATION_OF_EPITHELIAL_CELL_PROLIFERATION	GOBP_POSITIVE_REGULATION_OF_EPITHELIAL_CELL_PROLIFERATION	Details ...	107	0.409969	1.66951	0	0.119924	1	1858	tags=23%, list=13%, signal=27%
GOBP_MITOTIC_NUCLEAR_DIVISION	GOBP_MITOTIC_NUCLEAR_DIVISION	Details ...	333	0.357658	1.66981	0	0.119973	1	2493	tags=27%, list=18%, signal=32%
GOBP_DNA_DEMETHYLATION	GOBP_DNA_DEMETHYLATION	Details ...	11	-0.66263	-1.65719	0.0190678	0.120014	1	173	tags=27%, list=1%, signal=28%
GOBP_LIPID_TRANSLOCATION	GOBP_LIPID_TRANSLOCATION	Details ...	17	0.611047	1.67004	0.018	0.12008	1	1999	tags=47%, list=14%, signal=55%
GOBP_MICROTUBULE_CYTOSKELETON_ORGANIZATION	GOBP_MICROTUBULE_CYTOSKELETON_ORGANIZATION	Details ...	286	0.358509	1.66853	0	0.120408	1	2043	tags=23%, list=15%, signal=26%
GOBP_MUSCLE_CELL_MIGRATION	GOBP_MUSCLE_CELL_MIGRATION	Details ...	17	0.597403	1.66784	0.01341	0.12076	1	3045	tags=59%, list=22%, signal=75%
GOBP_POSITIVE_REGULATION_OF_VASCULAR_ENDOTHELIAL_GROWTH_FACTOR_PRODUCTION	GOBP_POSITIVE_REGULATION_OF_VASCULAR_ENDOTHELIAL_GROWTH_FACTOR_PRODUCTION	Details ...	19	0.577324	1.66447	0.0111317	0.123834	1	165	tags=21%, list=1%, signal=21%
GOBP_NEURAL_TUBE_FORMATION	GOBP_NEURAL_TUBE_FORMATION	Details ...	81	0.426445	1.66401	0.0017762	0.124036	1	2122	tags=33%, list=15%, signal=39%
GOBP_PIGMENT_BIOSYNTHETIC_PROCESS	GOBP_PIGMENT_BIOSYNTHETIC_PROCESS	Details ...	38	-0.479691	-1.65161	0.00445434	0.124074	1	1736	tags=34%, list=13%, signal=39%
GOBP_CELL_DEVELOPMENT	GOBP_CELL_DEVELOPMENT	Details ...	982	0.324922	1.6631	0	0.124365	1	2308	tags=24%, list=17%, signal=27%
GOBP_DIGESTIVE_SYSTEM_DEVELOPMENT	GOBP_DIGESTIVE_SYSTEM_DEVELOPMENT	Details ...	100	0.414989	1.66339	0	0.12441	1	866	tags=19%, list=6%, signal=20%
GOBP_ORGAN_MORPHOGENESIS	GOBP_ORGAN_MORPHOGENESIS	Details ...	571	0.336531	1.66113	0	0.124851	1	3078	tags=31%, list=22%, signal=38%
GOBP_ESTABLISHMENT_OF_NUCLEUS_LOCALIZATION	GOBP_ESTABLISHMENT_OF_NUCLEUS_LOCALIZATION	Details ...	13	0.648739	1.66119	0.0150943	0.125118	1	1519	tags=38%, list=11%, signal=43%
GOBP_ORGANELLE_FISSION	GOBP_ORGANELLE_FISSION	Details ...	416	0.349337	1.66166	0	0.125258	1	2493	tags=27%, list=18%, signal=32%
GOBP_POSITIVE_REGULATION_OF_JUN_KINASE_ACTIVITY	GOBP_POSITIVE_REGULATION_OF_JUN_KINASE_ACTIVITY	Details ...	52	0.464463	1.66127	0.00382409	0.125361	1	2408	tags=33%, list=17%, signal=39%
GOBP_SENSORY_ORGAN_DEVELOPMENT	GOBP_SENSORY_ORGAN_DEVELOPMENT	Details ...	331	0.355145	1.65953	0	0.125701	1	2529	tags=28%, list=18%, signal=34%
GOBP_REGULATION_OF_PATHWAY_RESTRICTED_SMAD_PROTEIN_PHOSPHORYLATION	GOBP_REGULATION_OF_PATHWAY_RESTRICTED_SMAD_PROTEIN_PHOSPHORYLATION	Details ...	42	-0.461196	-1.64877	0.00699301	0.125794	1	1501	tags=36%, list=11%, signal=40%
GOBP_TUBE_DEVELOPMENT	GOBP_TUBE_DEVELOPMENT	Details ...	421	0.347008	1.65972	0	0.125819	1	1946	tags=24%, list=14%, signal=27%
GOBP_CATECHOLAMINE_BIOSYNTHETIC_PROCESS	GOBP_CATECHOLAMINE_BIOSYNTHETIC_PROCESS	Details ...	5	-0.825826	-1.64604	0.0147059	0.127376	1	2415	tags=100%, list=17%, signal=121%
GOBP_REGULATION_OF_HYDROGEN_PEROXIDE_INDUCED_CELL_DEATH	GOBP_REGULATION_OF_HYDROGEN_PEROXIDE_INDUCED_CELL_DEATH	Details ...	15	-0.58651	-1.6455	0.0167715	0.127524	1	3764	tags=73%, list=27%, signal=101%
GOBP_NUCLEOSIDE_SALVAGE	GOBP_NUCLEOSIDE_SALVAGE	Details ...	15	-0.604156	-1.64615	0.0211416	0.12771	1	1873	tags=47%, list=14%, signal=54%
GOBP_POSITIVE_REGULATION_OF_CELL_SIZE	GOBP_POSITIVE_REGULATION_OF_CELL_SIZE	Details ...	13	0.643414	1.65677	0.0178571	0.128436	1	1200	tags=38%, list=9%, signal=42%
GOBP_CELLULAR_RESPONSE_TO_ZINC_ION	GOBP_CELLULAR_RESPONSE_TO_ZINC_ION	Details ...	12	0.650229	1.65487	0.0133333	0.128482	1	1121	tags=50%, list=8%, signal=54%
GOBP_BRANCHING_MORPHOGENESIS_OF_AN_EPITHELIAL_TUBE	GOBP_BRANCHING_MORPHOGENESIS_OF_AN_EPITHELIAL_TUBE	Details ...	104	0.402795	1.65524	0	0.128749	1	1684	tags=26%, list=12%, signal=29%
GOBP_CELLULAR_RESPONSE_TO_CAMP	GOBP_CELLULAR_RESPONSE_TO_CAMP	Details ...	33	0.516622	1.656	0.0105263	0.128976	1	1486	tags=27%, list=11%, signal=30%
GOBP_RESPONSE_TO_EPIDERMAL_GROWTH_FACTOR	GOBP_RESPONSE_TO_EPIDERMAL_GROWTH_FACTOR	Details ...	24	0.545708	1.65301	0.0174081	0.13003	1	2627	tags=42%, list=19%, signal=51%
GOBP_INNERVATION	GOBP_INNERVATION	Details ...	16	0.614847	1.65251	0.0162749	0.130249	1	2576	tags=31%, list=19%, signal=38%
GOBP_CYTOPLASMIC_TRANSLATIONAL_INITIATION	GOBP_CYTOPLASMIC_TRANSLATIONAL_INITIATION	Details ...	14	-0.607289	-1.64064	0.0292276	0.131213	1	2129	tags=57%, list=15%, signal=67%
GOBP_ALPHA_AMINO_ACID_CATABOLIC_PROCESS	GOBP_ALPHA_AMINO_ACID_CATABOLIC_PROCESS	Details ...	55	-0.433177	-1.64128	0.00675676	0.131365	1	1692	tags=22%, list=12%, signal=25%
GOBP_REGULATION_OF_RAS_PROTEIN_SIGNAL_TRANSDUCTION	GOBP_REGULATION_OF_RAS_PROTEIN_SIGNAL_TRANSDUCTION	Details ...	148	0.388037	1.65084	0	0.131893	1	3064	tags=36%, list=22%, signal=46%
GOBP_DEVELOPMENTAL_CELL_GROWTH	GOBP_DEVELOPMENTAL_CELL_GROWTH	Details ...	59	0.447775	1.64984	0.00364299	0.132415	1	3217	tags=42%, list=23%, signal=55%
GOBP_DEOXYRIBOSE_PHOSPHATE_CATABOLIC_PROCESS	GOBP_DEOXYRIBOSE_PHOSPHATE_CATABOLIC_PROCESS	Details ...	21	-0.544039	-1.63765	0.014862	0.132781	1	1538	tags=24%, list=11%, signal=27%
GOBP_POSITIVE_REGULATION_OF_DNA_REPLICATION	GOBP_POSITIVE_REGULATION_OF_DNA_REPLICATION	Details ...	73	0.431584	1.64827	0.00168919	0.133582	1	2533	tags=30%, list=18%, signal=37%
GOBP_INOSITOL_PHOSPHATE_MEDIATED_SIGNALING	GOBP_INOSITOL_PHOSPHATE_MEDIATED_SIGNALING	Details ...	13	0.638599	1.64505	0.0230326	0.133587	1	3972	tags=77%, list=29%, signal=108%
GOBP_NEURON_PROJECTION_MORPHOGENESIS	GOBP_NEURON_PROJECTION_MORPHOGENESIS	Details ...	299	0.355395	1.64759	0	0.13375	1	2921	tags=31%, list=21%, signal=38%
GOBP_GANGLION_DEVELOPMENT	GOBP_GANGLION_DEVELOPMENT	Details ...	10	0.69633	1.64204	0.0208333	0.135531	1	3045	tags=60%, list=22%, signal=77%
GOBP_AXIS_ELONGATION	GOBP_AXIS_ELONGATION	Details ...	20	0.570571	1.64214	0.0148148	0.135742	1	2477	tags=45%, list=18%, signal=55%
GOBP_REGULATION_OF_NFAT_PROTEIN_IMPORT_INTO_NUCLEUS	GOBP_REGULATION_OF_NFAT_PROTEIN_IMPORT_INTO_NUCLEUS	Details ...	14	0.621414	1.63716	0.0118343	0.136173	1	2499	tags=50%, list=18%, signal=61%
GOBP_BETA_CATENIN_DESTRUCTION_COMPLEX_DISASSEMBLY	GOBP_BETA_CATENIN_DESTRUCTION_COMPLEX_DISASSEMBLY	Details ...	17	0.59386	1.6407	0.011194	0.136183	1	690	tags=29%, list=5%, signal=31%
GOBP_CELLULAR_COMPONENT_MORPHOGENESIS	GOBP_CELLULAR_COMPONENT_MORPHOGENESIS	Details ...	676	0.329339	1.63832	0	0.136364	1	2524	tags=27%, list=18%, signal=31%
GOBP_TELENCEPHALON_DEVELOPMENT	GOBP_TELENCEPHALON_DEVELOPMENT	Details ...	175	0.371432	1.63908	0	0.13648	1	1986	tags=27%, list=14%, signal=31%
GOBP_DNA_CONFORMATION_CHANGE	GOBP_DNA_CONFORMATION_CHANGE	Details ...	210	0.367559	1.63877	0	0.136511	1	3281	tags=34%, list=24%, signal=44%
GOBP_ADHERENS_JUNCTION_ORGANIZATION	GOBP_ADHERENS_JUNCTION_ORGANIZATION	Details ...	56	0.455134	1.63928	0.00361011	0.136517	1	1948	tags=29%, list=14%, signal=33%
GOBP_T_CELL_DIFFERENTIATION_IN_THYMUS	GOBP_T_CELL_DIFFERENTIATION_IN_THYMUS	Details ...	34	0.509484	1.63849	0.00554529	0.136526	1	1245	tags=32%, list=9%, signal=35%
GOBP_HOMOLOGOUS_CHROMOSOME_SEGREGATION	GOBP_HOMOLOGOUS_CHROMOSOME_SEGREGATION	Details ...	21	0.555762	1.63793	0.0152672	0.13653	1	2146	tags=43%, list=16%, signal=51%
GOBP_POSITIVE_REGULATION_OF_CELL_SUBSTRATE_ADHESION	GOBP_POSITIVE_REGULATION_OF_CELL_SUBSTRATE_ADHESION	Details ...	70	0.432411	1.63962	0.00343643	0.136767	1	2328	tags=37%, list=17%, signal=44%
GOBP_PURINE_NUCLEOSIDE_MONOPHOSPHATE_BIOSYNTHETIC_PROCESS	GOBP_PURINE_NUCLEOSIDE_MONOPHOSPHATE_BIOSYNTHETIC_PROCESS	Details ...	51	-0.442346	-1.63279	0.00712589	0.13727	1	2844	tags=43%, list=21%, signal=54%
GOBP_POSITIVE_REGULATION_OF_SMALL_GTPASE_MEDIATED_SIGNAL_TRANSDUCTION	GOBP_POSITIVE_REGULATION_OF_SMALL_GTPASE_MEDIATED_SIGNAL_TRANSDUCTION	Details ...	24	0.527377	1.6322	0.0128205	0.138245	1	3673	tags=54%, list=27%, signal=74%
GOBP_CHONDROCYTE_DIFFERENTIATION	GOBP_CHONDROCYTE_DIFFERENTIATION	Details ...	45	0.470697	1.63256	0.00719425	0.138492	1	2912	tags=47%, list=21%, signal=59%
GOBP_PALLIUM_DEVELOPMENT	GOBP_PALLIUM_DEVELOPMENT	Details ...	117	0.395874	1.6349	0	0.138632	1	2291	tags=32%, list=17%, signal=38%
GOBP_PEPTIDE_CROSS_LINKING	GOBP_PEPTIDE_CROSS_LINKING	Details ...	11	0.664049	1.63398	0.0152381	0.139059	1	817	tags=36%, list=6%, signal=39%
GOBP_REGULATION_OF_MEMBRANE_REPOLARIZATION	GOBP_REGULATION_OF_MEMBRANE_REPOLARIZATION	Details ...	20	0.571266	1.63364	0.0185185	0.139089	1	879	tags=20%, list=6%, signal=21%
GOBP_CELLULAR_RESPONSE_TO_ACID_CHEMICAL	GOBP_CELLULAR_RESPONSE_TO_ACID_CHEMICAL	Details ...	125	0.393926	1.63324	0.00340715	0.139295	1	1453	tags=24%, list=11%, signal=27%
GOBP_REGULATION_OF_NERVOUS_SYSTEM_DEVELOPMENT	GOBP_REGULATION_OF_NERVOUS_SYSTEM_DEVELOPMENT	Details ...	550	0.330753	1.629	0	0.140091	1	1892	tags=22%, list=14%, signal=24%
GOBP_REGULATION_OF_GENE_SILENCING	GOBP_REGULATION_OF_GENE_SILENCING	Details ...	38	0.479242	1.6291	0.0131827	0.140285	1	3919	tags=53%, list=28%, signal=73%
GOBP_MICROTUBULE_BASED_PROCESS	GOBP_MICROTUBULE_BASED_PROCESS	Details ...	425	0.340767	1.62824	0	0.140403	1	2064	tags=21%, list=15%, signal=24%
GOBP_CELL_PROJECTION_ORGANIZATION	GOBP_CELL_PROJECTION_ORGANIZATION	Details ...	681	0.32573	1.62916	0	0.140522	1	2524	tags=27%, list=18%, signal=31%
GOBP_POSITIVE_REGULATION_OF_GROWTH	GOBP_POSITIVE_REGULATION_OF_GROWTH	Details ...	166	0.374448	1.62929	0.00164474	0.140675	1	1372	tags=19%, list=10%, signal=21%
GOBP_KINETOCHORE_ORGANIZATION	GOBP_KINETOCHORE_ORGANIZATION	Details ...	11	0.666368	1.62614	0.0213592	0.142347	1	383	tags=27%, list=3%, signal=28%
GOBP_REGULATION_OF_NUCLEASE_ACTIVITY	GOBP_REGULATION_OF_NUCLEASE_ACTIVITY	Details ...	22	-0.5395	-1.62675	0.018018	0.142378	1	1509	tags=32%, list=11%, signal=36%
GOBP_CHROMOSOME_ORGANIZATION_INVOLVED_IN_MEIOTIC_CELL_CYCLE	GOBP_CHROMOSOME_ORGANIZATION_INVOLVED_IN_MEIOTIC_CELL_CYCLE	Details ...	25	0.534995	1.62453	0.0128205	0.143128	1	2146	tags=44%, list=16%, signal=52%
GOBP_CALCIUM_DEPENDENT_CELL_CELL_ADHESION_VIA_PLASMA_MEMBRANE_CELL_ADHESION_MOLECULES	GOBP_CALCIUM_DEPENDENT_CELL_CELL_ADHESION_VIA_PLASMA_MEMBRANE_CELL_ADHESION_MOLECULES	Details ...	17	0.590672	1.62404	0.0178571	0.143156	1	3638	tags=71%, list=26%, signal=96%
GOBP_REGULATION_OF_RHO_PROTEIN_SIGNAL_TRANSDUCTION	GOBP_REGULATION_OF_RHO_PROTEIN_SIGNAL_TRANSDUCTION	Details ...	87	0.420823	1.62223	0.005386	0.144073	1	3673	tags=46%, list=27%, signal=62%
GOBP_CARDIAC_CONDUCTION	GOBP_CARDIAC_CONDUCTION	Details ...	51	0.456786	1.61976	0.0139373	0.145253	1	879	tags=18%, list=6%, signal=19%
GOBP_REGULATION_OF_CYSTEINE_TYPE_ENDOPEPTIDASE_ACTIVITY	GOBP_REGULATION_OF_CYSTEINE_TYPE_ENDOPEPTIDASE_ACTIVITY	Details ...	172	-0.354536	-1.62357	0	0.145263	1	2495	tags=32%, list=18%, signal=39%
GOBP_OLIGOSACCHARIDE_METABOLIC_PROCESS	GOBP_OLIGOSACCHARIDE_METABOLIC_PROCESS	Details ...	50	0.451208	1.61917	0.00715563	0.145439	1	3439	tags=48%, list=25%, signal=64%
GOBP_CYTOPLASMIC_PATTERN_RECOGNITION_RECEPTOR_SIGNALING_PATHWAY	GOBP_CYTOPLASMIC_PATTERN_RECOGNITION_RECEPTOR_SIGNALING_PATHWAY	Details ...	31	-0.484447	-1.62178	0.016092	0.145646	1	351	tags=16%, list=3%, signal=17%
GOBP_GLYCOSYLATION	GOBP_GLYCOSYLATION	Details ...	202	0.361724	1.62014	0	0.145776	1	2781	tags=30%, list=20%, signal=37%
GOBP_TELOMERE_MAINTENANCE_VIA_RECOMBINATION	GOBP_TELOMERE_MAINTENANCE_VIA_RECOMBINATION	Details ...	32	0.497553	1.61832	0.0169492	0.145914	1	2360	tags=38%, list=17%, signal=45%
GOBP_TERMINATION_OF_RNA_POLYMERASE_II_TRANSCRIPTION	GOBP_TERMINATION_OF_RNA_POLYMERASE_II_TRANSCRIPTION	Details ...	60	-0.428289	-1.62188	0.00913242	0.145964	1	4132	tags=52%, list=30%, signal=73%
GOBP_AMEBOIDAL_TYPE_CELL_MIGRATION	GOBP_AMEBOIDAL_TYPE_CELL_MIGRATION	Details ...	111	0.396473	1.61744	0.00167785	0.146713	1	2061	tags=28%, list=15%, signal=33%
GOBP_FEMALE_GAMETE_GENERATION	GOBP_FEMALE_GAMETE_GENERATION	Details ...	59	0.437989	1.61208	0.0123457	0.147787	1	2978	tags=36%, list=22%, signal=45%
GOBP_POSITIVE_REGULATION_OF_LOCOMOTION	GOBP_POSITIVE_REGULATION_OF_LOCOMOTION	Details ...	309	0.346626	1.61506	0	0.147813	1	2878	tags=31%, list=21%, signal=38%
GOBP_MYELOID_DENDRITIC_CELL_DIFFERENTIATION	GOBP_MYELOID_DENDRITIC_CELL_DIFFERENTIATION	Details ...	13	0.621341	1.61479	0.0356473	0.1479	1	2922	tags=54%, list=21%, signal=68%
GOBP_MEIOTIC_CELL_CYCLE_PROCESS	GOBP_MEIOTIC_CELL_CYCLE_PROCESS	Details ...	100	0.399694	1.61221	0.00905797	0.147929	1	3258	tags=41%, list=24%, signal=53%
GOBP_EPITHELIUM_DEVELOPMENT	GOBP_EPITHELIUM_DEVELOPMENT	Details ...	631	0.326024	1.61444	0	0.148043	1	2344	tags=25%, list=17%, signal=29%
GOBP_PURINE_RIBONUCLEOSIDE_MONOPHOSPHATE_BIOSYNTHETIC_PROCESS	GOBP_PURINE_RIBONUCLEOSIDE_MONOPHOSPHATE_BIOSYNTHETIC_PROCESS	Details ...	51	-0.442346	-1.61946	0.00652174	0.148057	1	2844	tags=43%, list=21%, signal=54%
GOBP_TRNA_TRANSPORT	GOBP_TRNA_TRANSPORT	Details ...	33	0.486668	1.61149	0.0190972	0.148236	1	1365	tags=21%, list=10%, signal=23%
GOBP_HEART_MORPHOGENESIS	GOBP_HEART_MORPHOGENESIS	Details ...	152	0.375373	1.61244	0.00332226	0.148289	1	1497	tags=22%, list=11%, signal=24%
GOBP_MEIOTIC_CHROMOSOME_SEPARATION	GOBP_MEIOTIC_CHROMOSOME_SEPARATION	Details ...	7	0.729317	1.61246	0.0185874	0.148577	1	1371	tags=57%, list=10%, signal=63%
GOBP_CHONDROITIN_SULFATE_PROTEOGLYCAN_BIOSYNTHETIC_PROCESS	GOBP_CHONDROITIN_SULFATE_PROTEOGLYCAN_BIOSYNTHETIC_PROCESS	Details ...	25	0.533462	1.61273	0.0238971	0.148904	1	3022	tags=48%, list=22%, signal=61%
GOBP_POSITIVE_REGULATION_OF_SMOOTH_MUSCLE_CELL_MIGRATION	GOBP_POSITIVE_REGULATION_OF_SMOOTH_MUSCLE_CELL_MIGRATION	Details ...	22	0.540784	1.61304	0.0150943	0.149134	1	1612	tags=27%, list=12%, signal=31%
GOBP_NEGATIVE_REGULATION_OF_SMALL_GTPASE_MEDIATED_SIGNAL_TRANSDUCTION	GOBP_NEGATIVE_REGULATION_OF_SMALL_GTPASE_MEDIATED_SIGNAL_TRANSDUCTION	Details ...	34	0.491966	1.61328	0.031746	0.149167	1	2618	tags=41%, list=19%, signal=51%
GOBP_DNA_REPLICATION	GOBP_DNA_REPLICATION	Details ...	191	0.362805	1.61026	0	0.149191	1	3479	tags=38%, list=25%, signal=50%
GOBP_NEGATIVE_REGULATION_OF_CHROMOSOME_ORGANIZATION	GOBP_NEGATIVE_REGULATION_OF_CHROMOSOME_ORGANIZATION	Details ...	86	0.409742	1.60999	0.00878735	0.149285	1	1448	tags=22%, list=10%, signal=25%
GOBP_MATING	GOBP_MATING	Details ...	19	-0.556537	-1.61636	0.0109409	0.150936	1	2144	tags=37%, list=15%, signal=44%
GOBP_CELL_PART_MORPHOGENESIS	GOBP_CELL_PART_MORPHOGENESIS	Details ...	479	0.331617	1.60799	0	0.151315	1	2937	tags=29%, list=21%, signal=36%
GOBP_POSITIVE_REGULATION_OF_TELOMERASE_RNA_LOCALIZATION_TO_CAJAL_BODY	GOBP_POSITIVE_REGULATION_OF_TELOMERASE_RNA_LOCALIZATION_TO_CAJAL_BODY	Details ...	15	-0.58522	-1.61511	0.0292793	0.151468	1	4642	tags=67%, list=34%, signal=100%
GOBP_REGULATION_OF_SYSTEMIC_ARTERIAL_BLOOD_PRESSURE_BY_CIRCULATORY_RENIN_ANGIOTENSIN	GOBP_REGULATION_OF_SYSTEMIC_ARTERIAL_BLOOD_PRESSURE_BY_CIRCULATORY_RENIN_ANGIOTENSIN	Details ...	5	0.826586	1.60683	0.0111111	0.151785	1	1742	tags=80%, list=13%, signal=91%
GOBP_RNA_CAPPING	GOBP_RNA_CAPPING	Details ...	35	-0.468279	-1.61441	0.00884956	0.151837	1	2091	tags=40%, list=15%, signal=47%
GOBP_REGULATION_OF_NECROPTOTIC_PROCESS	GOBP_REGULATION_OF_NECROPTOTIC_PROCESS	Details ...	9	-0.672063	-1.61512	0.0164271	0.151911	1	427	tags=44%, list=3%, signal=46%
GOBP_ODONTOGENESIS	GOBP_ODONTOGENESIS	Details ...	71	0.417333	1.60639	0.00881834	0.152035	1	1169	tags=24%, list=8%, signal=26%
GOBP_CELLULAR_AMINO_ACID_CATABOLIC_PROCESS	GOBP_CELLULAR_AMINO_ACID_CATABOLIC_PROCESS	Details ...	72	-0.402543	-1.61377	0.00230947	0.152229	1	1692	tags=21%, list=12%, signal=24%
GOBP_GOLGI_ORGANIZATION	GOBP_GOLGI_ORGANIZATION	Details ...	80	0.413812	1.60575	0.00519931	0.152558	1	1644	tags=21%, list=12%, signal=24%
GOBP_DNA_DEPENDENT_DNA_REPLICATION	GOBP_DNA_DEPENDENT_DNA_REPLICATION	Details ...	89	0.405917	1.60412	0.00177305	0.153867	1	3340	tags=38%, list=24%, signal=50%
GOBP_REGULATION_OF_CELL_SIZE	GOBP_REGULATION_OF_CELL_SIZE	Details ...	137	0.380093	1.60237	0	0.155172	1	1867	tags=26%, list=13%, signal=29%
GOBP_PATTERN_RECOGNITION_RECEPTOR_SIGNALING_PATHWAY	GOBP_PATTERN_RECOGNITION_RECEPTOR_SIGNALING_PATHWAY	Details ...	76	-0.398127	-1.61041	0.00995025	0.155497	1	2252	tags=28%, list=16%, signal=33%
GOBP_PATTERN_SPECIFICATION_PROCESS	GOBP_PATTERN_SPECIFICATION_PROCESS	Details ...	272	0.348725	1.60169	0	0.155748	1	1729	tags=21%, list=12%, signal=24%
GOBP_POSITIVE_REGULATION_OF_INNATE_IMMUNE_RESPONSE	GOBP_POSITIVE_REGULATION_OF_INNATE_IMMUNE_RESPONSE	Details ...	178	-0.350967	-1.60968	0.00247525	0.155918	1	2341	tags=29%, list=17%, signal=35%
GOBP_SERTOLI_CELL_DEVELOPMENT	GOBP_SERTOLI_CELL_DEVELOPMENT	Details ...	9	0.687105	1.60121	0.0268714	0.156053	1	2924	tags=67%, list=21%, signal=84%
GOBP_CHONDROCYTE_DEVELOPMENT	GOBP_CHONDROCYTE_DEVELOPMENT	Details ...	18	0.578468	1.60094	0.0276753	0.1561	1	2576	tags=50%, list=19%, signal=61%
GOBP_POSITIVE_REGULATION_OF_DIGESTIVE_SYSTEM_PROCESS	GOBP_POSITIVE_REGULATION_OF_DIGESTIVE_SYSTEM_PROCESS	Details ...	7	-0.73078	-1.60724	0.0273973	0.157708	1	1186	tags=43%, list=9%, signal=47%
GOBP_NEUROBLAST_PROLIFERATION	GOBP_NEUROBLAST_PROLIFERATION	Details ...	24	0.52898	1.59774	0.0253165	0.158375	1	826	tags=25%, list=6%, signal=27%
GOBP_POSITIVE_REGULATION_OF_NERVOUS_SYSTEM_DEVELOPMENT	GOBP_POSITIVE_REGULATION_OF_NERVOUS_SYSTEM_DEVELOPMENT	Details ...	318	0.342783	1.59865	0	0.158456	1	1935	tags=24%, list=14%, signal=27%
GOBP_FUCOSYLATION	GOBP_FUCOSYLATION	Details ...	16	0.575852	1.59774	0.0342205	0.158686	1	1150	tags=31%, list=8%, signal=34%
GOBP_PROTEOGLYCAN_METABOLIC_PROCESS	GOBP_PROTEOGLYCAN_METABOLIC_PROCESS	Details ...	64	0.424173	1.59781	0.00358423	0.15892	1	3373	tags=42%, list=24%, signal=56%
GOBP_POSITIVE_REGULATION_OF_TELOMERE_MAINTENANCE	GOBP_POSITIVE_REGULATION_OF_TELOMERE_MAINTENANCE	Details ...	42	0.467909	1.59698	0.010772	0.159122	1	986	tags=19%, list=7%, signal=20%
GOBP_NEURON_MIGRATION	GOBP_NEURON_MIGRATION	Details ...	74	0.422191	1.59524	0.0053286	0.159944	1	1436	tags=26%, list=10%, signal=28%
GOBP_LATERAL_VENTRICLE_DEVELOPMENT	GOBP_LATERAL_VENTRICLE_DEVELOPMENT	Details ...	11	0.647197	1.5956	0.0415094	0.160106	1	2637	tags=55%, list=19%, signal=67%
GOBP_SYNAPSE_ASSEMBLY	GOBP_SYNAPSE_ASSEMBLY	Details ...	49	0.458464	1.59378	0.0114504	0.160719	1	3746	tags=49%, list=27%, signal=67%
GOBP_SYNAPSE_ORGANIZATION	GOBP_SYNAPSE_ORGANIZATION	Details ...	106	0.395082	1.59352	0.00161551	0.160785	1	2631	tags=33%, list=19%, signal=40%
GOBP_POSITIVE_REGULATION_OF_MYOBLAST_DIFFERENTIATION	GOBP_POSITIVE_REGULATION_OF_MYOBLAST_DIFFERENTIATION	Details ...	13	0.603575	1.59388	0.0199203	0.160878	1	1299	tags=31%, list=9%, signal=34%
GOBP_MONOSACCHARIDE_BIOSYNTHETIC_PROCESS	GOBP_MONOSACCHARIDE_BIOSYNTHETIC_PROCESS	Details ...	45	-0.445608	-1.60298	0.00852879	0.162519	1	2882	tags=36%, list=21%, signal=45%
GOBP_OOCYTE_DIFFERENTIATION	GOBP_OOCYTE_DIFFERENTIATION	Details ...	22	0.537695	1.59196	0.0219378	0.162619	1	2593	tags=41%, list=19%, signal=50%
GOBP_SERTOLI_CELL_DIFFERENTIATION	GOBP_SERTOLI_CELL_DIFFERENTIATION	Details ...	12	0.63893	1.59093	0.024952	0.162779	1	1568	tags=33%, list=11%, signal=38%
GOBP_REGULATION_OF_NEUROBLAST_PROLIFERATION	GOBP_REGULATION_OF_NEUROBLAST_PROLIFERATION	Details ...	19	0.566457	1.59132	0.0165441	0.162895	1	1858	tags=42%, list=13%, signal=49%
GOBP_REGULATION_OF_CARDIAC_MUSCLE_CELL_PROLIFERATION	GOBP_REGULATION_OF_CARDIAC_MUSCLE_CELL_PROLIFERATION	Details ...	19	0.562511	1.59106	0.0366795	0.162937	1	4050	tags=53%, list=29%, signal=74%
GOBP_GLYCOPROTEIN_CATABOLIC_PROCESS	GOBP_GLYCOPROTEIN_CATABOLIC_PROCESS	Details ...	13	0.610889	1.59143	0.0271248	0.163042	1	1416	tags=46%, list=10%, signal=51%
GOBP_MULTICELLULAR_ORGANISM_GROWTH	GOBP_MULTICELLULAR_ORGANISM_GROWTH	Details ...	65	0.428882	1.58923	0.00182815	0.164772	1	3112	tags=37%, list=22%, signal=47%
GOBP_POSITIVE_REGULATION_OF_STEM_CELL_PROLIFERATION	GOBP_POSITIVE_REGULATION_OF_STEM_CELL_PROLIFERATION	Details ...	44	0.462135	1.58593	0.0147874	0.164815	1	866	tags=23%, list=6%, signal=24%
GOBP_FOREBRAIN_GENERATION_OF_NEURONS	GOBP_FOREBRAIN_GENERATION_OF_NEURONS	Details ...	42	0.455473	1.58801	0.0144404	0.164849	1	1815	tags=31%, list=13%, signal=36%
GOBP_RESPONSE_TO_EXOGENOUS_DSRNA	GOBP_RESPONSE_TO_EXOGENOUS_DSRNA	Details ...	28	-0.506692	-1.60067	0.018711	0.164868	1	1632	tags=21%, list=12%, signal=24%
GOBP_ARTERY_MORPHOGENESIS	GOBP_ARTERY_MORPHOGENESIS	Details ...	40	0.470906	1.58887	0.00917431	0.164968	1	3850	tags=50%, list=28%, signal=69%
GOBP_ADHERENS_JUNCTION_ASSEMBLY	GOBP_ADHERENS_JUNCTION_ASSEMBLY	Details ...	32	0.49226	1.58769	0.0173745	0.165015	1	1943	tags=31%, list=14%, signal=36%
GOBP_REGULATION_OF_DENDRITE_MORPHOGENESIS	GOBP_REGULATION_OF_DENDRITE_MORPHOGENESIS	Details ...	57	0.433956	1.58599	0.00720721	0.16507	1	1149	tags=25%, list=8%, signal=27%
GOBP_RESPONSE_TO_BMP	GOBP_RESPONSE_TO_BMP	Details ...	63	0.424755	1.58829	0.00909091	0.165102	1	1123	tags=21%, list=8%, signal=22%
GOBP_OOGENESIS	GOBP_OOGENESIS	Details ...	40	0.46152	1.58611	0.0180832	0.165208	1	2694	tags=33%, list=19%, signal=40%
GOBP_NEGATIVE_CHEMOTAXIS	GOBP_NEGATIVE_CHEMOTAXIS	Details ...	32	0.487553	1.58703	0.0214286	0.165249	1	2974	tags=41%, list=21%, signal=52%
GOBP_AXON_EXTENSION_INVOLVED_IN_AXON_GUIDANCE	GOBP_AXON_EXTENSION_INVOLVED_IN_AXON_GUIDANCE	Details ...	7	0.7267	1.58654	0.039604	0.165259	1	2874	tags=57%, list=21%, signal=72%
GOBP_ROUNDABOUT_SIGNALING_PATHWAY	GOBP_ROUNDABOUT_SIGNALING_PATHWAY	Details ...	7	0.728205	1.58486	0.0333333	0.165631	1	1807	tags=57%, list=13%, signal=66%
GOBP_REGULATION_OF_PROTEIN_MODIFICATION_BY_SMALL_PROTEIN_CONJUGATION_OR_REMOVAL	GOBP_REGULATION_OF_PROTEIN_MODIFICATION_BY_SMALL_PROTEIN_CONJUGATION_OR_REMOVAL	Details ...	257	-0.333717	-1.59961	0	0.165702	1	2449	tags=30%, list=18%, signal=35%
GOBP_ALPHA_AMINO_ACID_METABOLIC_PROCESS	GOBP_ALPHA_AMINO_ACID_METABOLIC_PROCESS	Details ...	162	-0.352696	-1.59875	0	0.165854	1	3372	tags=31%, list=24%, signal=41%
GOBP_SKIN_EPIDERMIS_DEVELOPMENT	GOBP_SKIN_EPIDERMIS_DEVELOPMENT	Details ...	46	0.453445	1.58335	0.0162749	0.166691	1	2978	tags=37%, list=22%, signal=47%
GOBP_MOLTING_CYCLE	GOBP_MOLTING_CYCLE	Details ...	49	0.440573	1.58379	0.017762	0.166702	1	2978	tags=35%, list=22%, signal=44%
GOBP_ESTABLISHMENT_OF_PROTEIN_LOCALIZATION_TO_GOLGI	GOBP_ESTABLISHMENT_OF_PROTEIN_LOCALIZATION_TO_GOLGI	Details ...	13	0.623388	1.58306	0.026738	0.16681	1	1346	tags=46%, list=10%, signal=51%
GOBP_NITRIC_OXIDE_METABOLIC_PROCESS	GOBP_NITRIC_OXIDE_METABOLIC_PROCESS	Details ...	12	0.619433	1.582	0.0296296	0.167095	1	162	tags=17%, list=1%, signal=17%
GOBP_RESPONSE_TO_WOUNDING	GOBP_RESPONSE_TO_WOUNDING	Details ...	365	0.332577	1.58234	0	0.167236	1	2974	tags=30%, list=21%, signal=37%
GOBP_POSITIVE_REGULATION_OF_INTERLEUKIN_2_BIOSYNTHETIC_PROCESS	GOBP_POSITIVE_REGULATION_OF_INTERLEUKIN_2_BIOSYNTHETIC_PROCESS	Details ...	6	0.763805	1.58002	0.0190114	0.16939	1	239	tags=17%, list=2%, signal=17%
GOBP_RETINA_MORPHOGENESIS_IN_CAMERA_TYPE_EYE	GOBP_RETINA_MORPHOGENESIS_IN_CAMERA_TYPE_EYE	Details ...	29	0.492939	1.57848	0.0173611	0.170619	1	2495	tags=34%, list=18%, signal=42%
GOBP_REGULATION_OF_INNATE_IMMUNE_RESPONSE	GOBP_REGULATION_OF_INNATE_IMMUNE_RESPONSE	Details ...	255	-0.334535	-1.59417	0	0.170808	1	2102	tags=25%, list=15%, signal=29%
GOBP_MACROMOLECULAR_COMPLEX_DISASSEMBLY	GOBP_MACROMOLECULAR_COMPLEX_DISASSEMBLY	Details ...	168	-0.349214	-1.59249	0	0.172084	1	2976	tags=37%, list=22%, signal=46%
GOBP_REGULATION_OF_JUN_KINASE_ACTIVITY	GOBP_REGULATION_OF_JUN_KINASE_ACTIVITY	Details ...	66	0.419632	1.57596	0.0106383	0.172843	1	2127	tags=29%, list=15%, signal=34%
GOBP_REGULATION_OF_CELL_MORPHOGENESIS	GOBP_REGULATION_OF_CELL_MORPHOGENESIS	Details ...	437	0.32847	1.575	0	0.173042	1	1943	tags=23%, list=14%, signal=26%
GOBP_MAMMARY_GLAND_MORPHOGENESIS	GOBP_MAMMARY_GLAND_MORPHOGENESIS	Details ...	32	0.492027	1.57534	0.016129	0.173161	1	2240	tags=34%, list=16%, signal=41%
GOBP_CELLULAR_RESPONSE_TO_BMP_STIMULUS	GOBP_CELLULAR_RESPONSE_TO_BMP_STIMULUS	Details ...	63	0.424755	1.5729	0.010274	0.175362	1	1123	tags=21%, list=8%, signal=22%
GOBP_RETINA_VASCULATURE_DEVELOPMENT_IN_CAMERA_TYPE_EYE	GOBP_RETINA_VASCULATURE_DEVELOPMENT_IN_CAMERA_TYPE_EYE	Details ...	14	0.606685	1.57252	0.0310078	0.175549	1	1612	tags=43%, list=12%, signal=48%
GOBP_NEURON_PROJECTION_DEVELOPMENT	GOBP_NEURON_PROJECTION_DEVELOPMENT	Details ...	407	0.326528	1.57191	0	0.175761	1	2946	tags=30%, list=21%, signal=37%
GOBP_REGULATION_OF_PODOSOME_ASSEMBLY	GOBP_REGULATION_OF_PODOSOME_ASSEMBLY	Details ...	9	0.671324	1.57167	0.0337972	0.175806	1	3122	tags=56%, list=23%, signal=72%
GOBP_REGULATION_OF_NON_CANONICAL_WNT_SIGNALING_PATHWAY	GOBP_REGULATION_OF_NON_CANONICAL_WNT_SIGNALING_PATHWAY	Details ...	16	0.570061	1.57029	0.0352505	0.176749	1	1617	tags=44%, list=12%, signal=49%
GOBP_PROTEIN_N_LINKED_GLYCOSYLATION	GOBP_PROTEIN_N_LINKED_GLYCOSYLATION	Details ...	68	0.410627	1.56903	0.012939	0.177304	1	2031	tags=31%, list=15%, signal=36%
GOBP_CYTOSKELETON_ORGANIZATION	GOBP_CYTOSKELETON_ORGANIZATION	Details ...	672	0.315276	1.5679	0	0.177319	1	2344	tags=24%, list=17%, signal=27%
GOBP_NEURON_PROJECTION_EXTENSION_INVOLVED_IN_NEURON_PROJECTION_GUIDANCE	GOBP_NEURON_PROJECTION_EXTENSION_INVOLVED_IN_NEURON_PROJECTION_GUIDANCE	Details ...	7	0.7267	1.56871	0.0504032	0.177467	1	2874	tags=57%, list=21%, signal=72%
GOBP_FORMATION_OF_PRIMARY_GERM_LAYER	GOBP_FORMATION_OF_PRIMARY_GERM_LAYER	Details ...	85	0.400526	1.56914	0.00348432	0.177475	1	1473	tags=26%, list=11%, signal=29%
GOBP_POSITIVE_REGULATION_OF_CATENIN_IMPORT_INTO_NUCLEUS	GOBP_POSITIVE_REGULATION_OF_CATENIN_IMPORT_INTO_NUCLEUS	Details ...	9	0.679599	1.56834	0.0154143	0.177633	1	938	tags=33%, list=7%, signal=36%
GOBP_CARDIAC_CHAMBER_DEVELOPMENT	GOBP_CARDIAC_CHAMBER_DEVELOPMENT	Details ...	103	0.386446	1.56926	0.00347826	0.177641	1	3078	tags=39%, list=22%, signal=50%
GOBP_REGULATION_OF_CELLULAR_AMINE_METABOLIC_PROCESS	GOBP_REGULATION_OF_CELLULAR_AMINE_METABOLIC_PROCESS	Details ...	71	-0.404883	-1.58601	0.004662	0.178143	1	3089	tags=46%, list=22%, signal=60%
GOBP_ATP_BIOSYNTHETIC_PROCESS	GOBP_ATP_BIOSYNTHETIC_PROCESS	Details ...	27	-0.498861	-1.58507	0.0294118	0.178896	1	2706	tags=44%, list=20%, signal=55%
GOBP_REGULATION_OF_PRI_MIRNA_TRANSCRIPTION_FROM_RNA_POLYMERASE_II_PROMOTER	GOBP_REGULATION_OF_PRI_MIRNA_TRANSCRIPTION_FROM_RNA_POLYMERASE_II_PROMOTER	Details ...	14	0.604453	1.56618	0.0185874	0.179135	1	978	tags=29%, list=7%, signal=31%
GOBP_CENTRAL_NERVOUS_SYSTEM_NEURON_AXONOGENESIS	GOBP_CENTRAL_NERVOUS_SYSTEM_NEURON_AXONOGENESIS	Details ...	21	0.535225	1.56534	0.0338078	0.179333	1	3495	tags=52%, list=25%, signal=70%
GOBP_PROTEIN_DEGLYCOSYLATION	GOBP_PROTEIN_DEGLYCOSYLATION	Details ...	20	0.553985	1.56357	0.0224719	0.180236	1	3396	tags=55%, list=25%, signal=73%
GOBP_REGULATION_OF_CELL_SHAPE	GOBP_REGULATION_OF_CELL_SHAPE	Details ...	109	0.379727	1.56194	0.0085034	0.180335	1	1987	tags=28%, list=14%, signal=33%
GOBP_OOCYTE_MATURATION	GOBP_OOCYTE_MATURATION	Details ...	14	0.59189	1.56195	0.0284091	0.180631	1	2593	tags=43%, list=19%, signal=53%
GOBP_MITOTIC_SISTER_CHROMATID_COHESION	GOBP_MITOTIC_SISTER_CHROMATID_COHESION	Details ...	12	0.626363	1.56196	0.0336449	0.180915	1	1471	tags=50%, list=11%, signal=56%
GOBP_PYRIMIDINE_CONTAINING_COMPOUND_TRANSMEMBRANE_TRANSPORT	GOBP_PYRIMIDINE_CONTAINING_COMPOUND_TRANSMEMBRANE_TRANSPORT	Details ...	8	0.701541	1.56283	0.0242991	0.180969	1	1073	tags=50%, list=8%, signal=54%
GOBP_ALPHA_LINOLENIC_ACID_METABOLIC_PROCESS	GOBP_ALPHA_LINOLENIC_ACID_METABOLIC_PROCESS	Details ...	12	0.596642	1.56123	0.0342205	0.181096	1	2490	tags=58%, list=18%, signal=71%
GOBP_NEURAL_CREST_CELL_DIFFERENTIATION	GOBP_NEURAL_CREST_CELL_DIFFERENTIATION	Details ...	51	0.435496	1.56217	0.012963	0.181277	1	1587	tags=24%, list=11%, signal=26%
GOBP_PROTEIN_TRANSPORT_ALONG_MICROTUBULE	GOBP_PROTEIN_TRANSPORT_ALONG_MICROTUBULE	Details ...	26	0.50332	1.56085	0.0276243	0.181371	1	1006	tags=19%, list=7%, signal=21%
GOBP_DENDRITIC_SPINE_DEVELOPMENT	GOBP_DENDRITIC_SPINE_DEVELOPMENT	Details ...	16	0.563485	1.55987	0.0304183	0.181544	1	3784	tags=63%, list=27%, signal=86%
GOBP_REGULATION_OF_CORTICOSTEROID_HORMONE_SECRETION	GOBP_REGULATION_OF_CORTICOSTEROID_HORMONE_SECRETION	Details ...	7	-0.726196	-1.58094	0.0264317	0.183937	1	2902	tags=57%, list=21%, signal=72%
GOBP_ORGANOPHOSPHATE_ESTER_TRANSPORT	GOBP_ORGANOPHOSPHATE_ESTER_TRANSPORT	Details ...	67	0.414384	1.55673	0.00720721	0.184208	1	1294	tags=24%, list=9%, signal=26%
GOBP_MATURATION_OF_SSU_RRNA	GOBP_MATURATION_OF_SSU_RRNA	Details ...	41	-0.448516	-1.58015	0.0111111	0.184374	1	2469	tags=37%, list=18%, signal=44%
GOBP_POSITIVE_REGULATION_OF_CELL_GROWTH	GOBP_POSITIVE_REGULATION_OF_CELL_GROWTH	Details ...	111	0.380108	1.55567	0.00567108	0.184819	1	1288	tags=21%, list=9%, signal=23%
GOBP_NEURON_DIFFERENTIATION	GOBP_NEURON_DIFFERENTIATION	Details ...	612	0.316017	1.55441	0	0.184889	1	2524	tags=26%, list=18%, signal=31%
GOBP_HAIR_CYCLE	GOBP_HAIR_CYCLE	Details ...	49	0.440573	1.55489	0.0106762	0.185153	1	2978	tags=35%, list=22%, signal=44%
GOBP_REGULATION_OF_AXONOGENESIS	GOBP_REGULATION_OF_AXONOGENESIS	Details ...	136	0.368491	1.55454	0	0.185318	1	1867	tags=24%, list=13%, signal=27%
GOBP_REGULATION_OF_DOPAMINE_METABOLIC_PROCESS	GOBP_REGULATION_OF_DOPAMINE_METABOLIC_PROCESS	Details ...	10	-0.634043	-1.57742	0.0469388	0.186116	1	2590	tags=50%, list=19%, signal=61%
GOBP_MODULATION_OF_GROWTH_OF_SYMBIONT_INVOLVED_IN_INTERACTION_WITH_HOST	GOBP_MODULATION_OF_GROWTH_OF_SYMBIONT_INVOLVED_IN_INTERACTION_WITH_HOST	Details ...	3	-0.91507	-1.57581	0.0164271	0.186236	1	172	tags=33%, list=1%, signal=34%
GOBP_RNA_SPLICING_VIA_TRANSESTERIFICATION_REACTIONS	GOBP_RNA_SPLICING_VIA_TRANSESTERIFICATION_REACTIONS	Details ...	250	-0.328924	-1.57751	0	0.186491	1	3285	tags=36%, list=24%, signal=47%
GOBP_PURINE_DEOXYRIBONUCLEOTIDE_METABOLIC_PROCESS	GOBP_PURINE_DEOXYRIBONUCLEOTIDE_METABOLIC_PROCESS	Details ...	14	-0.583111	-1.57598	0.0393873	0.186497	1	2134	tags=50%, list=15%, signal=59%
GOBP_SUBSTRATE_INDEPENDENT_TELENCEPHALIC_TANGENTIAL_INTERNEURON_MIGRATION	GOBP_SUBSTRATE_INDEPENDENT_TELENCEPHALIC_TANGENTIAL_INTERNEURON_MIGRATION	Details ...	7	0.712674	1.55287	0.0352505	0.186635	1	3926	tags=86%, list=28%, signal=120%
GOBP_CYTOSKELETON_DEPENDENT_INTRACELLULAR_TRANSPORT	GOBP_CYTOSKELETON_DEPENDENT_INTRACELLULAR_TRANSPORT	Details ...	105	0.382088	1.55216	0.00325733	0.18673	1	1969	tags=22%, list=14%, signal=25%
GOBP_REGULATION_OF_TELOMERASE_RNA_LOCALIZATION_TO_CAJAL_BODY	GOBP_REGULATION_OF_TELOMERASE_RNA_LOCALIZATION_TO_CAJAL_BODY	Details ...	15	-0.58522	-1.57656	0.0427928	0.186732	1	4642	tags=67%, list=34%, signal=100%
GOBP_VOCALIZATION_BEHAVIOR	GOBP_VOCALIZATION_BEHAVIOR	Details ...	8	0.676253	1.55192	0.0326923	0.186739	1	1042	tags=38%, list=8%, signal=41%
GOBP_REGULATION_OF_CYTOPLASMIC_TRANSLATION	GOBP_REGULATION_OF_CYTOPLASMIC_TRANSLATION	Details ...	11	-0.621288	-1.57768	0.0410678	0.186775	1	2533	tags=45%, list=18%, signal=56%
GOBP_MITOCHONDRIAL_FUSION	GOBP_MITOCHONDRIAL_FUSION	Details ...	16	-0.56601	-1.57298	0.027897	0.188683	1	1247	tags=31%, list=9%, signal=34%
GOBP_CHROMOSOME_SEGREGATION	GOBP_CHROMOSOME_SEGREGATION	Details ...	227	0.345425	1.54921	0.00162338	0.18981	1	3258	tags=33%, list=24%, signal=43%
GOBP_HEMOGLOBIN_METABOLIC_PROCESS	GOBP_HEMOGLOBIN_METABOLIC_PROCESS	Details ...	5	0.806364	1.54895	0.0282258	0.189861	1	2624	tags=80%, list=19%, signal=99%
GOBP_HYDROGEN_TRANSPORT	GOBP_HYDROGEN_TRANSPORT	Details ...	100	-0.375133	-1.57028	0.00481928	0.190459	1	2837	tags=37%, list=21%, signal=46%
GOBP_MORPHOGENESIS_OF_A_POLARIZED_EPITHELIUM	GOBP_MORPHOGENESIS_OF_A_POLARIZED_EPITHELIUM	Details ...	23	0.511343	1.54767	0.0347985	0.190767	1	2439	tags=52%, list=18%, signal=63%
GOBP_POSITIVE_REGULATION_OF_CATECHOLAMINE_SECRETION	GOBP_POSITIVE_REGULATION_OF_CATECHOLAMINE_SECRETION	Details ...	6	-0.758292	-1.57105	0.0304348	0.190873	1	608	tags=67%, list=4%, signal=70%
GOBP_EMBRYONIC_ORGAN_MORPHOGENESIS	GOBP_EMBRYONIC_ORGAN_MORPHOGENESIS	Details ...	193	0.348298	1.54777	0	0.190931	1	1566	tags=18%, list=11%, signal=20%
GOBP_PHAGOSOME_MATURATION	GOBP_PHAGOSOME_MATURATION	Details ...	31	-0.476612	-1.56674	0.0247191	0.1911	1	2439	tags=35%, list=18%, signal=43%
GOBP_NEGATIVE_REGULATION_OF_RNA_SPLICING	GOBP_NEGATIVE_REGULATION_OF_RNA_SPLICING	Details ...	23	-0.505538	-1.56744	0.0294118	0.191117	1	3863	tags=48%, list=28%, signal=66%
GOBP_7_METHYLGUANOSINE_RNA_CAPPING	GOBP_7_METHYLGUANOSINE_RNA_CAPPING	Details ...	35	-0.468279	-1.56947	0.0232068	0.191186	1	2091	tags=40%, list=15%, signal=47%
GOBP_REGULATION_OF_INTERFERON_ALPHA_PRODUCTION	GOBP_REGULATION_OF_INTERFERON_ALPHA_PRODUCTION	Details ...	13	-0.592673	-1.56792	0.0383795	0.191451	1	55	tags=23%, list=0%, signal=23%
GOBP_CELLULAR_METABOLIC_COMPOUND_SALVAGE	GOBP_CELLULAR_METABOLIC_COMPOUND_SALVAGE	Details ...	33	-0.465527	-1.56511	0.0252632	0.192353	1	3740	tags=61%, list=27%, signal=83%
GOBP_TISSUE_REMODELING	GOBP_TISSUE_REMODELING	Details ...	61	0.415314	1.54581	0.0127971	0.192679	1	2140	tags=34%, list=15%, signal=41%
GOBP_SNRNA_METABOLIC_PROCESS	GOBP_SNRNA_METABOLIC_PROCESS	Details ...	77	-0.38268	-1.56407	0.00691244	0.192841	1	3085	tags=38%, list=22%, signal=48%
GOBP_CRANIAL_NERVE_MORPHOGENESIS	GOBP_CRANIAL_NERVE_MORPHOGENESIS	Details ...	15	0.579136	1.54483	0.0333333	0.193534	1	3134	tags=40%, list=23%, signal=52%
GOBP_SPINDLE_ASSEMBLY	GOBP_SPINDLE_ASSEMBLY	Details ...	64	0.410691	1.54403	0.0145191	0.193792	1	2440	tags=30%, list=18%, signal=36%
GOBP_NEGATIVE_REGULATION_OF_SIGNAL_TRANSDUCTION_IN_ABSENCE_OF_LIGAND	GOBP_NEGATIVE_REGULATION_OF_SIGNAL_TRANSDUCTION_IN_ABSENCE_OF_LIGAND	Details ...	21	-0.520049	-1.56226	0.0408602	0.193926	1	419	tags=14%, list=3%, signal=15%
GOBP_GLUCOSE_METABOLIC_PROCESS	GOBP_GLUCOSE_METABOLIC_PROCESS	Details ...	91	-0.375229	-1.56191	0.00468384	0.194013	1	2322	tags=29%, list=17%, signal=34%
GOBP_DORSAL_VENTRAL_PATTERN_FORMATION	GOBP_DORSAL_VENTRAL_PATTERN_FORMATION	Details ...	56	0.431645	1.54361	0.0123457	0.194118	1	1566	tags=27%, list=11%, signal=30%
GOBP_FC_RECEPTOR_SIGNALING_PATHWAY	GOBP_FC_RECEPTOR_SIGNALING_PATHWAY	Details ...	157	-0.349863	-1.56133	0	0.19436	1	2341	tags=29%, list=17%, signal=34%
GOBP_ONE_CARBON_COMPOUND_TRANSPORT	GOBP_ONE_CARBON_COMPOUND_TRANSPORT	Details ...	5	0.79866	1.54319	0.0331263	0.194464	1	446	tags=20%, list=3%, signal=21%
GOBP_NEGATIVE_REGULATION_OF_CHEMOKINE_PRODUCTION	GOBP_NEGATIVE_REGULATION_OF_CHEMOKINE_PRODUCTION	Details ...	10	-0.639574	-1.56092	0.0425532	0.194471	1	3062	tags=60%, list=22%, signal=77%
GOBP_CELLULAR_RESPONSE_TO_RADIATION	GOBP_CELLULAR_RESPONSE_TO_RADIATION	Details ...	111	0.373681	1.54247	0.00350877	0.194583	1	1438	tags=23%, list=10%, signal=25%
GOBP_PEPTIDYL_TYROSINE_MODIFICATION	GOBP_PEPTIDYL_TYROSINE_MODIFICATION	Details ...	131	0.373957	1.54187	0.00328407	0.194824	1	3504	tags=35%, list=25%, signal=47%
GOBP_ENDOTHELIAL_CELL_DIFFERENTIATION	GOBP_ENDOTHELIAL_CELL_DIFFERENTIATION	Details ...	61	0.41664	1.54108	0.0140351	0.195035	1	3014	tags=38%, list=22%, signal=48%
GOBP_CALCIUM_ION_TRANSMEMBRANE_TRANSPORT	GOBP_CALCIUM_ION_TRANSMEMBRANE_TRANSPORT	Details ...	87	0.392464	1.54123	0.00359712	0.195151	1	2943	tags=40%, list=21%, signal=51%
GOBP_VENTRICULAR_TRABECULA_MYOCARDIUM_MORPHOGENESIS	GOBP_VENTRICULAR_TRABECULA_MYOCARDIUM_MORPHOGENESIS	Details ...	7	0.712288	1.53718	0.0357143	0.196021	1	2974	tags=71%, list=21%, signal=91%
GOBP_CELL_PROJECTION_ASSEMBLY	GOBP_CELL_PROJECTION_ASSEMBLY	Details ...	211	0.346331	1.53747	0.00312989	0.196165	1	2793	tags=32%, list=20%, signal=39%
GOBP_PROTEIN_EXPORT_FROM_NUCLEUS	GOBP_PROTEIN_EXPORT_FROM_NUCLEUS	Details ...	28	0.483796	1.53798	0.0347826	0.196329	1	1863	tags=32%, list=13%, signal=37%
GOBP_CELL_MORPHOGENESIS_INVOLVED_IN_NEURON_DIFFERENTIATION	GOBP_CELL_MORPHOGENESIS_INVOLVED_IN_NEURON_DIFFERENTIATION	Details ...	271	0.33744	1.53874	0	0.19643	1	3016	tags=31%, list=22%, signal=39%
GOBP_POSITIVE_REGULATION_OF_COLLAGEN_METABOLIC_PROCESS	GOBP_POSITIVE_REGULATION_OF_COLLAGEN_METABOLIC_PROCESS	Details ...	13	0.599071	1.53983	0.0420842	0.196666	1	1911	tags=54%, list=14%, signal=62%
GOBP_BONE_RESORPTION	GOBP_BONE_RESORPTION	Details ...	16	0.563014	1.53653	0.040619	0.196672	1	1189	tags=25%, list=9%, signal=27%
GOBP_INTERSTRAND_CROSS_LINK_REPAIR	GOBP_INTERSTRAND_CROSS_LINK_REPAIR	Details ...	39	0.453698	1.53579	0.0330275	0.196803	1	1972	tags=33%, list=14%, signal=39%
GOBP_REGULATION_OF_STEM_CELL_PROLIFERATION	GOBP_REGULATION_OF_STEM_CELL_PROLIFERATION	Details ...	62	0.415128	1.53908	0.0180505	0.196882	1	2477	tags=34%, list=18%, signal=41%
GOBP_REGULATION_OF_TRANSLATION_IN_RESPONSE_TO_STRESS	GOBP_REGULATION_OF_TRANSLATION_IN_RESPONSE_TO_STRESS	Details ...	19	-0.536044	-1.55666	0.0414847	0.19697	1	1740	tags=42%, list=13%, signal=48%
GOBP_PTERIDINE_CONTAINING_COMPOUND_BIOSYNTHETIC_PROCESS	GOBP_PTERIDINE_CONTAINING_COMPOUND_BIOSYNTHETIC_PROCESS	Details ...	16	-0.553362	-1.55461	0.0394737	0.197432	1	2844	tags=38%, list=21%, signal=47%
GOBP_REGULATION_OF_GTPASE_ACTIVITY	GOBP_REGULATION_OF_GTPASE_ACTIVITY	Details ...	502	0.315142	1.53273	0	0.198164	1	3064	tags=30%, list=22%, signal=37%
GOBP_SEGMENTATION	GOBP_SEGMENTATION	Details ...	66	0.407552	1.53277	0.017452	0.198407	1	1718	tags=24%, list=12%, signal=28%
GOBP_NEGATIVE_REGULATION_OF_SIGNAL_TRANSDUCTION_BY_P53_CLASS_MEDIATOR	GOBP_NEGATIVE_REGULATION_OF_SIGNAL_TRANSDUCTION_BY_P53_CLASS_MEDIATOR	Details ...	27	-0.47876	-1.5532	0.0377359	0.198478	1	1290	tags=26%, list=9%, signal=29%
GOBP_REGULATION_OF_CELLULAR_RESPONSE_TO_HEAT	GOBP_REGULATION_OF_CELLULAR_RESPONSE_TO_HEAT	Details ...	70	0.411291	1.53307	0.0121739	0.198566	1	1365	tags=20%, list=10%, signal=22%
GOBP_MYELOID_DENDRITIC_CELL_ACTIVATION	GOBP_MYELOID_DENDRITIC_CELL_ACTIVATION	Details ...	16	0.556768	1.53316	0.0538462	0.198736	1	3720	tags=63%, list=27%, signal=85%
GOBP_REGULATION_OF_INSULIN_LIKE_GROWTH_FACTOR_RECEPTOR_SIGNALING_PATHWAY	GOBP_REGULATION_OF_INSULIN_LIKE_GROWTH_FACTOR_RECEPTOR_SIGNALING_PATHWAY	Details ...	11	0.619606	1.53327	0.0509434	0.19888	1	2003	tags=45%, list=14%, signal=53%
GOBP_CARDIAC_VENTRICLE_MORPHOGENESIS	GOBP_CARDIAC_VENTRICLE_MORPHOGENESIS	Details ...	34	0.477998	1.53372	0.021544	0.19903	1	3065	tags=41%, list=22%, signal=53%
GOBP_INTRACILIARY_TRANSPORT	GOBP_INTRACILIARY_TRANSPORT	Details ...	26	0.50332	1.53331	0.03663	0.199095	1	1006	tags=19%, list=7%, signal=21%
GOBP_NEURAL_TUBE_PATTERNING	GOBP_NEURAL_TUBE_PATTERNING	Details ...	24	0.499679	1.53375	0.0233813	0.199283	1	2121	tags=38%, list=15%, signal=44%
GOBP_ESTABLISHMENT_OF_ENDOTHELIAL_INTESTINAL_BARRIER	GOBP_ESTABLISHMENT_OF_ENDOTHELIAL_INTESTINAL_BARRIER	Details ...	11	0.608375	1.53145	0.0448065	0.199849	1	2856	tags=55%, list=21%, signal=69%
GOBP_REGULATION_OF_VASOCONSTRICTION	GOBP_REGULATION_OF_VASOCONSTRICTION	Details ...	30	0.483625	1.53096	0.0425139	0.199989	1	969	tags=20%, list=7%, signal=21%
GOBP_SYMPATHETIC_NERVOUS_SYSTEM_DEVELOPMENT	GOBP_SYMPATHETIC_NERVOUS_SYSTEM_DEVELOPMENT	Details ...	12	0.606672	1.53002	0.0571429	0.200805	1	1436	tags=42%, list=10%, signal=46%
GOBP_REGULATION_OF_CELL_MATRIX_ADHESION	GOBP_REGULATION_OF_CELL_MATRIX_ADHESION	Details ...	74	0.398203	1.52879	0.0105263	0.201479	1	2224	tags=30%, list=16%, signal=35%
GOBP_SUBSTRATE_INDEPENDENT_TELENCEPHALIC_TANGENTIAL_MIGRATION	GOBP_SUBSTRATE_INDEPENDENT_TELENCEPHALIC_TANGENTIAL_MIGRATION	Details ...	7	0.712674	1.52817	0.049904	0.20149	1	3926	tags=86%, list=28%, signal=120%
GOBP_RESPONSE_TO_LIPOPROTEIN_PARTICLE	GOBP_RESPONSE_TO_LIPOPROTEIN_PARTICLE	Details ...	14	0.575005	1.52759	0.0443623	0.202027	1	3616	tags=64%, list=26%, signal=87%
GOBP_MULTI_ORGANISM_ORGANELLE_ORGANIZATION	GOBP_MULTI_ORGANISM_ORGANELLE_ORGANIZATION	Details ...	22	-0.507754	-1.54862	0.0395604	0.20259	1	1625	tags=32%, list=12%, signal=36%
GOBP_ANDROGEN_BIOSYNTHETIC_PROCESS	GOBP_ANDROGEN_BIOSYNTHETIC_PROCESS	Details ...	5	0.754706	1.5267	0.0384615	0.202847	1	2240	tags=60%, list=16%, signal=72%
GOBP_CELLULAR_RESPONSE_TO_RETINOIC_ACID	GOBP_CELLULAR_RESPONSE_TO_RETINOIC_ACID	Details ...	43	0.444984	1.52681	0.0384615	0.20298	1	1453	tags=28%, list=11%, signal=31%
GOBP_NEUTRAL_AMINO_ACID_TRANSPORT	GOBP_NEUTRAL_AMINO_ACID_TRANSPORT	Details ...	22	-0.509034	-1.54747	0.0409091	0.203215	1	3391	tags=55%, list=25%, signal=72%
GOBP_TUBE_FORMATION	GOBP_TUBE_FORMATION	Details ...	107	0.376634	1.52617	0.00840336	0.203344	1	3194	tags=40%, list=23%, signal=52%
GOBP_NUCLEOSIDE_MONOPHOSPHATE_BIOSYNTHETIC_PROCESS	GOBP_NUCLEOSIDE_MONOPHOSPHATE_BIOSYNTHETIC_PROCESS	Details ...	69	-0.39688	-1.54663	0.013245	0.203477	1	3589	tags=45%, list=26%, signal=60%
GOBP_CELLULAR_RESPONSE_TO_ESTRADIOL_STIMULUS	GOBP_CELLULAR_RESPONSE_TO_ESTRADIOL_STIMULUS	Details ...	20	0.531985	1.52582	0.0344828	0.203589	1	511	tags=20%, list=4%, signal=21%
GOBP_GASTRULATION	GOBP_GASTRULATION	Details ...	115	0.372269	1.52397	0.00869565	0.205165	1	1473	tags=23%, list=11%, signal=26%
GOBP_REGULATION_OF_CHROMOSOME_ORGANIZATION	GOBP_REGULATION_OF_CHROMOSOME_ORGANIZATION	Details ...	244	0.333302	1.52354	0.0030722	0.205255	1	2308	tags=25%, list=17%, signal=29%
GOBP_POSITIVE_REGULATION_OF_EXCITATORY_POSTSYNAPTIC_POTENTIAL	GOBP_POSITIVE_REGULATION_OF_EXCITATORY_POSTSYNAPTIC_POTENTIAL	Details ...	14	0.580304	1.52363	0.0461847	0.205406	1	1740	tags=29%, list=13%, signal=33%
GOBP_PARASYMPATHETIC_NERVOUS_SYSTEM_DEVELOPMENT	GOBP_PARASYMPATHETIC_NERVOUS_SYSTEM_DEVELOPMENT	Details ...	11	0.625326	1.5232	0.0614525	0.205507	1	173	tags=18%, list=1%, signal=18%
GOBP_PEPTIDYL_THREONINE_MODIFICATION	GOBP_PEPTIDYL_THREONINE_MODIFICATION	Details ...	45	0.440101	1.52284	0.0295203	0.205749	1	2604	tags=31%, list=19%, signal=38%
GOBP_POSITIVE_REGULATION_OF_NF_KAPPAB_TRANSCRIPTION_FACTOR_ACTIVITY	GOBP_POSITIVE_REGULATION_OF_NF_KAPPAB_TRANSCRIPTION_FACTOR_ACTIVITY	Details ...	104	-0.366597	-1.54199	0.00498753	0.205929	1	1632	tags=22%, list=12%, signal=25%
GOBP_MITOCHONDRIAL_ATP_SYNTHESIS_COUPLED_PROTON_TRANSPORT	GOBP_MITOCHONDRIAL_ATP_SYNTHESIS_COUPLED_PROTON_TRANSPORT	Details ...	16	-0.54897	-1.54215	0.0415755	0.206128	1	2706	tags=56%, list=20%, signal=70%
GOBP_GENERATION_OF_PRECURSOR_METABOLITES_AND_ENERGY	GOBP_GENERATION_OF_PRECURSOR_METABOLITES_AND_ENERGY	Details ...	238	-0.328408	-1.54146	0	0.20619	1	2535	tags=29%, list=18%, signal=34%
GOBP_REGULATION_OF_RESPONSE_TO_OXIDATIVE_STRESS	GOBP_REGULATION_OF_RESPONSE_TO_OXIDATIVE_STRESS	Details ...	47	-0.425121	-1.54243	0.0217865	0.206228	1	3764	tags=53%, list=27%, signal=73%
GOBP_MATURATION_OF_LSU_RRNA	GOBP_MATURATION_OF_LSU_RRNA	Details ...	13	-0.584541	-1.54276	0.0350515	0.206275	1	1906	tags=54%, list=14%, signal=62%
GOBP_NEGATIVE_REGULATION_OF_LEUKOCYTE_MEDIATED_IMMUNITY	GOBP_NEGATIVE_REGULATION_OF_LEUKOCYTE_MEDIATED_IMMUNITY	Details ...	29	-0.474877	-1.54295	0.030303	0.206477	1	1799	tags=24%, list=13%, signal=28%
GOBP_ENERGY_DERIVATION_BY_OXIDATION_OF_ORGANIC_COMPOUNDS	GOBP_ENERGY_DERIVATION_BY_OXIDATION_OF_ORGANIC_COMPOUNDS	Details ...	184	-0.337247	-1.54321	0.00508906	0.206596	1	3930	tags=43%, list=28%, signal=60%
GOBP_CREATINE_METABOLIC_PROCESS	GOBP_CREATINE_METABOLIC_PROCESS	Details ...	6	-0.728769	-1.53906	0.0561331	0.206902	1	1169	tags=33%, list=8%, signal=36%
GOBP_NEGATIVE_REGULATION_OF_EXTRINSIC_APOPTOTIC_SIGNALING_PATHWAY_IN_ABSENCE_OF_LIGAND	GOBP_NEGATIVE_REGULATION_OF_EXTRINSIC_APOPTOTIC_SIGNALING_PATHWAY_IN_ABSENCE_OF_LIGAND	Details ...	21	-0.520049	-1.54065	0.0337553	0.20692	1	419	tags=14%, list=3%, signal=15%
GOBP_INNATE_IMMUNE_RESPONSE_ACTIVATING_CELL_SURFACE_RECEPTOR_SIGNALING_PATHWAY	GOBP_INNATE_IMMUNE_RESPONSE_ACTIVATING_CELL_SURFACE_RECEPTOR_SIGNALING_PATHWAY	Details ...	89	-0.382182	-1.54331	0.00233645	0.206956	1	2341	tags=36%, list=17%, signal=43%
GOBP_MYELOID_LEUKOCYTE_MEDIATED_IMMUNITY	GOBP_MYELOID_LEUKOCYTE_MEDIATED_IMMUNITY	Details ...	25	-0.482326	-1.54026	0.0482456	0.207008	1	2766	tags=44%, list=20%, signal=55%
GOBP_T_CELL_RECEPTOR_SIGNALING_PATHWAY	GOBP_T_CELL_RECEPTOR_SIGNALING_PATHWAY	Details ...	118	-0.358994	-1.53916	0	0.207223	1	2415	tags=31%, list=17%, signal=37%
GOBP_REGULATION_OF_NEURON_MIGRATION	GOBP_REGULATION_OF_NEURON_MIGRATION	Details ...	23	0.506675	1.5217	0.0396226	0.207239	1	2974	tags=48%, list=21%, signal=61%
GOBP_CATECHOL_CONTAINING_COMPOUND_METABOLIC_PROCESS	GOBP_CATECHOL_CONTAINING_COMPOUND_METABOLIC_PROCESS	Details ...	19	-0.505357	-1.53975	0.0386266	0.20727	1	2415	tags=42%, list=17%, signal=51%
GOBP_PROTEIN_TARGETING_TO_LYSOSOME	GOBP_PROTEIN_TARGETING_TO_LYSOSOME	Details ...	15	0.563264	1.52067	0.0512334	0.207591	1	2469	tags=47%, list=18%, signal=57%
GOBP_POSITIVE_REGULATION_OF_MULTICELLULAR_ORGANISMAL_METABOLIC_PROCESS	GOBP_POSITIVE_REGULATION_OF_MULTICELLULAR_ORGANISMAL_METABOLIC_PROCESS	Details ...	13	0.599071	1.52074	0.0538462	0.20777	1	1911	tags=54%, list=14%, signal=62%
GOBP_REGULATION_OF_FIBROBLAST_PROLIFERATION	GOBP_REGULATION_OF_FIBROBLAST_PROLIFERATION	Details ...	65	0.406716	1.52103	0.0183486	0.207913	1	1921	tags=31%, list=14%, signal=36%
GOBP_POSITIVE_REGULATION_OF_MITOTIC_CELL_CYCLE	GOBP_POSITIVE_REGULATION_OF_MITOTIC_CELL_CYCLE	Details ...	104	0.368149	1.52005	0.00518135	0.208291	1	1617	tags=19%, list=12%, signal=22%
GOBP_UTP_METABOLIC_PROCESS	GOBP_UTP_METABOLIC_PROCESS	Details ...	9	-0.639921	-1.53592	0.0742358	0.208927	1	2570	tags=67%, list=19%, signal=82%
GOBP_CARDIAC_SEPTUM_DEVELOPMENT	GOBP_CARDIAC_SEPTUM_DEVELOPMENT	Details ...	68	0.398617	1.51922	0.0121107	0.209224	1	2365	tags=35%, list=17%, signal=42%
GOBP_DOPAMINE_TRANSPORT	GOBP_DOPAMINE_TRANSPORT	Details ...	6	-0.732096	-1.53625	0.026971	0.209483	1	2590	tags=50%, list=19%, signal=61%
GOBP_REGULATION_OF_PHOSPHOLIPASE_ACTIVITY	GOBP_REGULATION_OF_PHOSPHOLIPASE_ACTIVITY	Details ...	34	0.464982	1.51818	0.040636	0.210084	1	1617	tags=26%, list=12%, signal=30%
GOBP_PEPTIDYL_SERINE_MODIFICATION	GOBP_PEPTIDYL_SERINE_MODIFICATION	Details ...	124	0.366995	1.51215	0.0106007	0.210938	1	1731	tags=23%, list=13%, signal=26%
GOBP_RESPONSE_TO_NERVE_GROWTH_FACTOR	GOBP_RESPONSE_TO_NERVE_GROWTH_FACTOR	Details ...	32	0.456886	1.51249	0.0347985	0.211297	1	1325	tags=25%, list=10%, signal=28%
GOBP_SCHWANN_CELL_DEVELOPMENT	GOBP_SCHWANN_CELL_DEVELOPMENT	Details ...	21	0.52436	1.51694	0.0282486	0.211444	1	2249	tags=43%, list=16%, signal=51%
GOBP_POSITIVE_REGULATION_OF_ORGANELLE_ASSEMBLY	GOBP_POSITIVE_REGULATION_OF_ORGANELLE_ASSEMBLY	Details ...	40	0.443957	1.51253	0.0250447	0.211536	1	3300	tags=40%, list=24%, signal=52%
GOBP_T_CELL_DIFFERENTIATION	GOBP_T_CELL_DIFFERENTIATION	Details ...	79	0.391207	1.51603	0.0195035	0.211639	1	1858	tags=27%, list=13%, signal=31%
GOBP_RESPONSE_TO_TRANSFORMING_GROWTH_FACTOR_BETA	GOBP_RESPONSE_TO_TRANSFORMING_GROWTH_FACTOR_BETA	Details ...	118	0.367748	1.51485	0.010084	0.211703	1	2189	tags=27%, list=16%, signal=32%
GOBP_LAMELLIPODIUM_ORGANIZATION	GOBP_LAMELLIPODIUM_ORGANIZATION	Details ...	35	0.456113	1.51317	0.03663	0.211746	1	1782	tags=31%, list=13%, signal=36%
GOBP_NEURON_DEVELOPMENT	GOBP_NEURON_DEVELOPMENT	Details ...	492	0.31505	1.51539	0	0.211748	1	2892	tags=29%, list=21%, signal=35%
GOBP_SMOOTH_MUSCLE_TISSUE_DEVELOPMENT	GOBP_SMOOTH_MUSCLE_TISSUE_DEVELOPMENT	Details ...	16	0.554848	1.50893	0.0437262	0.211752	1	3850	tags=63%, list=28%, signal=86%
GOBP_RESPONSE_TO_GROWTH_FACTOR	GOBP_RESPONSE_TO_GROWTH_FACTOR	Details ...	363	0.319191	1.51518	0	0.211771	1	1623	tags=20%, list=12%, signal=22%
GOBP_COCHLEA_MORPHOGENESIS	GOBP_COCHLEA_MORPHOGENESIS	Details ...	17	0.54646	1.50759	0.0363636	0.211862	1	3673	tags=59%, list=27%, signal=80%
GOBP_SENSORY_ORGAN_MORPHOGENESIS	GOBP_SENSORY_ORGAN_MORPHOGENESIS	Details ...	157	0.354507	1.5149	0.00629921	0.211892	1	2529	tags=28%, list=18%, signal=34%
GOBP_REGULATION_OF_CARBOHYDRATE_BIOSYNTHETIC_PROCESS	GOBP_REGULATION_OF_CARBOHYDRATE_BIOSYNTHETIC_PROCESS	Details ...	62	0.405641	1.51266	0.0247148	0.211943	1	2139	tags=27%, list=15%, signal=32%
GOBP_LAGGING_STRAND_ELONGATION	GOBP_LAGGING_STRAND_ELONGATION	Details ...	11	0.613809	1.50895	0.0541045	0.211997	1	1915	tags=45%, list=14%, signal=53%
GOBP_REGULATION_OF_CELLULAR_SENESCENCE	GOBP_REGULATION_OF_CELLULAR_SENESCENCE	Details ...	24	0.489277	1.51354	0.048913	0.212005	1	2325	tags=33%, list=17%, signal=40%
GOBP_PROTEIN_LOCALIZATION_TO_VACUOLE	GOBP_PROTEIN_LOCALIZATION_TO_VACUOLE	Details ...	43	0.447046	1.50787	0.0349265	0.21203	1	3111	tags=40%, list=22%, signal=51%
GOBP_CELL_CYCLE_PROCESS	GOBP_CELL_CYCLE_PROCESS	Details ...	944	0.295721	1.50765	0	0.21205	1	2059	tags=21%, list=15%, signal=23%
GOBP_POSITIVE_REGULATION_OF_CHROMOSOME_ORGANIZATION	GOBP_POSITIVE_REGULATION_OF_CHROMOSOME_ORGANIZATION	Details ...	133	0.353439	1.50837	0.00996678	0.212082	1	2308	tags=26%, list=17%, signal=30%
GOBP_POST_EMBRYONIC_DEVELOPMENT	GOBP_POST_EMBRYONIC_DEVELOPMENT	Details ...	70	0.399991	1.50818	0.0123239	0.212119	1	2000	tags=31%, list=14%, signal=37%
GOBP_MEIOTIC_CELL_CYCLE	GOBP_MEIOTIC_CELL_CYCLE	Details ...	121	0.363159	1.50904	0.00692042	0.212163	1	2146	tags=26%, list=16%, signal=31%
GOBP_AXON_EXTENSION	GOBP_AXON_EXTENSION	Details ...	27	0.489369	1.51269	0.0324324	0.212173	1	3217	tags=48%, list=23%, signal=63%
GOBP_REGULATION_OF_CELL_SUBSTRATE_ADHESION	GOBP_REGULATION_OF_CELL_SUBSTRATE_ADHESION	Details ...	133	0.357481	1.50848	0.00491803	0.212185	1	1989	tags=26%, list=14%, signal=30%
GOBP_SEX_DIFFERENTIATION	GOBP_SEX_DIFFERENTIATION	Details ...	177	0.350671	1.5136	0.00162075	0.212218	1	2624	tags=28%, list=19%, signal=34%
GOBP_REGULATION_OF_CELL_PROJECTION_ORGANIZATION	GOBP_REGULATION_OF_CELL_PROJECTION_ORGANIZATION	Details ...	437	0.31385	1.50904	0	0.212443	1	2615	tags=26%, list=19%, signal=31%
GOBP_WOUND_HEALING	GOBP_WOUND_HEALING	Details ...	304	0.324822	1.507	0	0.212476	1	2734	tags=29%, list=20%, signal=35%
GOBP_LENS_DEVELOPMENT_IN_CAMERA_TYPE_EYE	GOBP_LENS_DEVELOPMENT_IN_CAMERA_TYPE_EYE	Details ...	47	0.425308	1.50521	0.0226415	0.212968	1	2401	tags=34%, list=17%, signal=41%
GOBP_REGULATION_OF_CATECHOLAMINE_METABOLIC_PROCESS	GOBP_REGULATION_OF_CATECHOLAMINE_METABOLIC_PROCESS	Details ...	10	-0.634043	-1.53204	0.0428266	0.213103	1	2590	tags=50%, list=19%, signal=61%
GOBP_CARDIOCYTE_DIFFERENTIATION	GOBP_CARDIOCYTE_DIFFERENTIATION	Details ...	65	0.403303	1.50564	0.0141593	0.213197	1	3217	tags=43%, list=23%, signal=56%
GOBP_POSITIVE_REGULATION_OF_DENDRITIC_SPINE_DEVELOPMENT	GOBP_POSITIVE_REGULATION_OF_DENDRITIC_SPINE_DEVELOPMENT	Details ...	28	0.480395	1.50612	0.0347349	0.213272	1	1580	tags=29%, list=11%, signal=32%
GOBP_NEGATIVE_REGULATION_OF_STAT_CASCADE	GOBP_NEGATIVE_REGULATION_OF_STAT_CASCADE	Details ...	28	-0.473385	-1.53206	0.0210084	0.213554	1	3007	tags=36%, list=22%, signal=46%
GOBP_REGULATION_OF_SYSTEMIC_ARTERIAL_BLOOD_PRESSURE_BY_RENIN_ANGIOTENSIN	GOBP_REGULATION_OF_SYSTEMIC_ARTERIAL_BLOOD_PRESSURE_BY_RENIN_ANGIOTENSIN	Details ...	8	0.670384	1.50446	0.0583658	0.213568	1	1742	tags=63%, list=13%, signal=71%
GOBP_POSITIVE_REGULATION_OF_CELL_DEVELOPMENT	GOBP_POSITIVE_REGULATION_OF_CELL_DEVELOPMENT	Details ...	350	0.318458	1.50401	0.0015361	0.213993	1	1892	tags=22%, list=14%, signal=25%
GOBP_CAMP_BIOSYNTHETIC_PROCESS	GOBP_CAMP_BIOSYNTHETIC_PROCESS	Details ...	12	0.584266	1.50321	0.0562249	0.214369	1	1788	tags=33%, list=13%, signal=38%
GOBP_POSITIVE_REGULATION_OF_ATPASE_ACTIVITY	GOBP_POSITIVE_REGULATION_OF_ATPASE_ACTIVITY	Details ...	32	-0.453957	-1.5293	0.0339703	0.215304	1	2890	tags=38%, list=21%, signal=47%
GOBP_POSITIVE_REGULATION_OF_CELL_CYCLE	GOBP_POSITIVE_REGULATION_OF_CELL_CYCLE	Details ...	268	0.326922	1.50171	0.00162602	0.215333	1	1868	tags=22%, list=14%, signal=25%
GOBP_MEMBRANE_PROTEIN_PROTEOLYSIS	GOBP_MEMBRANE_PROTEIN_PROTEOLYSIS	Details ...	30	0.472418	1.50151	0.0336283	0.215371	1	1656	tags=37%, list=12%, signal=42%
GOBP_LAMELLIPODIUM_ASSEMBLY	GOBP_LAMELLIPODIUM_ASSEMBLY	Details ...	29	0.486459	1.50184	0.0415094	0.215374	1	1782	tags=38%, list=13%, signal=43%
GOBP_LONG_TERM_SYNAPTIC_POTENTIATION	GOBP_LONG_TERM_SYNAPTIC_POTENTIATION	Details ...	26	-0.483646	-1.52987	0.0274262	0.215374	1	1670	tags=23%, list=12%, signal=26%
GOBP_DNA_REPLICATION_INDEPENDENT_NUCLEOSOME_ORGANIZATION	GOBP_DNA_REPLICATION_INDEPENDENT_NUCLEOSOME_ORGANIZATION	Details ...	39	0.442564	1.50197	0.0232975	0.215442	1	973	tags=15%, list=7%, signal=17%
GOBP_CELL_DIVISION	GOBP_CELL_DIVISION	Details ...	419	0.314122	1.50201	0.00146628	0.215945	1	2694	tags=25%, list=19%, signal=30%
GOBP_SPINAL_CORD_PATTERNING	GOBP_SPINAL_CORD_PATTERNING	Details ...	12	0.580008	1.50059	0.0613383	0.216287	1	4956	tags=75%, list=36%, signal=117%
GOBP_PROTEIN_LOCALIZATION_TO_CYTOSKELETON	GOBP_PROTEIN_LOCALIZATION_TO_CYTOSKELETON	Details ...	25	0.489766	1.50067	0.0476191	0.216448	1	1388	tags=28%, list=10%, signal=31%
GOBP_IN_UTERO_EMBRYONIC_DEVELOPMENT	GOBP_IN_UTERO_EMBRYONIC_DEVELOPMENT	Details ...	247	0.329166	1.49844	0	0.217397	1	2958	tags=30%, list=21%, signal=37%
GOBP_PATHWAY_RESTRICTED_SMAD_PROTEIN_PHOSPHORYLATION	GOBP_PATHWAY_RESTRICTED_SMAD_PROTEIN_PHOSPHORYLATION	Details ...	10	0.635418	1.49938	0.0506567	0.217642	1	269	tags=40%, list=2%, signal=41%
GOBP_VIRAL_BUDDING	GOBP_VIRAL_BUDDING	Details ...	22	-0.507754	-1.52702	0.0417582	0.217752	1	1625	tags=32%, list=12%, signal=36%
GOBP_DNA_REPLICATION_INDEPENDENT_NUCLEOSOME_ASSEMBLY	GOBP_DNA_REPLICATION_INDEPENDENT_NUCLEOSOME_ASSEMBLY	Details ...	39	0.442564	1.49783	0.027027	0.217792	1	973	tags=15%, list=7%, signal=17%
GOBP_NEGATIVE_REGULATION_OF_PROTEIN_OLIGOMERIZATION	GOBP_NEGATIVE_REGULATION_OF_PROTEIN_OLIGOMERIZATION	Details ...	8	0.656508	1.49867	0.0669291	0.217885	1	1873	tags=38%, list=14%, signal=43%
GOBP_MORPHOGENESIS_OF_EMBRYONIC_EPITHELIUM	GOBP_MORPHOGENESIS_OF_EMBRYONIC_EPITHELIUM	Details ...	107	0.366273	1.49902	0.0120069	0.217927	1	2496	tags=32%, list=18%, signal=38%
GOBP_NEURON_PROJECTION_GUIDANCE	GOBP_NEURON_PROJECTION_GUIDANCE	Details ...	157	0.349594	1.49881	0.00810373	0.217962	1	2874	tags=31%, list=21%, signal=38%
GOBP_CARDIAC_CELL_DEVELOPMENT	GOBP_CARDIAC_CELL_DEVELOPMENT	Details ...	32	0.458085	1.49456	0.0398482	0.219014	1	3144	tags=47%, list=23%, signal=61%
GOBP_MITOTIC_CELL_CYCLE	GOBP_MITOTIC_CELL_CYCLE	Details ...	706	0.30072	1.49661	0	0.219266	1	2639	tags=27%, list=19%, signal=31%
GOBP_FATTY_ACID_TRANSPORT	GOBP_FATTY_ACID_TRANSPORT	Details ...	36	0.446613	1.49475	0.0462107	0.21931	1	2662	tags=36%, list=19%, signal=45%
GOBP_POSITIVE_REGULATION_OF_PRI_MIRNA_TRANSCRIPTION_FROM_RNA_POLYMERASE_II_PROMOTER	GOBP_POSITIVE_REGULATION_OF_PRI_MIRNA_TRANSCRIPTION_FROM_RNA_POLYMERASE_II_PROMOTER	Details ...	9	0.646255	1.49674	0.0651341	0.21934	1	978	tags=33%, list=7%, signal=36%
GOBP_REGULATION_OF_CYTOKINESIS	GOBP_REGULATION_OF_CYTOKINESIS	Details ...	50	0.41873	1.49542	0.0364238	0.219435	1	884	tags=20%, list=6%, signal=21%
GOBP_EMBRYONIC_ORGAN_DEVELOPMENT	GOBP_EMBRYONIC_ORGAN_DEVELOPMENT	Details ...	290	0.321842	1.4949	0.00167785	0.219629	1	1729	tags=19%, list=12%, signal=21%
GOBP_PYRIMIDINE_NUCLEOSIDE_SALVAGE	GOBP_PYRIMIDINE_NUCLEOSIDE_SALVAGE	Details ...	10	-0.611818	-1.52547	0.064877	0.219648	1	1387	tags=40%, list=10%, signal=44%
GOBP_NUCLEOTIDE_TRANSMEMBRANE_TRANSPORT	GOBP_NUCLEOTIDE_TRANSMEMBRANE_TRANSPORT	Details ...	12	0.581979	1.49583	0.0690909	0.219652	1	1073	tags=33%, list=8%, signal=36%
GOBP_REACTIVE_NITROGEN_SPECIES_METABOLIC_PROCESS	GOBP_REACTIVE_NITROGEN_SPECIES_METABOLIC_PROCESS	Details ...	14	0.563192	1.49546	0.0597302	0.219653	1	162	tags=14%, list=1%, signal=14%
GOBP_CELL_SURFACE_RECEPTOR_SIGNALING_PATHWAY_INVOLVED_IN_HEART_DEVELOPMENT	GOBP_CELL_SURFACE_RECEPTOR_SIGNALING_PATHWAY_INVOLVED_IN_HEART_DEVELOPMENT	Details ...	12	0.60431	1.49506	0.0598456	0.21967	1	4310	tags=67%, list=31%, signal=97%
GOBP_CELLULAR_RESPONSE_TO_EXOGENOUS_DSRNA	GOBP_CELLULAR_RESPONSE_TO_EXOGENOUS_DSRNA	Details ...	11	-0.59411	-1.52518	0.0469083	0.219676	1	1227	tags=18%, list=9%, signal=20%
GOBP_CYTOKINESIS	GOBP_CYTOKINESIS	Details ...	79	0.382387	1.49243	0.008726	0.2198	1	2344	tags=29%, list=17%, signal=35%
GOBP_FATTY_ACID_DERIVATIVE_TRANSPORT	GOBP_FATTY_ACID_DERIVATIVE_TRANSPORT	Details ...	10	0.623994	1.49246	0.0611111	0.220007	1	2662	tags=40%, list=19%, signal=49%
GOBP_POSITIVE_REGULATION_OF_CELL_CYCLE_PROCESS	GOBP_POSITIVE_REGULATION_OF_CELL_CYCLE_PROCESS	Details ...	201	0.333841	1.49294	0.00470219	0.220096	1	1868	tags=22%, list=14%, signal=26%
GOBP_I_KAPPAB_PHOSPHORYLATION	GOBP_I_KAPPAB_PHOSPHORYLATION	Details ...	10	0.620261	1.49258	0.0459559	0.220105	1	3675	tags=60%, list=27%, signal=82%
GOBP_RESPONSE_TO_HISTAMINE	GOBP_RESPONSE_TO_HISTAMINE	Details ...	4	0.825277	1.49167	0.0355731	0.22012	1	1267	tags=50%, list=9%, signal=55%
GOBP_POSITIVE_REGULATION_OF_TELOMERE_MAINTENANCE_VIA_TELOMERE_LENGTHENING	GOBP_POSITIVE_REGULATION_OF_TELOMERE_MAINTENANCE_VIA_TELOMERE_LENGTHENING	Details ...	31	0.474102	1.49271	0.0408526	0.220194	1	684	tags=16%, list=5%, signal=17%
GOBP_ISOPRENOID_METABOLIC_PROCESS	GOBP_ISOPRENOID_METABOLIC_PROCESS	Details ...	68	0.398364	1.49303	0.0157618	0.220252	1	2163	tags=28%, list=16%, signal=33%
GOBP_RESPONSE_TO_MUSCLE_ACTIVITY	GOBP_RESPONSE_TO_MUSCLE_ACTIVITY	Details ...	13	0.573233	1.49107	0.072549	0.220542	1	1412	tags=38%, list=10%, signal=43%
GOBP_MALE_SEX_DIFFERENTIATION	GOBP_MALE_SEX_DIFFERENTIATION	Details ...	92	0.377169	1.49064	0.00865052	0.220939	1	2477	tags=29%, list=18%, signal=36%
GOBP_REGULATION_OF_EPITHELIAL_CELL_PROLIFERATION	GOBP_REGULATION_OF_EPITHELIAL_CELL_PROLIFERATION	Details ...	207	0.337008	1.49035	0.00333333	0.221109	1	1858	tags=20%, list=13%, signal=23%
GOBP_CARDIAC_VENTRICLE_DEVELOPMENT	GOBP_CARDIAC_VENTRICLE_DEVELOPMENT	Details ...	71	0.395703	1.4901	0.0138169	0.221226	1	1563	tags=27%, list=11%, signal=30%
GOBP_STRAND_DISPLACEMENT	GOBP_STRAND_DISPLACEMENT	Details ...	25	0.497938	1.48865	0.0318352	0.221289	1	3140	tags=48%, list=23%, signal=62%
GOBP_REGULATION_OF_CHROMATIN_SILENCING	GOBP_REGULATION_OF_CHROMATIN_SILENCING	Details ...	18	0.538494	1.48797	0.0383912	0.221306	1	3668	tags=56%, list=27%, signal=75%
GOBP_SPECIFICATION_OF_SYMMETRY	GOBP_SPECIFICATION_OF_SYMMETRY	Details ...	75	0.389333	1.48772	0.0247788	0.221379	1	3078	tags=33%, list=22%, signal=43%
GOBP_INTRA_S_DNA_DAMAGE_CHECKPOINT	GOBP_INTRA_S_DNA_DAMAGE_CHECKPOINT	Details ...	10	0.63006	1.48733	0.0804598	0.221464	1	4075	tags=80%, list=29%, signal=113%
GOBP_MEMBRANE_ASSEMBLY	GOBP_MEMBRANE_ASSEMBLY	Details ...	19	0.52596	1.48679	0.0517857	0.221487	1	840	tags=32%, list=6%, signal=34%
GOBP_CARDIAC_MYOFIBRIL_ASSEMBLY	GOBP_CARDIAC_MYOFIBRIL_ASSEMBLY	Details ...	10	0.637017	1.48867	0.0647619	0.221524	1	3123	tags=70%, list=23%, signal=90%
GOBP_ENDOTHELIUM_DEVELOPMENT	GOBP_ENDOTHELIUM_DEVELOPMENT	Details ...	72	0.390035	1.48799	0.0172414	0.221545	1	3014	tags=36%, list=22%, signal=46%
GOBP_POSITIVE_REGULATION_OF_MITOTIC_NUCLEAR_DIVISION	GOBP_POSITIVE_REGULATION_OF_MITOTIC_NUCLEAR_DIVISION	Details ...	40	0.441294	1.48887	0.0493827	0.221743	1	2608	tags=30%, list=19%, signal=37%
GOBP_REGULATION_OF_TELOMERE_CAPPING	GOBP_REGULATION_OF_TELOMERE_CAPPING	Details ...	19	0.528175	1.48586	0.0517857	0.221905	1	2127	tags=32%, list=15%, signal=37%
GOBP_GLAND_DEVELOPMENT	GOBP_GLAND_DEVELOPMENT	Details ...	289	0.321368	1.48927	0	0.221927	1	1858	tags=20%, list=13%, signal=22%
GOBP_STEM_CELL_PROLIFERATION	GOBP_STEM_CELL_PROLIFERATION	Details ...	44	0.429714	1.48888	0.0309278	0.221995	1	866	tags=25%, list=6%, signal=27%
GOBP_FORMATION_OF_TRANSLATION_PREINITIATION_COMPLEX	GOBP_FORMATION_OF_TRANSLATION_PREINITIATION_COMPLEX	Details ...	18	-0.52587	-1.52297	0.0493562	0.222027	1	4322	tags=61%, list=31%, signal=89%
GOBP_REGULATION_OF_MAMMARY_GLAND_EPITHELIAL_CELL_PROLIFERATION	GOBP_REGULATION_OF_MAMMARY_GLAND_EPITHELIAL_CELL_PROLIFERATION	Details ...	16	0.551734	1.48589	0.0560748	0.222127	1	2240	tags=44%, list=16%, signal=52%
GOBP_CELL_MIGRATION_INVOLVED_IN_GASTRULATION	GOBP_CELL_MIGRATION_INVOLVED_IN_GASTRULATION	Details ...	6	0.713839	1.4854	0.0724346	0.222352	1	866	tags=50%, list=6%, signal=53%
GOBP_EMBRYONIC_PATTERN_SPECIFICATION	GOBP_EMBRYONIC_PATTERN_SPECIFICATION	Details ...	35	0.462052	1.48603	0.0335821	0.222446	1	1411	tags=23%, list=10%, signal=25%
GOBP_NEGATIVE_REGULATION_OF_CARDIAC_MUSCLE_TISSUE_GROWTH	GOBP_NEGATIVE_REGULATION_OF_CARDIAC_MUSCLE_TISSUE_GROWTH	Details ...	9	0.636677	1.4851	0.0694184	0.222562	1	1138	tags=22%, list=8%, signal=24%
GOBP_DENDRITE_MORPHOGENESIS	GOBP_DENDRITE_MORPHOGENESIS	Details ...	37	0.440916	1.48433	0.0413669	0.223516	1	2523	tags=38%, list=18%, signal=46%
GOBP_CELL_COMMUNICATION_INVOLVED_IN_CARDIAC_CONDUCTION	GOBP_CELL_COMMUNICATION_INVOLVED_IN_CARDIAC_CONDUCTION	Details ...	24	0.492461	1.48212	0.0462963	0.224102	1	2805	tags=38%, list=20%, signal=47%
GOBP_POSITIVE_REGULATION_OF_CELL_PROJECTION_ORGANIZATION	GOBP_POSITIVE_REGULATION_OF_CELL_PROJECTION_ORGANIZATION	Details ...	248	0.327424	1.48359	0	0.224122	1	1890	tags=23%, list=14%, signal=26%
GOBP_LONG_CHAIN_FATTY_ACID_METABOLIC_PROCESS	GOBP_LONG_CHAIN_FATTY_ACID_METABOLIC_PROCESS	Details ...	49	0.417956	1.48193	0.0281195	0.224123	1	2490	tags=31%, list=18%, signal=37%
GOBP_RESPONSE_TO_CADMIUM_ION	GOBP_RESPONSE_TO_CADMIUM_ION	Details ...	31	0.458004	1.4826	0.0367776	0.224142	1	1731	tags=35%, list=13%, signal=40%
GOBP_NEGATIVE_REGULATION_OF_SMOOTH_MUSCLE_CELL_MIGRATION	GOBP_NEGATIVE_REGULATION_OF_SMOOTH_MUSCLE_CELL_MIGRATION	Details ...	13	0.565589	1.48373	0.0621242	0.224164	1	1486	tags=31%, list=11%, signal=34%
GOBP_CELL_CELL_JUNCTION_ASSEMBLY	GOBP_CELL_CELL_JUNCTION_ASSEMBLY	Details ...	58	0.405211	1.48322	0.0313076	0.224214	1	2272	tags=26%, list=16%, signal=31%
GOBP_REGULATION_OF_DENDRITIC_SPINE_MORPHOGENESIS	GOBP_REGULATION_OF_DENDRITIC_SPINE_MORPHOGENESIS	Details ...	24	0.502481	1.48332	0.0421245	0.224304	1	946	tags=25%, list=7%, signal=27%
GOBP_REGULATION_OF_NEURON_PROJECTION_DEVELOPMENT	GOBP_REGULATION_OF_NEURON_PROJECTION_DEVELOPMENT	Details ...	320	0.314603	1.48095	0	0.224551	1	1890	tags=21%, list=14%, signal=24%
GOBP_NEGATIVE_REGULATION_OF_GENE_SILENCING	GOBP_NEGATIVE_REGULATION_OF_GENE_SILENCING	Details ...	14	0.562535	1.48039	0.0715631	0.224623	1	2118	tags=36%, list=15%, signal=42%
GOBP_NEURON_PROJECTION_EXTENSION	GOBP_NEURON_PROJECTION_EXTENSION	Details ...	41	0.434722	1.48042	0.0365385	0.224837	1	3217	tags=41%, list=23%, signal=54%
GOBP_RESPIRATORY_SYSTEM_DEVELOPMENT	GOBP_RESPIRATORY_SYSTEM_DEVELOPMENT	Details ...	152	0.345287	1.48048	0.0084317	0.225003	1	1912	tags=25%, list=14%, signal=29%
GOBP_POSITIVE_REGULATION_OF_SEQUENCE_SPECIFIC_DNA_BINDING_TRANSCRIPTION_FACTOR_ACTIVITY	GOBP_POSITIVE_REGULATION_OF_SEQUENCE_SPECIFIC_DNA_BINDING_TRANSCRIPTION_FACTOR_ACTIVITY	Details ...	174	-0.33361	-1.51888	0.00235849	0.225411	1	1648	tags=22%, list=12%, signal=25%
GOBP_NEGATIVE_REGULATION_OF_HEART_GROWTH	GOBP_NEGATIVE_REGULATION_OF_HEART_GROWTH	Details ...	9	0.636677	1.47898	0.052	0.225746	1	1138	tags=22%, list=8%, signal=24%
GOBP_POSITIVE_REGULATION_OF_T_CELL_MEDIATED_CYTOTOXICITY	GOBP_POSITIVE_REGULATION_OF_T_CELL_MEDIATED_CYTOTOXICITY	Details ...	10	-0.609366	-1.51768	0.0518962	0.225798	1	3864	tags=60%, list=28%, signal=83%
GOBP_CHONDROITIN_SULFATE_PROTEOGLYCAN_METABOLIC_PROCESS	GOBP_CHONDROITIN_SULFATE_PROTEOGLYCAN_METABOLIC_PROCESS	Details ...	33	0.454152	1.4791	0.0325342	0.225816	1	3022	tags=42%, list=22%, signal=54%
GOBP_MULTI_ORGANISM_MEMBRANE_BUDDING	GOBP_MULTI_ORGANISM_MEMBRANE_BUDDING	Details ...	22	-0.507754	-1.5181	0.0419426	0.226069	1	1625	tags=32%, list=12%, signal=36%
GOBP_ACTIVATION_OF_PROTEIN_KINASE_A_ACTIVITY	GOBP_ACTIVATION_OF_PROTEIN_KINASE_A_ACTIVITY	Details ...	13	0.565466	1.47786	0.0508475	0.226435	1	1788	tags=38%, list=13%, signal=44%
GOBP_POSITIVE_REGULATION_OF_CELLULAR_PROTEIN_CATABOLIC_PROCESS	GOBP_POSITIVE_REGULATION_OF_CELLULAR_PROTEIN_CATABOLIC_PROCESS	Details ...	178	-0.333414	-1.51591	0.00248756	0.226546	1	2341	tags=27%, list=17%, signal=32%
GOBP_INDUCTION_OF_POSITIVE_CHEMOTAXIS	GOBP_INDUCTION_OF_POSITIVE_CHEMOTAXIS	Details ...	9	-0.631169	-1.51652	0.0478088	0.226596	1	349	tags=22%, list=3%, signal=23%
GOBP_REGULATION_OF_CELL_MORPHOGENESIS_INVOLVED_IN_DIFFERENTIATION	GOBP_REGULATION_OF_CELL_MORPHOGENESIS_INVOLVED_IN_DIFFERENTIATION	Details ...	267	0.323154	1.47809	0.00157978	0.226621	1	1890	tags=23%, list=14%, signal=26%
GOBP_MITOCHONDRIAL_TRANSPORT	GOBP_MITOCHONDRIAL_TRANSPORT	Details ...	152	-0.335731	-1.51459	0.00247525	0.226665	1	3498	tags=37%, list=25%, signal=49%
GOBP_NEGATIVE_REGULATION_OF_IMMUNE_RESPONSE	GOBP_NEGATIVE_REGULATION_OF_IMMUNE_RESPONSE	Details ...	74	-0.384209	-1.5153	0.014218	0.22695	1	1882	tags=26%, list=14%, signal=30%
GOBP_REGULATION_OF_MITOCHONDRIAL_TRANSLATION	GOBP_REGULATION_OF_MITOCHONDRIAL_TRANSLATION	Details ...	6	-0.714493	-1.51659	0.0576541	0.226975	1	2569	tags=67%, list=19%, signal=82%
GOBP_NEGATIVE_REGULATION_OF_CELLULAR_RESPONSE_TO_TRANSFORMING_GROWTH_FACTOR_BETA_STIMULUS	GOBP_NEGATIVE_REGULATION_OF_CELLULAR_RESPONSE_TO_TRANSFORMING_GROWTH_FACTOR_BETA_STIMULUS	Details ...	54	0.408232	1.47735	0.0206379	0.226989	1	1858	tags=31%, list=13%, signal=36%
GOBP_NEGATIVE_REGULATION_OF_JAK_STAT_CASCADE	GOBP_NEGATIVE_REGULATION_OF_JAK_STAT_CASCADE	Details ...	28	-0.473385	-1.51181	0.0326797	0.227673	1	3007	tags=36%, list=22%, signal=46%
GOBP_EPITHELIAL_TUBE_BRANCHING_INVOLVED_IN_LUNG_MORPHOGENESIS	GOBP_EPITHELIAL_TUBE_BRANCHING_INVOLVED_IN_LUNG_MORPHOGENESIS	Details ...	20	0.511822	1.47647	0.0536673	0.227861	1	1255	tags=35%, list=9%, signal=38%
GOBP_REGULATION_OF_TRANSLATIONAL_INITIATION	GOBP_REGULATION_OF_TRANSLATIONAL_INITIATION	Details ...	70	-0.383685	-1.51185	0.0232558	0.228051	1	2591	tags=41%, list=19%, signal=51%
GOBP_REGULATION_OF_CELL_CYCLE_CHECKPOINT	GOBP_REGULATION_OF_CELL_CYCLE_CHECKPOINT	Details ...	26	0.478285	1.47511	0.0489642	0.228236	1	1990	tags=27%, list=14%, signal=31%
GOBP_NEGATIVE_REGULATION_OF_PROTEIN_BINDING	GOBP_NEGATIVE_REGULATION_OF_PROTEIN_BINDING	Details ...	66	-0.385428	-1.51201	0.0176991	0.228311	1	3354	tags=45%, list=24%, signal=60%
GOBP_POSITIVE_REGULATION_OF_CELL_MORPHOGENESIS_INVOLVED_IN_DIFFERENTIATION	GOBP_POSITIVE_REGULATION_OF_CELL_MORPHOGENESIS_INVOLVED_IN_DIFFERENTIATION	Details ...	143	0.350136	1.47519	0.0052356	0.228362	1	1890	tags=25%, list=14%, signal=29%
GOBP_POSITIVE_REGULATION_OF_TRANSPORTER_ACTIVITY	GOBP_POSITIVE_REGULATION_OF_TRANSPORTER_ACTIVITY	Details ...	54	0.418979	1.47584	0.0217391	0.228363	1	586	tags=13%, list=4%, signal=13%
GOBP_REGULATION_OF_SPHINGOLIPID_BIOSYNTHETIC_PROCESS	GOBP_REGULATION_OF_SPHINGOLIPID_BIOSYNTHETIC_PROCESS	Details ...	12	-0.590972	-1.51048	0.0612245	0.228825	1	3886	tags=58%, list=28%, signal=81%
GOBP_ENERGY_COUPLED_PROTON_TRANSPORT_DOWN_ELECTROCHEMICAL_GRADIENT	GOBP_ENERGY_COUPLED_PROTON_TRANSPORT_DOWN_ELECTROCHEMICAL_GRADIENT	Details ...	19	-0.508341	-1.50987	0.0436508	0.229273	1	2706	tags=47%, list=20%, signal=59%
GOBP_POSITIVE_REGULATION_OF_INTERFERON_ALPHA_PRODUCTION	GOBP_POSITIVE_REGULATION_OF_INTERFERON_ALPHA_PRODUCTION	Details ...	12	-0.59288	-1.50953	0.0426009	0.229326	1	55	tags=25%, list=0%, signal=25%
GOBP_GDP_METABOLIC_PROCESS	GOBP_GDP_METABOLIC_PROCESS	Details ...	12	0.585167	1.47303	0.0729367	0.22942	1	3593	tags=67%, list=26%, signal=90%
GOBP_DEVELOPMENT_OF_PRIMARY_SEXUAL_CHARACTERISTICS	GOBP_DEVELOPMENT_OF_PRIMARY_SEXUAL_CHARACTERISTICS	Details ...	145	0.348371	1.47382	0.00682594	0.229521	1	2529	tags=27%, list=18%, signal=33%
GOBP_PEPTIDE_HORMONE_PROCESSING	GOBP_PEPTIDE_HORMONE_PROCESSING	Details ...	16	0.552397	1.47314	0.0643939	0.229524	1	1742	tags=38%, list=13%, signal=43%
GOBP_REGULATION_OF_CELL_ADHESION	GOBP_REGULATION_OF_CELL_ADHESION	Details ...	431	0.307077	1.4739	0	0.229656	1	1989	tags=20%, list=14%, signal=23%
GOBP_CELLULAR_RESPONSE_TO_NITROGEN_STARVATION	GOBP_CELLULAR_RESPONSE_TO_NITROGEN_STARVATION	Details ...	8	-0.658153	-1.50804	0.0619835	0.230173	1	3784	tags=63%, list=27%, signal=86%
GOBP_REGULATION_OF_CHONDROCYTE_DIFFERENTIATION	GOBP_REGULATION_OF_CHONDROCYTE_DIFFERENTIATION	Details ...	37	0.449687	1.47112	0.0385356	0.230258	1	780	tags=27%, list=6%, signal=29%
GOBP_REGULATION_OF_MEMBRANE_LIPID_METABOLIC_PROCESS	GOBP_REGULATION_OF_MEMBRANE_LIPID_METABOLIC_PROCESS	Details ...	12	-0.590972	-1.50851	0.0477178	0.230407	1	3886	tags=58%, list=28%, signal=81%
GOBP_CYTOSOLIC_TRANSPORT	GOBP_CYTOSOLIC_TRANSPORT	Details ...	176	0.341173	1.47118	0.00323625	0.230415	1	3028	tags=33%, list=22%, signal=42%
GOBP_WATER_TRANSPORT	GOBP_WATER_TRANSPORT	Details ...	7	0.701189	1.4715	0.0686275	0.230458	1	1912	tags=29%, list=14%, signal=33%
GOBP_REGULATION_OF_CELL_DEVELOPMENT	GOBP_REGULATION_OF_CELL_DEVELOPMENT	Details ...	614	0.297531	1.47183	0	0.230512	1	1892	tags=20%, list=14%, signal=23%
GOBP_REGULATION_OF_DENDRITE_DEVELOPMENT	GOBP_REGULATION_OF_DENDRITE_DEVELOPMENT	Details ...	90	0.372784	1.47047	0.0136286	0.230529	1	2297	tags=32%, list=17%, signal=38%
GOBP_EMBRYONIC_HINDLIMB_MORPHOGENESIS	GOBP_EMBRYONIC_HINDLIMB_MORPHOGENESIS	Details ...	18	0.519738	1.47059	0.0478012	0.230583	1	3160	tags=50%, list=23%, signal=65%
GOBP_RESPONSE_TO_UV	GOBP_RESPONSE_TO_UV	Details ...	113	0.355825	1.46895	0.015873	0.230639	1	2392	tags=28%, list=17%, signal=34%
GOBP_ICOSANOID_TRANSPORT	GOBP_ICOSANOID_TRANSPORT	Details ...	10	0.623994	1.46896	0.0686275	0.231132	1	2662	tags=40%, list=19%, signal=49%
GOBP_POSITIVE_REGULATION_OF_DEVELOPMENTAL_GROWTH	GOBP_POSITIVE_REGULATION_OF_DEVELOPMENTAL_GROWTH	Details ...	108	0.357772	1.46928	0.0155172	0.231142	1	1372	tags=18%, list=10%, signal=19%
GOBP_ER_TO_GOLGI_VESICLE_MEDIATED_TRANSPORT	GOBP_ER_TO_GOLGI_VESICLE_MEDIATED_TRANSPORT	Details ...	148	0.345535	1.46938	0.00163399	0.231247	1	2657	tags=28%, list=19%, signal=34%
GOBP_REGULATION_OF_TRANSCRIPTION_FROM_RNA_POLYMERASE_III_PROMOTER	GOBP_REGULATION_OF_TRANSCRIPTION_FROM_RNA_POLYMERASE_III_PROMOTER	Details ...	22	0.492747	1.46897	0.0575139	0.231375	1	860	tags=23%, list=6%, signal=24%
GOBP_REGULATION_OF_AMYLOID_PRECURSOR_PROTEIN_CATABOLIC_PROCESS	GOBP_REGULATION_OF_AMYLOID_PRECURSOR_PROTEIN_CATABOLIC_PROCESS	Details ...	8	0.651397	1.46944	0.0860421	0.231404	1	1221	tags=25%, list=9%, signal=27%
GOBP_POSITIVE_REGULATION_OF_NEURON_PROJECTION_DEVELOPMENT	GOBP_POSITIVE_REGULATION_OF_NEURON_PROJECTION_DEVELOPMENT	Details ...	191	0.334332	1.46778	0.00647249	0.23173	1	1890	tags=23%, list=14%, signal=26%
GOBP_TERPENOID_METABOLIC_PROCESS	GOBP_TERPENOID_METABOLIC_PROCESS	Details ...	50	0.409174	1.46697	0.0384615	0.232512	1	1962	tags=28%, list=14%, signal=33%
GOBP_VESICLE_TARGETING	GOBP_VESICLE_TARGETING	Details ...	69	0.381493	1.46629	0.0207612	0.232522	1	2749	tags=33%, list=20%, signal=41%
GOBP_NEGATIVE_REGULATION_OF_TRANSFORMING_GROWTH_FACTOR_BETA_RECEPTOR_SIGNALING_PATHWAY	GOBP_NEGATIVE_REGULATION_OF_TRANSFORMING_GROWTH_FACTOR_BETA_RECEPTOR_SIGNALING_PATHWAY	Details ...	54	0.408232	1.46557	0.0395683	0.232909	1	1858	tags=31%, list=13%, signal=36%
GOBP_REGULATION_OF_SPINDLE_CHECKPOINT	GOBP_REGULATION_OF_SPINDLE_CHECKPOINT	Details ...	13	0.576885	1.46653	0.0733591	0.232924	1	1990	tags=38%, list=14%, signal=45%
GOBP_ACTIVATION_OF_GTPASE_ACTIVITY	GOBP_ACTIVATION_OF_GTPASE_ACTIVITY	Details ...	59	0.395313	1.4658	0.029304	0.233031	1	3016	tags=32%, list=22%, signal=41%
GOBP_PERK_MEDIATED_UNFOLDED_PROTEIN_RESPONSE	GOBP_PERK_MEDIATED_UNFOLDED_PROTEIN_RESPONSE	Details ...	11	-0.609312	-1.50466	0.045082	0.233081	1	2275	tags=64%, list=16%, signal=76%
GOBP_LUNG_MORPHOGENESIS	GOBP_LUNG_MORPHOGENESIS	Details ...	36	0.448959	1.46453	0.0402299	0.233798	1	1255	tags=25%, list=9%, signal=27%
GOBP_POSITIVE_REGULATION_OF_DENDRITE_MORPHOGENESIS	GOBP_POSITIVE_REGULATION_OF_DENDRITE_MORPHOGENESIS	Details ...	28	0.47363	1.46417	0.0474383	0.234085	1	1118	tags=25%, list=8%, signal=27%
GOBP_REGULATION_OF_EXTENT_OF_CELL_GROWTH	GOBP_REGULATION_OF_EXTENT_OF_CELL_GROWTH	Details ...	87	0.374907	1.46183	0.0137694	0.234615	1	868	tags=17%, list=6%, signal=18%
GOBP_POSITIVE_REGULATION_OF_ENDOTHELIAL_CELL_PROLIFERATION	GOBP_POSITIVE_REGULATION_OF_ENDOTHELIAL_CELL_PROLIFERATION	Details ...	55	0.402397	1.4613	0.0266904	0.234951	1	1331	tags=24%, list=10%, signal=26%
GOBP_L_PHENYLALANINE_METABOLIC_PROCESS	GOBP_L_PHENYLALANINE_METABOLIC_PROCESS	Details ...	7	-0.67279	-1.50222	0.0596421	0.234958	1	1692	tags=29%, list=12%, signal=33%
GOBP_REGULATION_OF_MUSCLE_ADAPTATION	GOBP_REGULATION_OF_MUSCLE_ADAPTATION	Details ...	43	0.426542	1.46186	0.0477941	0.235079	1	2891	tags=40%, list=21%, signal=50%
GOBP_REGULATION_OF_ESTABLISHMENT_OF_PLANAR_POLARITY_INVOLVED_IN_NEURAL_TUBE_CLOSURE	GOBP_REGULATION_OF_ESTABLISHMENT_OF_PLANAR_POLARITY_INVOLVED_IN_NEURAL_TUBE_CLOSURE	Details ...	12	0.571627	1.46245	0.0744275	0.235122	1	1877	tags=42%, list=14%, signal=48%
GOBP_ADRENERGIC_RECEPTOR_SIGNALING_PATHWAY	GOBP_ADRENERGIC_RECEPTOR_SIGNALING_PATHWAY	Details ...	8	0.648851	1.46213	0.0813743	0.235156	1	1037	tags=38%, list=7%, signal=41%
GOBP_FACE_DEVELOPMENT	GOBP_FACE_DEVELOPMENT	Details ...	45	0.424584	1.46256	0.0292505	0.235195	1	1479	tags=29%, list=11%, signal=32%
GOBP_MUSCLE_ORGAN_DEVELOPMENT	GOBP_MUSCLE_ORGAN_DEVELOPMENT	Details ...	177	0.33442	1.46261	0.00655738	0.235354	1	3045	tags=32%, list=22%, signal=40%
GOBP_IMPORT_INTO_CELL	GOBP_IMPORT_INTO_CELL	Details ...	25	0.473588	1.46014	0.05	0.235781	1	1224	tags=20%, list=9%, signal=22%
GOBP_ERYTHROSE_4_PHOSPHATE_PHOSPHOENOLPYRUVATE_FAMILY_AMINO_ACID_CATABOLIC_PROCESS	GOBP_ERYTHROSE_4_PHOSPHATE_PHOSPHOENOLPYRUVATE_FAMILY_AMINO_ACID_CATABOLIC_PROCESS	Details ...	7	-0.67279	-1.50011	0.0640496	0.236313	1	1692	tags=29%, list=12%, signal=33%
GOBP_DNA_RECOMBINATION	GOBP_DNA_RECOMBINATION	Details ...	175	0.335087	1.45915	0.0064	0.236378	1	3233	tags=34%, list=23%, signal=43%
GOBP_RNA_METHYLATION	GOBP_RNA_METHYLATION	Details ...	50	-0.399827	-1.50016	0.0181818	0.23669	1	2944	tags=44%, list=21%, signal=56%
GOBP_NUCLEOBASE_CONTAINING_SMALL_MOLECULE_METABOLIC_PROCESS	GOBP_NUCLEOBASE_CONTAINING_SMALL_MOLECULE_METABOLIC_PROCESS	Details ...	423	-0.295252	-1.49956	0	0.236733	1	2882	tags=29%, list=21%, signal=36%
GOBP_REGULATION_OF_NOTCH_SIGNALING_PATHWAY	GOBP_REGULATION_OF_NOTCH_SIGNALING_PATHWAY	Details ...	49	-0.406369	-1.50036	0.033264	0.236853	1	1384	tags=18%, list=10%, signal=20%
GOBP_MUSCLE_STRUCTURE_DEVELOPMENT	GOBP_MUSCLE_STRUCTURE_DEVELOPMENT	Details ...	298	0.316974	1.45818	0.00302115	0.237155	1	1745	tags=20%, list=13%, signal=23%
GOBP_REGULATION_OF_VASCULAR_ENDOTHELIAL_GROWTH_FACTOR_PRODUCTION	GOBP_REGULATION_OF_VASCULAR_ENDOTHELIAL_GROWTH_FACTOR_PRODUCTION	Details ...	23	0.495885	1.45737	0.0451977	0.237157	1	165	tags=17%, list=1%, signal=18%
GOBP_MICROTUBULE_BASED_MOVEMENT	GOBP_MICROTUBULE_BASED_MOVEMENT	Details ...	165	0.337681	1.45764	0.00507614	0.237239	1	2108	tags=21%, list=15%, signal=24%
GOBP_CEREBRAL_CORTEX_CELL_MIGRATION	GOBP_CEREBRAL_CORTEX_CELL_MIGRATION	Details ...	31	0.452978	1.45745	0.0706522	0.237276	1	1807	tags=29%, list=13%, signal=33%
GOBP_INTERMEDIATE_FILAMENT_BASED_PROCESS	GOBP_INTERMEDIATE_FILAMENT_BASED_PROCESS	Details ...	26	0.483047	1.45839	0.056391	0.237333	1	547	tags=15%, list=4%, signal=16%
GOBP_PROTEIN_O_LINKED_FUCOSYLATION	GOBP_PROTEIN_O_LINKED_FUCOSYLATION	Details ...	11	0.590755	1.45698	0.0766208	0.237566	1	1101	tags=36%, list=8%, signal=39%
GOBP_REGULATION_OF_INTRINSIC_APOPTOTIC_SIGNALING_PATHWAY_BY_P53_CLASS_MEDIATOR	GOBP_REGULATION_OF_INTRINSIC_APOPTOTIC_SIGNALING_PATHWAY_BY_P53_CLASS_MEDIATOR	Details ...	21	-0.491541	-1.4983	0.0466531	0.237768	1	4630	tags=62%, list=33%, signal=93%
GOBP_CILIUM_MOVEMENT	GOBP_CILIUM_MOVEMENT	Details ...	20	0.502032	1.45671	0.0660377	0.237776	1	4671	tags=60%, list=34%, signal=90%
GOBP_L_PHENYLALANINE_CATABOLIC_PROCESS	GOBP_L_PHENYLALANINE_CATABOLIC_PROCESS	Details ...	7	-0.67279	-1.49797	0.0678643	0.23782	1	1692	tags=29%, list=12%, signal=33%
GOBP_GLIAL_CELL_MIGRATION	GOBP_GLIAL_CELL_MIGRATION	Details ...	27	0.464035	1.45643	0.0543071	0.237974	1	817	tags=26%, list=6%, signal=27%
GOBP_PHAGOSOME_ACIDIFICATION	GOBP_PHAGOSOME_ACIDIFICATION	Details ...	22	-0.487475	-1.49728	0.036036	0.238392	1	2439	tags=36%, list=18%, signal=44%
GOBP_POSITIVE_REGULATION_OF_CELL_ADHESION	GOBP_POSITIVE_REGULATION_OF_CELL_ADHESION	Details ...	243	0.322247	1.4552	0.00163399	0.238729	1	2224	tags=23%, list=16%, signal=27%
GOBP_NEURAL_PRECURSOR_CELL_PROLIFERATION	GOBP_NEURAL_PRECURSOR_CELL_PROLIFERATION	Details ...	54	0.397985	1.45412	0.034965	0.239646	1	1965	tags=28%, list=14%, signal=32%
GOBP_FEMALE_SEX_DIFFERENTIATION	GOBP_FEMALE_SEX_DIFFERENTIATION	Details ...	85	0.370077	1.45195	0.019469	0.241117	1	2624	tags=29%, list=19%, signal=36%
GOBP_REGULATION_OF_CILIUM_ASSEMBLY	GOBP_REGULATION_OF_CILIUM_ASSEMBLY	Details ...	43	0.425116	1.45287	0.0482375	0.241188	1	3575	tags=44%, list=26%, signal=59%
GOBP_PROTEIN_O_LINKED_GLYCOSYLATION	GOBP_PROTEIN_O_LINKED_GLYCOSYLATION	Details ...	67	0.382521	1.45254	0.0174825	0.241222	1	2532	tags=31%, list=18%, signal=38%
GOBP_CELLULAR_RESPONSE_TO_CADMIUM_ION	GOBP_CELLULAR_RESPONSE_TO_CADMIUM_ION	Details ...	10	0.603971	1.45094	0.0766283	0.241443	1	1121	tags=50%, list=8%, signal=54%
GOBP_ENDOCHONDRAL_OSSIFICATION	GOBP_ENDOCHONDRAL_OSSIFICATION	Details ...	20	0.503564	1.45067	0.0555556	0.241592	1	1878	tags=35%, list=14%, signal=40%
GOBP_POSITIVE_REGULATION_OF_NUCLEAR_DIVISION	GOBP_POSITIVE_REGULATION_OF_NUCLEAR_DIVISION	Details ...	46	0.408735	1.44947	0.034296	0.242584	1	2308	tags=26%, list=17%, signal=31%
GOBP_POSITIVE_REGULATION_OF_AXONOGENESIS	GOBP_POSITIVE_REGULATION_OF_AXONOGENESIS	Details ...	64	0.386222	1.44971	0.0362976	0.24269	1	1325	tags=23%, list=10%, signal=26%
GOBP_VIRION_ASSEMBLY	GOBP_VIRION_ASSEMBLY	Details ...	35	-0.438454	-1.49227	0.0449679	0.242766	1	2031	tags=29%, list=15%, signal=33%
GOBP_REGULATION_OF_CELLULAR_KETONE_METABOLIC_PROCESS	GOBP_REGULATION_OF_CELLULAR_KETONE_METABOLIC_PROCESS	Details ...	130	-0.342916	-1.49252	0.00997506	0.24282	1	3501	tags=38%, list=25%, signal=51%
GOBP_PYRIMIDINE_CONTAINING_COMPOUND_SALVAGE	GOBP_PYRIMIDINE_CONTAINING_COMPOUND_SALVAGE	Details ...	10	-0.611818	-1.49307	0.0721649	0.242877	1	1387	tags=40%, list=10%, signal=44%
GOBP_REGULATION_OF_SMOOTH_MUSCLE_CELL_PROLIFERATION	GOBP_REGULATION_OF_SMOOTH_MUSCLE_CELL_PROLIFERATION	Details ...	71	0.384126	1.44885	0.0274725	0.243126	1	1612	tags=24%, list=12%, signal=27%
GOBP_ANTERIOR_POSTERIOR_PATTERN_SPECIFICATION	GOBP_ANTERIOR_POSTERIOR_PATTERN_SPECIFICATION	Details ...	130	0.344444	1.449	0.0115512	0.243141	1	1729	tags=23%, list=12%, signal=26%
GOBP_GLYCOSYL_COMPOUND_METABOLIC_PROCESS	GOBP_GLYCOSYL_COMPOUND_METABOLIC_PROCESS	Details ...	298	-0.305087	-1.49318	0	0.243159	1	3389	tags=36%, list=24%, signal=47%
GOBP_MITOCHONDRIAL_TRANSMEMBRANE_TRANSPORT	GOBP_MITOCHONDRIAL_TRANSMEMBRANE_TRANSPORT	Details ...	50	-0.405	-1.49254	0.0281385	0.243252	1	3346	tags=48%, list=24%, signal=63%
GOBP_NOSE_DEVELOPMENT	GOBP_NOSE_DEVELOPMENT	Details ...	11	0.590792	1.44841	0.0626223	0.243563	1	3957	tags=64%, list=29%, signal=89%
GOBP_REGULATION_OF_SKELETAL_MUSCLE_CELL_PROLIFERATION	GOBP_REGULATION_OF_SKELETAL_MUSCLE_CELL_PROLIFERATION	Details ...	8	0.637769	1.44746	0.0782779	0.243644	1	3709	tags=63%, list=27%, signal=85%
GOBP_CELLULAR_RESPONSE_TO_IONIZING_RADIATION	GOBP_CELLULAR_RESPONSE_TO_IONIZING_RADIATION	Details ...	47	0.409275	1.44767	0.0454545	0.243792	1	3330	tags=45%, list=24%, signal=59%
GOBP_NEGATIVE_REGULATION_OF_KERATINOCYTE_PROLIFERATION	GOBP_NEGATIVE_REGULATION_OF_KERATINOCYTE_PROLIFERATION	Details ...	9	0.625522	1.44786	0.0825147	0.244005	1	2240	tags=56%, list=16%, signal=66%
GOBP_REGULATION_OF_CYTOSKELETON_ORGANIZATION	GOBP_REGULATION_OF_CYTOSKELETON_ORGANIZATION		420	0.300808	1.44552	0.00151976	0.244028	1	1931	tags=21%, list=14%, signal=24%
GOBP_COLLECTING_DUCT_DEVELOPMENT	GOBP_COLLECTING_DUCT_DEVELOPMENT	Details ...	7	0.673468	1.4466	0.0642023	0.244034	1	748	tags=43%, list=5%, signal=45%
GOBP_EPITHELIAL_TO_MESENCHYMAL_TRANSITION	GOBP_EPITHELIAL_TO_MESENCHYMAL_TRANSITION		41	0.422252	1.44477	0.0549242	0.244091	1	866	tags=22%, list=6%, signal=23%
GOBP_HOMOTYPIC_CELL_CELL_ADHESION	GOBP_HOMOTYPIC_CELL_CELL_ADHESION		37	0.434116	1.44553	0.0425139	0.244266	1	2515	tags=41%, list=18%, signal=49%
GOBP_POSITIVE_REGULATION_OF_ADENYLATE_CYCLASE_ACTIVITY	GOBP_POSITIVE_REGULATION_OF_ADENYLATE_CYCLASE_ACTIVITY		27	0.460185	1.44494	0.0641026	0.244325	1	1788	tags=30%, list=13%, signal=34%
GOBP_CELL_PROLIFERATION_IN_FOREBRAIN	GOBP_CELL_PROLIFERATION_IN_FOREBRAIN		18	0.506439	1.44414	0.0746269	0.244823	1	3016	tags=50%, list=22%, signal=64%
GOBP_CELLULAR_RESPONSE_TO_DSRNA	GOBP_CELLULAR_RESPONSE_TO_DSRNA	Details ...	30	-0.46479	-1.49034	0.0334821	0.244994	1	2958	tags=30%, list=21%, signal=38%
GOBP_REGULATION_OF_CELL_PROJECTION_ASSEMBLY	GOBP_REGULATION_OF_CELL_PROJECTION_ASSEMBLY		123	0.348048	1.44381	0.0144665	0.245119	1	3773	tags=42%, list=27%, signal=58%
GOBP_REGULATION_OF_SYNAPTIC_TRANSMISSION_GLUTAMATERGIC	GOBP_REGULATION_OF_SYNAPTIC_TRANSMISSION_GLUTAMATERGIC		27	0.463694	1.44313	0.0633397	0.245256	1	1420	tags=30%, list=10%, signal=33%
GOBP_ANTIGEN_PROCESSING_AND_PRESENTATION_OF_PEPTIDE_ANTIGEN_VIA_MHC_CLASS_II	GOBP_ANTIGEN_PROCESSING_AND_PRESENTATION_OF_PEPTIDE_ANTIGEN_VIA_MHC_CLASS_II		80	0.371991	1.44326	0.0199275	0.245303	1	2493	tags=28%, list=18%, signal=33%
GOBP_SUCKLING_BEHAVIOR	GOBP_SUCKLING_BEHAVIOR	Details ...	8	-0.653744	-1.48668	0.0796117	0.245722	1	2234	tags=50%, list=16%, signal=60%
GOBP_ERYTHROSE_4_PHOSPHATE_PHOSPHOENOLPYRUVATE_FAMILY_AMINO_ACID_METABOLIC_PROCESS	GOBP_ERYTHROSE_4_PHOSPHATE_PHOSPHOENOLPYRUVATE_FAMILY_AMINO_ACID_METABOLIC_PROCESS	Details ...	7	-0.67279	-1.48959	0.0599613	0.245753	1	1692	tags=29%, list=12%, signal=33%
GOBP_REGULATION_OF_TYPE_I_INTERFERON_PRODUCTION	GOBP_REGULATION_OF_TYPE_I_INTERFERON_PRODUCTION	Details ...	96	-0.356651	-1.48714	0.00737101	0.245938	1	2252	tags=26%, list=16%, signal=31%
GOBP_LIPOXYGENASE_PATHWAY	GOBP_LIPOXYGENASE_PATHWAY	Details ...	5	-0.738065	-1.48727	0.061144	0.246223	1	2421	tags=60%, list=17%, signal=73%
GOBP_REGULATION_OF_ANTIGEN_RECEPTOR_MEDIATED_SIGNALING_PATHWAY	GOBP_REGULATION_OF_ANTIGEN_RECEPTOR_MEDIATED_SIGNALING_PATHWAY	Details ...	29	-0.449776	-1.4857	0.032538	0.24641	1	1386	tags=34%, list=10%, signal=38%
GOBP_NADH_METABOLIC_PROCESS	GOBP_NADH_METABOLIC_PROCESS	Details ...	29	-0.454091	-1.4873	0.0525114	0.246631	1	2535	tags=31%, list=18%, signal=38%
GOBP_PENTOSE_METABOLIC_PROCESS	GOBP_PENTOSE_METABOLIC_PROCESS	Details ...	8	-0.645108	-1.48581	0.0690377	0.246685	1	4044	tags=63%, list=29%, signal=88%
GOBP_REGULATION_OF_I_KAPPAB_KINASE_NF_KAPPAB_SIGNALING	GOBP_REGULATION_OF_I_KAPPAB_KINASE_NF_KAPPAB_SIGNALING	Details ...	194	-0.322438	-1.48491	0.00514139	0.24673	1	2394	tags=25%, list=17%, signal=30%
GOBP_POSITIVE_REGULATION_OF_POTASSIUM_ION_TRANSMEMBRANE_TRANSPORTER_ACTIVITY	GOBP_POSITIVE_REGULATION_OF_POTASSIUM_ION_TRANSMEMBRANE_TRANSPORTER_ACTIVITY		13	0.563443	1.4414	0.0825516	0.246932	1	5	tags=8%, list=0%, signal=8%
GOBP_REGULATION_OF_PHOSPHOLIPASE_C_ACTIVITY	GOBP_REGULATION_OF_PHOSPHOLIPASE_C_ACTIVITY		18	0.509937	1.44149	0.0850277	0.246997	1	1617	tags=33%, list=12%, signal=38%
GOBP_TETRAPYRROLE_BIOSYNTHETIC_PROCESS	GOBP_TETRAPYRROLE_BIOSYNTHETIC_PROCESS	Details ...	25	-0.469566	-1.48841	0.0454545	0.247205	1	1915	tags=36%, list=14%, signal=42%
GOBP_PYRIMIDINE_NUCLEOSIDE_TRIPHOSPHATE_METABOLIC_PROCESS	GOBP_PYRIMIDINE_NUCLEOSIDE_TRIPHOSPHATE_METABOLIC_PROCESS	Details ...	18	-0.517916	-1.4875	0.0431035	0.247257	1	3063	tags=50%, list=22%, signal=64%
GOBP_COPULATION	GOBP_COPULATION	Details ...	6	-0.707663	-1.48773	0.0604915	0.247319	1	2144	tags=50%, list=15%, signal=59%
GOBP_MULTI_ORGANISM_MEMBRANE_ORGANIZATION	GOBP_MULTI_ORGANISM_MEMBRANE_ORGANIZATION	Details ...	27	-0.461305	-1.48785	0.0394432	0.247606	1	1991	tags=30%, list=14%, signal=35%
GOBP_REGULATION_OF_COLLATERAL_SPROUTING	GOBP_REGULATION_OF_COLLATERAL_SPROUTING	Details ...	16	-0.524127	-1.48223	0.0579399	0.247771	1	1822	tags=44%, list=13%, signal=50%
GOBP_REGULATION_OF_TUMOR_NECROSIS_FACTOR_MEDIATED_SIGNALING_PATHWAY	GOBP_REGULATION_OF_TUMOR_NECROSIS_FACTOR_MEDIATED_SIGNALING_PATHWAY	Details ...	42	-0.415953	-1.48063	0.037123	0.247998	1	2204	tags=26%, list=16%, signal=31%
GOBP_REPLACEMENT_OSSIFICATION	GOBP_REPLACEMENT_OSSIFICATION		20	0.503564	1.44047	0.0495413	0.248148	1	1878	tags=35%, list=14%, signal=40%
GOBP_FC_EPSILON_RECEPTOR_SIGNALING_PATHWAY	GOBP_FC_EPSILON_RECEPTOR_SIGNALING_PATHWAY	Details ...	111	-0.348939	-1.48224	0.00934579	0.248216	1	2341	tags=30%, list=17%, signal=35%
GOBP_FEEDING_BEHAVIOR	GOBP_FEEDING_BEHAVIOR	Details ...	33	-0.452851	-1.48118	0.0426009	0.248524	1	2536	tags=36%, list=18%, signal=44%
GOBP_REGULATION_OF_DENDRITIC_CELL_DIFFERENTIATION	GOBP_REGULATION_OF_DENDRITIC_CELL_DIFFERENTIATION	Details ...	7	-0.661723	-1.48146	0.0799136	0.248531	1	2582	tags=57%, list=19%, signal=70%
GOBP_VACUOLAR_ACIDIFICATION	GOBP_VACUOLAR_ACIDIFICATION	Details ...	13	-0.556692	-1.48234	0.0662393	0.248551	1	4249	tags=54%, list=31%, signal=78%
GOBP_PROTEIN_LOCALIZATION_TO_ORGANELLE	GOBP_PROTEIN_LOCALIZATION_TO_ORGANELLE	Details ...	496	-0.287683	-1.47997	0	0.248572	1	2005	tags=27%, list=14%, signal=30%
GOBP_DNA_TEMPLATED_TRANSCRIPTION_TERMINATION	GOBP_DNA_TEMPLATED_TRANSCRIPTION_TERMINATION	Details ...	97	-0.355078	-1.4808	0.0117096	0.248616	1	3527	tags=42%, list=25%, signal=56%
GOBP_REGULATION_OF_STEROID_HORMONE_SECRETION	GOBP_REGULATION_OF_STEROID_HORMONE_SECRETION	Details ...	11	-0.596116	-1.48246	0.0588235	0.248826	1	2902	tags=55%, list=21%, signal=69%
GOBP_REGULATION_OF_DNA_REPLICATION	GOBP_REGULATION_OF_DNA_REPLICATION		141	0.341687	1.43959	0.0121317	0.248832	1	2394	tags=25%, list=17%, signal=30%
GOBP_HUMORAL_IMMUNE_RESPONSE	GOBP_HUMORAL_IMMUNE_RESPONSE	Details ...	58	-0.391777	-1.48265	0.015873	0.248986	1	3193	tags=34%, list=23%, signal=45%
GOBP_TELENCEPHALON_REGIONALIZATION	GOBP_TELENCEPHALON_REGIONALIZATION	Details ...	7	-0.665702	-1.47872	0.0761523	0.249648	1	3605	tags=71%, list=26%, signal=97%
GOBP_BONE_TRABECULA_MORPHOGENESIS	GOBP_BONE_TRABECULA_MORPHOGENESIS		10	0.605885	1.43817	0.0909091	0.250458	1	4025	tags=80%, list=29%, signal=113%
GOBP_ORGANIC_ANION_TRANSPORT	GOBP_ORGANIC_ANION_TRANSPORT		234	0.3141	1.43682	0.00311042	0.250858	1	3273	tags=33%, list=24%, signal=43%
GOBP_REGULATION_OF_EMBRYONIC_DEVELOPMENT	GOBP_REGULATION_OF_EMBRYONIC_DEVELOPMENT		88	0.365232	1.43614	0.0202361	0.25122	1	2576	tags=33%, list=19%, signal=40%
GOBP_REGULATION_OF_VACUOLAR_TRANSPORT	GOBP_REGULATION_OF_VACUOLAR_TRANSPORT	Details ...	27	-0.46563	-1.47734	0.0460251	0.251378	1	2065	tags=37%, list=15%, signal=43%
GOBP_POSITIVE_REGULATION_OF_DENDRITE_DEVELOPMENT	GOBP_POSITIVE_REGULATION_OF_DENDRITE_DEVELOPMENT		49	0.409867	1.43614	0.0453752	0.251458	1	1730	tags=29%, list=13%, signal=33%
GOBP_CEREBRAL_CORTEX_GABAERGIC_INTERNEURON_DIFFERENTIATION	GOBP_CEREBRAL_CORTEX_GABAERGIC_INTERNEURON_DIFFERENTIATION	Details ...	5	-0.724312	-1.47697	0.0591716	0.251513	1	2244	tags=60%, list=16%, signal=72%
GOBP_REGULATION_OF_RETINOIC_ACID_RECEPTOR_SIGNALING_PATHWAY	GOBP_REGULATION_OF_RETINOIC_ACID_RECEPTOR_SIGNALING_PATHWAY	Details ...	11	-0.592644	-1.47655	0.065678	0.251783	1	1822	tags=36%, list=13%, signal=42%
GOBP_UTERUS_DEVELOPMENT	GOBP_UTERUS_DEVELOPMENT		12	0.549526	1.43401	0.0662983	0.252892	1	2529	tags=33%, list=18%, signal=41%
GOBP_LOW_DENSITY_LIPOPROTEIN_PARTICLE_CLEARANCE	GOBP_LOW_DENSITY_LIPOPROTEIN_PARTICLE_CLEARANCE		7	0.644917	1.43381	0.10586	0.253007	1	690	tags=29%, list=5%, signal=30%
GOBP_REGULATION_OF_NEURON_DIFFERENTIATION	GOBP_REGULATION_OF_NEURON_DIFFERENTIATION		409	0.299548	1.43272	0	0.253035	1	1890	tags=19%, list=14%, signal=22%
GOBP_PYRIMIDINE_CONTAINING_COMPOUND_BIOSYNTHETIC_PROCESS	GOBP_PYRIMIDINE_CONTAINING_COMPOUND_BIOSYNTHETIC_PROCESS	Details ...	36	-0.423964	-1.47459	0.0450644	0.253182	1	1439	tags=28%, list=10%, signal=31%
GOBP_POSITIVE_REGULATION_OF_AXON_EXTENSION	GOBP_POSITIVE_REGULATION_OF_AXON_EXTENSION		34	0.437031	1.43321	0.0656371	0.253217	1	868	tags=24%, list=6%, signal=25%
GOBP_CELLULAR_RESPONSE_TO_NITROGEN_LEVELS	GOBP_CELLULAR_RESPONSE_TO_NITROGEN_LEVELS	Details ...	8	-0.658153	-1.47482	0.0645833	0.253263	1	3784	tags=63%, list=27%, signal=86%
GOBP_STEROL_TRANSPORT	GOBP_STEROL_TRANSPORT		29	0.45582	1.43228	0.0640301	0.253493	1	1226	tags=24%, list=9%, signal=26%
GOBP_CELL_PROLIFERATION	GOBP_CELL_PROLIFERATION		489	0.296215	1.43207	0	0.253589	1	3171	tags=31%, list=23%, signal=39%
GOBP_PH_REDUCTION	GOBP_PH_REDUCTION	Details ...	30	-0.458871	-1.47484	0.0485651	0.253702	1	4403	tags=50%, list=32%, signal=73%
GOBP_INNER_DYNEIN_ARM_ASSEMBLY	GOBP_INNER_DYNEIN_ARM_ASSEMBLY		5	0.727405	1.43151	0.0951417	0.254311	1	3567	tags=80%, list=26%, signal=108%
GOBP_ENDOMEMBRANE_SYSTEM_ORGANIZATION	GOBP_ENDOMEMBRANE_SYSTEM_ORGANIZATION		395	0.301832	1.43127	0	0.254444	1	1864	tags=21%, list=13%, signal=24%
GOBP_MITOTIC_CELL_CYCLE_CHECKPOINT	GOBP_MITOTIC_CELL_CYCLE_CHECKPOINT		125	0.344993	1.43041	0.00807754	0.254883	1	1868	tags=25%, list=14%, signal=28%
GOBP_REGIONALIZATION	GOBP_REGIONALIZATION		200	0.324449	1.42947	0.008	0.255658	1	1729	tags=22%, list=12%, signal=24%
GOBP_COGNITION	GOBP_COGNITION		165	0.330518	1.42909	0.0085034	0.256059	1	1822	tags=21%, list=13%, signal=23%
GOBP_SYNAPTONEMAL_COMPLEX_ORGANIZATION	GOBP_SYNAPTONEMAL_COMPLEX_ORGANIZATION		10	0.580168	1.42752	0.0811321	0.25671	1	2146	tags=40%, list=16%, signal=47%
GOBP_ANTIGEN_PROCESSING_AND_PRESENTATION_OF_PEPTIDE_OR_POLYSACCHARIDE_ANTIGEN_VIA_MHC_CLASS_II	GOBP_ANTIGEN_PROCESSING_AND_PRESENTATION_OF_PEPTIDE_OR_POLYSACCHARIDE_ANTIGEN_VIA_MHC_CLASS_II		80	0.371991	1.42794	0.0350263	0.256765	1	2493	tags=28%, list=18%, signal=33%
GOBP_REGULATION_OF_PROTEIN_COMPLEX_DISASSEMBLY	GOBP_REGULATION_OF_PROTEIN_COMPLEX_DISASSEMBLY		188	0.32699	1.42753	0.00998336	0.256944	1	2043	tags=22%, list=15%, signal=25%
GOBP_CARTILAGE_CONDENSATION	GOBP_CARTILAGE_CONDENSATION		11	0.5738	1.42714	0.102317	0.257084	1	2871	tags=55%, list=21%, signal=69%
GOBP_NEGATIVE_REGULATION_OF_CELL_KILLING	GOBP_NEGATIVE_REGULATION_OF_CELL_KILLING	Details ...	12	-0.571699	-1.47069	0.0665281	0.257246	1	1642	tags=33%, list=12%, signal=38%
GOBP_TRANSCRIPTION_ELONGATION_FROM_RNA_POLYMERASE_II_PROMOTER	GOBP_TRANSCRIPTION_ELONGATION_FROM_RNA_POLYMERASE_II_PROMOTER	Details ...	73	-0.376943	-1.47017	0.0301624	0.257595	1	3476	tags=42%, list=25%, signal=56%
GOBP_GLUTATHIONE_METABOLIC_PROCESS	GOBP_GLUTATHIONE_METABOLIC_PROCESS	Details ...	42	-0.416612	-1.46865	0.044586	0.257829	1	4275	tags=52%, list=31%, signal=76%
GOBP_GLUTAMINE_FAMILY_AMINO_ACID_CATABOLIC_PROCESS	GOBP_GLUTAMINE_FAMILY_AMINO_ACID_CATABOLIC_PROCESS	Details ...	15	-0.526421	-1.46892	0.0688935	0.257839	1	2509	tags=33%, list=18%, signal=41%
GOBP_CELL_CYCLE_G2_M_PHASE_TRANSITION	GOBP_CELL_CYCLE_G2_M_PHASE_TRANSITION		132	0.342118	1.42624	0.026534	0.258042	1	2045	tags=26%, list=15%, signal=30%
GOBP_REGULATION_OF_TRANSFORMING_GROWTH_FACTOR_BETA_RECEPTOR_SIGNALING_PATHWAY	GOBP_REGULATION_OF_TRANSFORMING_GROWTH_FACTOR_BETA_RECEPTOR_SIGNALING_PATHWAY		79	0.370533	1.42545	0.026178	0.258132	1	1623	tags=25%, list=12%, signal=29%
GOBP_ANION_TRANSMEMBRANE_TRANSPORT	GOBP_ANION_TRANSMEMBRANE_TRANSPORT		141	0.337184	1.42512	0.0220339	0.258191	1	2592	tags=28%, list=19%, signal=34%
GOBP_RETROGRADE_VESICLE_MEDIATED_TRANSPORT_GOLGI_TO_ER	GOBP_RETROGRADE_VESICLE_MEDIATED_TRANSPORT_GOLGI_TO_ER		73	0.377674	1.42598	0.0235935	0.258244	1	2493	tags=32%, list=18%, signal=38%
GOBP_REGULATION_OF_MICROTUBULE_BASED_PROCESS	GOBP_REGULATION_OF_MICROTUBULE_BASED_PROCESS		214	0.316943	1.42548	0.0016835	0.258326	1	2043	tags=22%, list=15%, signal=26%
GOBP_CAMERA_TYPE_EYE_MORPHOGENESIS	GOBP_CAMERA_TYPE_EYE_MORPHOGENESIS		73	0.371054	1.42569	0.0362976	0.258488	1	2495	tags=32%, list=18%, signal=38%
GOBP_PYRIMIDINE_NUCLEOTIDE_BIOSYNTHETIC_PROCESS	GOBP_PYRIMIDINE_NUCLEOTIDE_BIOSYNTHETIC_PROCESS	Details ...	26	-0.466527	-1.46933	0.0442478	0.258578	1	3456	tags=46%, list=25%, signal=61%
GOBP_NEGATIVE_REGULATION_OF_GLYCOLYTIC_PROCESS	GOBP_NEGATIVE_REGULATION_OF_GLYCOLYTIC_PROCESS	Details ...	7	-0.671025	-1.46784	0.0751566	0.258702	1	91	tags=29%, list=1%, signal=29%
GOBP_POSITIVE_REGULATION_OF_DEFENSE_RESPONSE	GOBP_POSITIVE_REGULATION_OF_DEFENSE_RESPONSE	Details ...	232	-0.311025	-1.4675	0	0.258839	1	2397	tags=26%, list=17%, signal=31%
GOBP_PURINE_NUCLEOSIDE_BIOSYNTHETIC_PROCESS	GOBP_PURINE_NUCLEOSIDE_BIOSYNTHETIC_PROCESS	Details ...	75	-0.368294	-1.46713	0.0226244	0.258978	1	2706	tags=39%, list=20%, signal=48%
GOBP_SENSORY_PERCEPTION_OF_MECHANICAL_STIMULUS	GOBP_SENSORY_PERCEPTION_OF_MECHANICAL_STIMULUS		79	0.370623	1.4245	0.0172414	0.259024	1	1412	tags=23%, list=10%, signal=25%
GOBP_PATTERNING_OF_BLOOD_VESSELS	GOBP_PATTERNING_OF_BLOOD_VESSELS		24	0.472929	1.42365	0.0770609	0.259918	1	682	tags=21%, list=5%, signal=22%
GOBP_ACTIN_MEDIATED_CELL_CONTRACTION	GOBP_ACTIN_MEDIATED_CELL_CONTRACTION		39	0.415334	1.42347	0.0674956	0.25998	1	1989	tags=31%, list=14%, signal=36%
GOBP_ANION_TRANSPORT	GOBP_ANION_TRANSPORT		297	0.302356	1.42192	0.00469484	0.260614	1	3273	tags=32%, list=24%, signal=41%
GOBP_CELLULAR_RESPONSE_TO_LIGHT_STIMULUS	GOBP_CELLULAR_RESPONSE_TO_LIGHT_STIMULUS		70	0.378355	1.42126	0.0392157	0.260799	1	1742	tags=24%, list=13%, signal=28%
GOBP_REGULATION_OF_MUSCLE_HYPERTROPHY	GOBP_REGULATION_OF_MUSCLE_HYPERTROPHY		27	0.45612	1.42236	0.0671785	0.260813	1	1486	tags=30%, list=11%, signal=33%
GOBP_POSITIVE_REGULATION_OF_CELL_DIVISION	GOBP_POSITIVE_REGULATION_OF_CELL_DIVISION		89	0.363483	1.42084	0.0306644	0.261277	1	2308	tags=25%, list=17%, signal=29%
GOBP_RESPONSE_TO_RADIATION	GOBP_RESPONSE_TO_RADIATION		307	0.303478	1.41988	0.00313972	0.261431	1	2337	tags=24%, list=17%, signal=29%
GOBP_OPTIC_NERVE_DEVELOPMENT	GOBP_OPTIC_NERVE_DEVELOPMENT		6	0.680289	1.41887	0.0893204	0.262133	1	3627	tags=83%, list=26%, signal=113%
GOBP_CELL_AGGREGATION	GOBP_CELL_AGGREGATION		11	0.5738	1.4174	0.0951493	0.263157	1	2871	tags=55%, list=21%, signal=69%
GOBP_KERATINOCYTE_DIFFERENTIATION	GOBP_KERATINOCYTE_DIFFERENTIATION		39	0.420726	1.41669	0.06	0.263159	1	2240	tags=36%, list=16%, signal=43%
GOBP_REGULATION_OF_CELLULAR_RESPONSE_TO_TRANSFORMING_GROWTH_FACTOR_BETA_STIMULUS	GOBP_REGULATION_OF_CELLULAR_RESPONSE_TO_TRANSFORMING_GROWTH_FACTOR_BETA_STIMULUS		79	0.370532	1.4178	0.027933	0.263415	1	1623	tags=25%, list=12%, signal=29%
GOBP_VACUOLAR_TRANSPORT	GOBP_VACUOLAR_TRANSPORT		226	0.318078	1.41765	0.00647249	0.263436	1	2821	tags=30%, list=20%, signal=37%
GOBP_PERIPHERAL_NERVOUS_SYSTEM_AXON_ENSHEATHMENT	GOBP_PERIPHERAL_NERVOUS_SYSTEM_AXON_ENSHEATHMENT		18	0.497273	1.41691	0.099631	0.263476	1	2249	tags=39%, list=16%, signal=46%
GOBP_REGULATION_OF_LAMELLIPODIUM_ORGANIZATION	GOBP_REGULATION_OF_LAMELLIPODIUM_ORGANIZATION		31	0.432272	1.41787	0.0612648	0.263525	1	2425	tags=35%, list=18%, signal=43%
GOBP_REGULATION_OF_ION_HOMEOSTASIS	GOBP_REGULATION_OF_ION_HOMEOSTASIS	Details ...	127	-0.337224	-1.46316	0.00970874	0.263639	1	1694	tags=20%, list=12%, signal=22%
GOBP_REGULATION_OF_IMMUNE_RESPONSE	GOBP_REGULATION_OF_IMMUNE_RESPONSE	Details ...	521	-0.287005	-1.46335	0	0.26378	1	2102	tags=21%, list=15%, signal=24%
GOBP_ANTIGEN_RECEPTOR_MEDIATED_SIGNALING_PATHWAY	GOBP_ANTIGEN_RECEPTOR_MEDIATED_SIGNALING_PATHWAY	Details ...	135	-0.329765	-1.46357	0.00251256	0.263894	1	2415	tags=27%, list=17%, signal=33%
GOBP_CELLULAR_RESPONSE_TO_EPIDERMAL_GROWTH_FACTOR_STIMULUS	GOBP_CELLULAR_RESPONSE_TO_EPIDERMAL_GROWTH_FACTOR_STIMULUS		20	0.488111	1.41537	0.0882353	0.263927	1	2627	tags=45%, list=19%, signal=55%
GOBP_GERM_CELL_DEVELOPMENT	GOBP_GERM_CELL_DEVELOPMENT		125	0.340457	1.41598	0.0217028	0.264128	1	2059	tags=20%, list=15%, signal=23%
GOBP_CORPUS_CALLOSUM_DEVELOPMENT	GOBP_CORPUS_CALLOSUM_DEVELOPMENT		11	0.572443	1.41537	0.0800781	0.264161	1	3627	tags=55%, list=26%, signal=74%
GOBP_MACROAUTOPHAGY	GOBP_MACROAUTOPHAGY	Details ...	228	-0.309649	-1.46224	0.00247525	0.264224	1	2468	tags=27%, list=18%, signal=33%
GOBP_BONE_REMODELING	GOBP_BONE_REMODELING		27	0.463797	1.41559	0.0696799	0.264315	1	2469	tags=33%, list=18%, signal=40%
GOBP_TRANSCYTOSIS	GOBP_TRANSCYTOSIS	Details ...	5	-0.746694	-1.46224	0.0700637	0.264683	1	659	tags=60%, list=5%, signal=63%
GOBP_GLYCOSYL_COMPOUND_BIOSYNTHETIC_PROCESS	GOBP_GLYCOSYL_COMPOUND_BIOSYNTHETIC_PROCESS	Details ...	101	-0.35	-1.46153	0.0141509	0.264934	1	3346	tags=41%, list=24%, signal=53%
GOBP_PHOSPHOLIPID_TRANSPORT	GOBP_PHOSPHOLIPID_TRANSPORT		42	0.402411	1.41413	0.0583804	0.265267	1	3273	tags=43%, list=24%, signal=56%
GOBP_POSITIVE_REGULATION_BY_HOST_OF_VIRAL_TRANSCRIPTION	GOBP_POSITIVE_REGULATION_BY_HOST_OF_VIRAL_TRANSCRIPTION		11	0.573461	1.41381	0.100386	0.265561	1	978	tags=36%, list=7%, signal=39%
GOBP_OLFACTORY_LOBE_DEVELOPMENT	GOBP_OLFACTORY_LOBE_DEVELOPMENT		27	0.453353	1.41337	0.077634	0.266025	1	2121	tags=33%, list=15%, signal=39%
GOBP_CATECHOLAMINE_METABOLIC_PROCESS	GOBP_CATECHOLAMINE_METABOLIC_PROCESS	Details ...	19	-0.505357	-1.46049	0.0483193	0.266197	1	2415	tags=42%, list=17%, signal=51%
GOBP_NEGATIVE_REGULATION_OF_RESPONSE_TO_REACTIVE_OXYGEN_SPECIES	GOBP_NEGATIVE_REGULATION_OF_RESPONSE_TO_REACTIVE_OXYGEN_SPECIES	Details ...	12	-0.56896	-1.45902	0.0841889	0.266291	1	3764	tags=75%, list=27%, signal=103%
GOBP_MULTICELLULAR_ORGANISMAL_SIGNALING	GOBP_MULTICELLULAR_ORGANISMAL_SIGNALING		70	0.37399	1.41273	0.024735	0.266444	1	879	tags=14%, list=6%, signal=15%
GOBP_MACROMOLECULE_CATABOLIC_PROCESS	GOBP_MACROMOLECULE_CATABOLIC_PROCESS	Details ...	793	-0.274148	-1.45934	0	0.266647	1	2371	tags=26%, list=17%, signal=30%
GOBP_POSITIVE_REGULATION_OF_CYTOKINESIS	GOBP_POSITIVE_REGULATION_OF_CYTOKINESIS		23	0.474157	1.41189	0.0662768	0.266871	1	2593	tags=43%, list=19%, signal=53%
GOBP_ATP_SYNTHESIS_COUPLED_PROTON_TRANSPORT	GOBP_ATP_SYNTHESIS_COUPLED_PROTON_TRANSPORT	Details ...	19	-0.508341	-1.4595	0.0555556	0.266877	1	2706	tags=47%, list=20%, signal=59%
GOBP_DEMETHYLATION	GOBP_DEMETHYLATION	Details ...	39	-0.419951	-1.45973	0.0365112	0.266963	1	977	tags=21%, list=7%, signal=22%
GOBP_BUNDLE_OF_HIS_CELL_TO_PURKINJE_MYOCYTE_COMMUNICATION	GOBP_BUNDLE_OF_HIS_CELL_TO_PURKINJE_MYOCYTE_COMMUNICATION		6	0.687795	1.4121	0.0846154	0.267008	1	854	tags=33%, list=6%, signal=36%
GOBP_MUSCLE_TISSUE_DEVELOPMENT	GOBP_MUSCLE_TISSUE_DEVELOPMENT		179	0.322977	1.41195	0.0143312	0.267017	1	3217	tags=35%, list=23%, signal=45%
GOBP_MESONEPHROS_DEVELOPMENT	GOBP_MESONEPHROS_DEVELOPMENT		66	0.374951	1.41164	0.0349265	0.267086	1	2577	tags=29%, list=19%, signal=35%
GOBP_REGULATION_OF_KERATINOCYTE_PROLIFERATION	GOBP_REGULATION_OF_KERATINOCYTE_PROLIFERATION		16	0.520176	1.41133	0.0932836	0.267378	1	2240	tags=44%, list=16%, signal=52%
GOBP_PURINE_RIBONUCLEOSIDE_BIOSYNTHETIC_PROCESS	GOBP_PURINE_RIBONUCLEOSIDE_BIOSYNTHETIC_PROCESS	Details ...	75	-0.368295	-1.45727	0.0151515	0.267814	1	2706	tags=39%, list=20%, signal=48%
GOBP_POSITIVE_REGULATION_OF_URINE_VOLUME	GOBP_POSITIVE_REGULATION_OF_URINE_VOLUME	Details ...	9	-0.620268	-1.4569	0.0853659	0.26794	1	2093	tags=33%, list=15%, signal=39%
GOBP_NEGATIVE_REGULATION_OF_COENZYME_METABOLIC_PROCESS	GOBP_NEGATIVE_REGULATION_OF_COENZYME_METABOLIC_PROCESS	Details ...	7	-0.671025	-1.45735	0.0829876	0.268098	1	91	tags=29%, list=1%, signal=29%
GOBP_REGULATION_OF_CELL_KILLING	GOBP_REGULATION_OF_CELL_KILLING	Details ...	32	-0.432011	-1.45655	0.05074	0.268124	1	1642	tags=25%, list=12%, signal=28%
GOBP_NUCLEOSIDE_PHOSPHATE_BIOSYNTHETIC_PROCESS	GOBP_NUCLEOSIDE_PHOSPHATE_BIOSYNTHETIC_PROCESS	Details ...	146	-0.327332	-1.45556	0.00990099	0.268946	1	1656	tags=23%, list=12%, signal=26%
GOBP_NEGATIVE_REGULATION_OF_LIPASE_ACTIVITY	GOBP_NEGATIVE_REGULATION_OF_LIPASE_ACTIVITY		9	0.611776	1.40823	0.0907372	0.269205	1	5103	tags=89%, list=37%, signal=141%
GOBP_REGULATION_OF_PHOSPHOLIPID_BIOSYNTHETIC_PROCESS	GOBP_REGULATION_OF_PHOSPHOLIPID_BIOSYNTHETIC_PROCESS		8	0.623564	1.40951	0.0980392	0.269219	1	1787	tags=38%, list=13%, signal=43%
GOBP_REGULATION_OF_DNA_DEPENDENT_DNA_REPLICATION	GOBP_REGULATION_OF_DNA_DEPENDENT_DNA_REPLICATION		39	0.416507	1.4096	0.0517857	0.269302	1	1731	tags=26%, list=13%, signal=29%
GOBP_MITOTIC_SISTER_CHROMATID_SEGREGATION	GOBP_MITOTIC_SISTER_CHROMATID_SEGREGATION		83	0.364853	1.40773	0.029361	0.269347	1	3317	tags=40%, list=24%, signal=52%
GOBP_CHROMOSOME_ORGANIZATION	GOBP_CHROMOSOME_ORGANIZATION		828	0.278861	1.40752	0	0.269463	1	3133	tags=29%, list=23%, signal=35%
GOBP_POSITIVE_REGULATION_OF_RESPONSE_TO_DNA_DAMAGE_STIMULUS	GOBP_POSITIVE_REGULATION_OF_RESPONSE_TO_DNA_DAMAGE_STIMULUS		60	0.381953	1.40905	0.0509666	0.269524	1	1504	tags=23%, list=11%, signal=26%
GOBP_POSITIVE_REGULATION_OF_SMOOTH_MUSCLE_CELL_PROLIFERATION	GOBP_POSITIVE_REGULATION_OF_SMOOTH_MUSCLE_CELL_PROLIFERATION		46	0.397436	1.40873	0.0388007	0.269586	1	1918	tags=28%, list=14%, signal=33%
GOBP_REGULATION_OF_SEQUENCE_SPECIFIC_DNA_BINDING_TRANSCRIPTION_FACTOR_ACTIVITY	GOBP_REGULATION_OF_SEQUENCE_SPECIFIC_DNA_BINDING_TRANSCRIPTION_FACTOR_ACTIVITY	Details ...	281	-0.301145	-1.45488	0.00251256	0.269651	1	2031	tags=23%, list=15%, signal=26%
GOBP_REGULATION_OF_REMOVAL_OF_SUPEROXIDE_RADICALS	GOBP_REGULATION_OF_REMOVAL_OF_SUPEROXIDE_RADICALS	Details ...	6	-0.699272	-1.45461	0.06875	0.269678	1	3764	tags=67%, list=27%, signal=92%
GOBP_POSITIVE_REGULATION_OF_NITRIC_OXIDE_SYNTHASE_BIOSYNTHETIC_PROCESS	GOBP_POSITIVE_REGULATION_OF_NITRIC_OXIDE_SYNTHASE_BIOSYNTHETIC_PROCESS		10	0.584721	1.40697	0.104089	0.269696	1	4578	tags=70%, list=33%, signal=105%
GOBP_IMMUNOLOGICAL_SYNAPSE_FORMATION	GOBP_IMMUNOLOGICAL_SYNAPSE_FORMATION		7	0.658443	1.40682	0.108527	0.269709	1	3784	tags=71%, list=27%, signal=98%
GOBP_NEGATIVE_REGULATION_OF_PROTEIN_COMPLEX_DISASSEMBLY	GOBP_NEGATIVE_REGULATION_OF_PROTEIN_COMPLEX_DISASSEMBLY		144	0.330789	1.40585	0.0182724	0.270383	1	2043	tags=24%, list=15%, signal=27%
GOBP_CARDIAC_MUSCLE_TISSUE_DEVELOPMENT	GOBP_CARDIAC_MUSCLE_TISSUE_DEVELOPMENT		97	0.350102	1.40596	0.0394511	0.270433	1	3217	tags=37%, list=23%, signal=48%
GOBP_PROTEIN_LOCALIZATION_TO_CELL_SURFACE	GOBP_PROTEIN_LOCALIZATION_TO_CELL_SURFACE		16	0.510544	1.40565	0.0952381	0.270485	1	1989	tags=44%, list=14%, signal=51%
GOBP_POSITIVE_REGULATION_OF_NEURON_DIFFERENTIATION	GOBP_POSITIVE_REGULATION_OF_NEURON_DIFFERENTIATION		231	0.310123	1.40323	0.00838926	0.271778	1	1890	tags=22%, list=14%, signal=25%
GOBP_PROTEIN_LOCALIZATION_TO_CHROMOSOME	GOBP_PROTEIN_LOCALIZATION_TO_CHROMOSOME		40	0.415987	1.40385	0.0494297	0.271844	1	2146	tags=30%, list=16%, signal=35%
GOBP_HEPARAN_SULFATE_PROTEOGLYCAN_METABOLIC_PROCESS	GOBP_HEPARAN_SULFATE_PROTEOGLYCAN_METABOLIC_PROCESS		23	0.47731	1.40342	0.0801527	0.271897	1	3373	tags=48%, list=24%, signal=63%
GOBP_APICAL_JUNCTION_ASSEMBLY	GOBP_APICAL_JUNCTION_ASSEMBLY		32	0.43815	1.40397	0.038835	0.271902	1	3734	tags=44%, list=27%, signal=60%
GOBP_CELLULAR_RESPONSE_TO_VITAMIN_D	GOBP_CELLULAR_RESPONSE_TO_VITAMIN_D		11	0.568389	1.40418	0.0940499	0.27197	1	318	tags=27%, list=2%, signal=28%
GOBP_CELLULAR_SODIUM_ION_HOMEOSTASIS	GOBP_CELLULAR_SODIUM_ION_HOMEOSTASIS		8	0.624612	1.40432	0.089613	0.271972	1	586	tags=25%, list=4%, signal=26%
GOBP_MEMBRANE_BIOGENESIS	GOBP_MEMBRANE_BIOGENESIS		24	0.468473	1.40397	0.0792254	0.272131	1	840	tags=25%, list=6%, signal=27%
GOBP_MORPHOGENESIS_OF_AN_EPITHELIAL_SHEET	GOBP_MORPHOGENESIS_OF_AN_EPITHELIAL_SHEET		35	0.422166	1.40353	0.06	0.27215	1	3122	tags=43%, list=23%, signal=55%
GOBP_REGULATION_OF_HISTONE_H3_K4_METHYLATION	GOBP_REGULATION_OF_HISTONE_H3_K4_METHYLATION		21	0.479129	1.40272	0.0728972	0.272365	1	1016	tags=29%, list=7%, signal=31%
GOBP_HEART_PROCESS	GOBP_HEART_PROCESS		50	0.395063	1.40155	0.0580762	0.273629	1	1857	tags=24%, list=13%, signal=28%
GOBP_ENAMEL_MINERALIZATION	GOBP_ENAMEL_MINERALIZATION		8	0.632944	1.40106	0.117761	0.273819	1	3761	tags=75%, list=27%, signal=103%
GOBP_POSITIVE_REGULATION_OF_NEURON_MIGRATION	GOBP_POSITIVE_REGULATION_OF_NEURON_MIGRATION		8	0.615962	1.40072	0.125241	0.27391	1	2754	tags=50%, list=20%, signal=62%
GOBP_POSITIVE_REGULATION_OF_INTRACELLULAR_PROTEIN_TRANSPORT	GOBP_POSITIVE_REGULATION_OF_INTRACELLULAR_PROTEIN_TRANSPORT		199	0.316698	1.40127	0.00796178	0.273956	1	1266	tags=16%, list=9%, signal=17%
GOBP_POSITIVE_REGULATION_OF_I_KAPPAB_KINASE_NF_KAPPAB_SIGNALING	GOBP_POSITIVE_REGULATION_OF_I_KAPPAB_KINASE_NF_KAPPAB_SIGNALING	Details ...	151	-0.325416	-1.44588	0.00484261	0.274037	1	1418	tags=19%, list=10%, signal=21%
GOBP_POSITIVE_REGULATION_OF_RENAL_SODIUM_EXCRETION	GOBP_POSITIVE_REGULATION_OF_RENAL_SODIUM_EXCRETION	Details ...	4	-0.770181	-1.45053	0.0657371	0.27423	1	2093	tags=75%, list=15%, signal=88%
GOBP_NEGATIVE_REGULATION_OF_COFACTOR_METABOLIC_PROCESS	GOBP_NEGATIVE_REGULATION_OF_COFACTOR_METABOLIC_PROCESS	Details ...	7	-0.671025	-1.44628	0.0848861	0.274253	1	91	tags=29%, list=1%, signal=29%
GOBP_REGULATION_OF_PEPTIDASE_ACTIVITY	GOBP_REGULATION_OF_PEPTIDASE_ACTIVITY	Details ...	247	-0.303927	-1.446	0.00266667	0.274308	1	3465	tags=37%, list=25%, signal=49%
GOBP_REGULATION_OF_RESPONSE_TO_INTERFERON_GAMMA	GOBP_REGULATION_OF_RESPONSE_TO_INTERFERON_GAMMA	Details ...	19	-0.490806	-1.44927	0.0653061	0.274451	1	543	tags=16%, list=4%, signal=16%
GOBP_REGULATION_OF_INTRINSIC_APOPTOTIC_SIGNALING_PATHWAY_IN_RESPONSE_TO_DNA_DAMAGE_BY_P53_CLASS_MEDIATOR	GOBP_REGULATION_OF_INTRINSIC_APOPTOTIC_SIGNALING_PATHWAY_IN_RESPONSE_TO_DNA_DAMAGE_BY_P53_CLASS_MEDIATOR	Details ...	14	-0.536348	-1.44947	0.0777538	0.274534	1	3227	tags=50%, list=23%, signal=65%
GOBP_CELLULAR_RESPONSE_TO_VIRUS	GOBP_CELLULAR_RESPONSE_TO_VIRUS	Details ...	19	-0.489085	-1.44633	0.0607966	0.274612	1	922	tags=21%, list=7%, signal=23%
GOBP_DEOXYRIBONUCLEOTIDE_BIOSYNTHETIC_PROCESS	GOBP_DEOXYRIBONUCLEOTIDE_BIOSYNTHETIC_PROCESS	Details ...	12	-0.558959	-1.44445	0.083871	0.274741	1	1102	tags=33%, list=8%, signal=36%
GOBP_MYD88_INDEPENDENT_TOLL_LIKE_RECEPTOR_SIGNALING_PATHWAY	GOBP_MYD88_INDEPENDENT_TOLL_LIKE_RECEPTOR_SIGNALING_PATHWAY	Details ...	26	-0.462639	-1.44742	0.0438597	0.274926	1	2204	tags=35%, list=16%, signal=41%
GOBP_TRIGLYCERIDE_HOMEOSTASIS	GOBP_TRIGLYCERIDE_HOMEOSTASIS	Details ...	11	-0.571688	-1.44636	0.102174	0.274996	1	722	tags=18%, list=5%, signal=19%
GOBP_POSITIVE_REGULATION_OF_INTRINSIC_APOPTOTIC_SIGNALING_PATHWAY	GOBP_POSITIVE_REGULATION_OF_INTRINSIC_APOPTOTIC_SIGNALING_PATHWAY	Details ...	45	-0.404854	-1.44786	0.0382023	0.275035	1	3227	tags=42%, list=23%, signal=55%
GOBP_POSITIVE_REGULATION_OF_INTERLEUKIN_10_PRODUCTION	GOBP_POSITIVE_REGULATION_OF_INTERLEUKIN_10_PRODUCTION	Details ...	17	-0.510074	-1.44449	0.0647182	0.275109	1	2093	tags=41%, list=15%, signal=48%
GOBP_POSITIVE_REGULATION_OF_DNA_BIOSYNTHETIC_PROCESS	GOBP_POSITIVE_REGULATION_OF_DNA_BIOSYNTHETIC_PROCESS		54	0.392029	1.39818	0.0674956	0.275122	1	2185	tags=26%, list=16%, signal=31%
GOBP_REGULATION_OF_DEVELOPMENTAL_GROWTH	GOBP_REGULATION_OF_DEVELOPMENTAL_GROWTH		212	0.310472	1.3962	0.0159744	0.27515	1	1867	tags=19%, list=13%, signal=21%
GOBP_RETROGRADE_TRANSPORT_ENDOSOME_TO_GOLGI	GOBP_RETROGRADE_TRANSPORT_ENDOSOME_TO_GOLGI		69	0.374611	1.39716	0.0386029	0.275198	1	3578	tags=43%, list=26%, signal=58%
GOBP_MYELOID_CELL_HOMEOSTASIS	GOBP_MYELOID_CELL_HOMEOSTASIS	Details ...	71	-0.367179	-1.44649	0.0142518	0.275211	1	1882	tags=28%, list=14%, signal=32%
GOBP_PEPTIDYL_TYROSINE_AUTOPHOSPHORYLATION	GOBP_PEPTIDYL_TYROSINE_AUTOPHOSPHORYLATION		24	0.465626	1.39797	0.0674157	0.275227	1	2533	tags=33%, list=18%, signal=41%
GOBP_ORGANIC_ACID_CATABOLIC_PROCESS	GOBP_ORGANIC_ACID_CATABOLIC_PROCESS	Details ...	140	-0.326824	-1.4439	0.00970874	0.275247	1	2349	tags=23%, list=17%, signal=27%
GOBP_NEGATIVE_REGULATION_OF_ANTIGEN_RECEPTOR_MEDIATED_SIGNALING_PATHWAY	GOBP_NEGATIVE_REGULATION_OF_ANTIGEN_RECEPTOR_MEDIATED_SIGNALING_PATHWAY	Details ...	16	-0.505959	-1.44958	0.0685841	0.275289	1	1376	tags=38%, list=10%, signal=42%
GOBP_CD4_POSITIVE_ALPHA_BETA_T_CELL_ACTIVATION	GOBP_CD4_POSITIVE_ALPHA_BETA_T_CELL_ACTIVATION	Details ...	23	-0.469111	-1.4485	0.0516129	0.275295	1	2415	tags=35%, list=17%, signal=42%
GOBP_REGULATION_OF_RNA_STABILITY	GOBP_REGULATION_OF_RNA_STABILITY	Details ...	128	-0.330662	-1.44669	0.0260663	0.275299	1	2824	tags=34%, list=20%, signal=42%
GOBP_ORGANELLE_LOCALIZATION	GOBP_ORGANELLE_LOCALIZATION		334	0.297436	1.39625	0.00315956	0.275301	1	1998	tags=19%, list=14%, signal=22%
GOBP_MYELINATION_IN_PERIPHERAL_NERVOUS_SYSTEM	GOBP_MYELINATION_IN_PERIPHERAL_NERVOUS_SYSTEM		18	0.497273	1.3975	0.0958904	0.275315	1	2249	tags=39%, list=16%, signal=46%
GOBP_EPIDERMAL_CELL_DIFFERENTIATION	GOBP_EPIDERMAL_CELL_DIFFERENTIATION		62	0.377862	1.39693	0.0503597	0.27535	1	2240	tags=31%, list=16%, signal=36%
GOBP_NEUROMUSCULAR_PROCESS_CONTROLLING_BALANCE	GOBP_NEUROMUSCULAR_PROCESS_CONTROLLING_BALANCE		31	0.437577	1.39872	0.0893536	0.275372	1	1622	tags=29%, list=12%, signal=33%
GOBP_NEGATIVE_REGULATION_OF_CELLULAR_RESPONSE_TO_GROWTH_FACTOR_STIMULUS	GOBP_NEGATIVE_REGULATION_OF_CELLULAR_RESPONSE_TO_GROWTH_FACTOR_STIMULUS		90	0.350733	1.39634	0.0377698	0.275387	1	2334	tags=32%, list=17%, signal=39%
GOBP_FEMALE_GENITALIA_DEVELOPMENT	GOBP_FEMALE_GENITALIA_DEVELOPMENT		12	0.552828	1.39843	0.0952381	0.275397	1	1411	tags=33%, list=10%, signal=37%
GOBP_NEGATIVE_REGULATION_OF_PROTEIN_PROCESSING	GOBP_NEGATIVE_REGULATION_OF_PROTEIN_PROCESSING	Details ...	22	-0.469182	-1.44349	0.0612691	0.275479	1	1630	tags=41%, list=12%, signal=46%
GOBP_DOPAMINERGIC_NEURON_DIFFERENTIATION	GOBP_DOPAMINERGIC_NEURON_DIFFERENTIATION		11	0.564071	1.39919	0.0924214	0.275507	1	866	tags=45%, list=6%, signal=48%
GOBP_OXIDATION_REDUCTION_PROCESS	GOBP_OXIDATION_REDUCTION_PROCESS	Details ...	650	-0.276869	-1.44677	0	0.275596	1	2600	tags=25%, list=19%, signal=29%
GOBP_POSITIVE_REGULATION_OF_DNA_METABOLIC_PROCESS	GOBP_POSITIVE_REGULATION_OF_DNA_METABOLIC_PROCESS		157	0.322526	1.39664	0.0243056	0.275599	1	2185	tags=24%, list=16%, signal=28%
GOBP_REGULATION_OF_GROWTH	GOBP_REGULATION_OF_GROWTH		465	0.287968	1.39635	0	0.275602	1	1871	tags=19%, list=14%, signal=21%
GOBP_REGULATION_OF_SKELETAL_MUSCLE_ADAPTATION	GOBP_REGULATION_OF_SKELETAL_MUSCLE_ADAPTATION		8	0.613827	1.39879	0.115702	0.275709	1	5347	tags=100%, list=39%, signal=163%
GOBP_REGULATION_OF_MYELINATION	GOBP_REGULATION_OF_MYELINATION		22	0.472351	1.39641	0.0912698	0.275726	1	1965	tags=32%, list=14%, signal=37%
GOBP_ESTABLISHMENT_OF_LOCALIZATION_BY_MOVEMENT_ALONG_MICROTUBULE	GOBP_ESTABLISHMENT_OF_LOCALIZATION_BY_MOVEMENT_ALONG_MICROTUBULE		86	0.359092	1.39549	0.0294627	0.275889	1	1969	tags=21%, list=14%, signal=24%
GOBP_SPINDLE_LOCALIZATION	GOBP_SPINDLE_LOCALIZATION		35	0.424767	1.39523	0.0841121	0.275907	1	1410	tags=17%, list=10%, signal=19%
GOBP_NOTCH_SIGNALING_PATHWAY	GOBP_NOTCH_SIGNALING_PATHWAY		86	0.350904	1.39535	0.034662	0.275917	1	2583	tags=30%, list=19%, signal=37%
GOBP_SPERM_CAPACITATION	GOBP_SPERM_CAPACITATION		6	0.676178	1.3988	0.104126	0.275928	1	92	tags=17%, list=1%, signal=17%
GOBP_NEGATIVE_REGULATION_OF_ALCOHOL_BIOSYNTHETIC_PROCESS	GOBP_NEGATIVE_REGULATION_OF_ALCOHOL_BIOSYNTHETIC_PROCESS		15	0.523951	1.39478	0.106589	0.276447	1	1450	tags=27%, list=10%, signal=30%
GOBP_REGULATION_OF_MRNA_POLYADENYLATION	GOBP_REGULATION_OF_MRNA_POLYADENYLATION	Details ...	10	-0.580173	-1.44257	0.0740741	0.276653	1	2247	tags=60%, list=16%, signal=72%
GOBP_MAST_CELL_MEDIATED_IMMUNITY	GOBP_MAST_CELL_MEDIATED_IMMUNITY	Details ...	10	-0.591281	-1.44125	0.0672451	0.276672	1	1156	tags=30%, list=8%, signal=33%
GOBP_POSITIVE_REGULATION_OF_STEROID_BIOSYNTHETIC_PROCESS	GOBP_POSITIVE_REGULATION_OF_STEROID_BIOSYNTHETIC_PROCESS	Details ...	8	-0.628444	-1.44176	0.10251	0.276721	1	3072	tags=38%, list=22%, signal=48%
GOBP_CELL_DIFFERENTIATION_INVOLVED_IN_METANEPHROS_DEVELOPMENT	GOBP_CELL_DIFFERENTIATION_INVOLVED_IN_METANEPHROS_DEVELOPMENT	Details ...	7	-0.661547	-1.44222	0.0845666	0.276804	1	8	tags=14%, list=0%, signal=14%
GOBP_POSITIVE_REGULATION_OF_PROTEOLYSIS	GOBP_POSITIVE_REGULATION_OF_PROTEOLYSIS	Details ...	312	-0.294985	-1.44131	0.00274725	0.277016	1	2627	tags=28%, list=19%, signal=34%
GOBP_NCRNA_TRANSCRIPTION	GOBP_NCRNA_TRANSCRIPTION	Details ...	81	-0.356648	-1.44043	0.0188679	0.277559	1	3085	tags=37%, list=22%, signal=47%
GOBP_REGULATION_OF_RHODOPSIN_MEDIATED_SIGNALING_PATHWAY	GOBP_REGULATION_OF_RHODOPSIN_MEDIATED_SIGNALING_PATHWAY	Details ...	11	-0.575242	-1.44014	0.0974576	0.277632	1	1414	tags=27%, list=10%, signal=30%
GOBP_CELL_CYCLE_CHECKPOINT	GOBP_CELL_CYCLE_CHECKPOINT		174	0.317057	1.39365	0.0141509	0.278148	1	1972	tags=24%, list=14%, signal=27%
GOBP_CELL_CYCLE_ARREST	GOBP_CELL_CYCLE_ARREST		131	0.330805	1.39308	0.033871	0.278684	1	1103	tags=15%, list=8%, signal=16%
GOBP_RNA_3_END_PROCESSING	GOBP_RNA_3_END_PROCESSING	Details ...	92	-0.350146	-1.43925	0.0299539	0.278702	1	4214	tags=46%, list=30%, signal=65%
GOBP_WATER_HOMEOSTASIS	GOBP_WATER_HOMEOSTASIS		32	0.420614	1.39208	0.0703704	0.279872	1	1788	tags=22%, list=13%, signal=25%
GOBP_PURINE_CONTAINING_COMPOUND_METABOLIC_PROCESS	GOBP_PURINE_CONTAINING_COMPOUND_METABOLIC_PROCESS	Details ...	313	-0.293699	-1.43608	0	0.280065	1	2882	tags=30%, list=21%, signal=37%
GOBP_CARBOXYLIC_ACID_CATABOLIC_PROCESS	GOBP_CARBOXYLIC_ACID_CATABOLIC_PROCESS	Details ...	140	-0.326824	-1.43613	0.00729927	0.280434	1	2349	tags=23%, list=17%, signal=27%
GOBP_NEGATIVE_REGULATION_OF_PROTEIN_MATURATION	GOBP_NEGATIVE_REGULATION_OF_PROTEIN_MATURATION	Details ...	22	-0.469182	-1.43644	0.0673684	0.280799	1	1630	tags=41%, list=12%, signal=46%
GOBP_NEGATIVE_REGULATION_OF_MACROPHAGE_DERIVED_FOAM_CELL_DIFFERENTIATION	GOBP_NEGATIVE_REGULATION_OF_MACROPHAGE_DERIVED_FOAM_CELL_DIFFERENTIATION		10	0.579911	1.39107	0.115242	0.28089	1	1473	tags=50%, list=11%, signal=56%
GOBP_VESICLE_MEDIATED_TRANSPORT	GOBP_VESICLE_MEDIATED_TRANSPORT		923	0.273291	1.39084	0	0.281053	1	2857	tags=25%, list=21%, signal=30%
GOBP_MULTIVESICULAR_BODY_ORGANIZATION	GOBP_MULTIVESICULAR_BODY_ORGANIZATION	Details ...	29	-0.442205	-1.435	0.0502183	0.281067	1	1625	tags=28%, list=12%, signal=31%
GOBP_NUCLEUS_ORGANIZATION	GOBP_NUCLEUS_ORGANIZATION		119	0.338697	1.39113	0.0183946	0.281232	1	1521	tags=21%, list=11%, signal=23%
GOBP_REPRODUCTIVE_SYSTEM_DEVELOPMENT	GOBP_REPRODUCTIVE_SYSTEM_DEVELOPMENT		289	0.299945	1.39011	0.0015625	0.281384	1	1713	tags=18%, list=12%, signal=20%
GOBP_RESPONSE_TO_LOW_DENSITY_LIPOPROTEIN_PARTICLE	GOBP_RESPONSE_TO_LOW_DENSITY_LIPOPROTEIN_PARTICLE		9	0.605037	1.39023	0.109015	0.281419	1	3616	tags=67%, list=26%, signal=90%
GOBP_CELLULAR_RESPONSE_TO_ENDOGENOUS_STIMULUS	GOBP_CELLULAR_RESPONSE_TO_ENDOGENOUS_STIMULUS		727	0.278191	1.3894	0	0.281646	1	2297	tags=22%, list=17%, signal=25%
GOBP_TELOMERE_ORGANIZATION	GOBP_TELOMERE_ORGANIZATION		81	0.353549	1.38941	0.0434028	0.28186	1	1407	tags=20%, list=10%, signal=22%
GOBP_REGULATION_OF_BLOOD_CIRCULATION	GOBP_REGULATION_OF_BLOOD_CIRCULATION		163	0.320966	1.38945	0.0234899	0.282007	1	1246	tags=15%, list=9%, signal=17%
GOBP_SINGLE_ORGANISM_BEHAVIOR	GOBP_SINGLE_ORGANISM_BEHAVIOR		235	0.306072	1.38661	0.0125196	0.282636	1	2329	tags=26%, list=17%, signal=30%
GOBP_OSSIFICATION	GOBP_OSSIFICATION		189	0.311673	1.38813	0.0130506	0.2827	1	2122	tags=24%, list=15%, signal=28%
GOBP_ADULT_HEART_DEVELOPMENT	GOBP_ADULT_HEART_DEVELOPMENT		5	0.706293	1.3878	0.104651	0.282794	1	1185	tags=40%, list=9%, signal=44%
GOBP_PARENTAL_BEHAVIOR	GOBP_PARENTAL_BEHAVIOR	Details ...	6	-0.676621	-1.4331	0.0869565	0.282854	1	4422	tags=83%, list=32%, signal=122%
GOBP_REGULATION_OF_INCLUSION_BODY_ASSEMBLY	GOBP_REGULATION_OF_INCLUSION_BODY_ASSEMBLY		15	0.514097	1.3876	0.102612	0.282922	1	1	tags=7%, list=0%, signal=7%
GOBP_DEVELOPMENTAL_PROCESS_INVOLVED_IN_REPRODUCTION	GOBP_DEVELOPMENTAL_PROCESS_INVOLVED_IN_REPRODUCTION		403	0.293074	1.38687	0.0046083	0.283312	1	2146	tags=20%, list=16%, signal=23%
GOBP_CELLULAR_RESPONSE_TO_INORGANIC_SUBSTANCE	GOBP_CELLULAR_RESPONSE_TO_INORGANIC_SUBSTANCE		107	0.34422	1.38705	0.0378007	0.283455	1	1731	tags=24%, list=13%, signal=28%
GOBP_EPITHELIAL_CILIUM_MOVEMENT	GOBP_EPITHELIAL_CILIUM_MOVEMENT		14	0.529331	1.38481	0.106542	0.284164	1	3567	tags=50%, list=26%, signal=67%
GOBP_RESPONSE_TO_MORPHINE	GOBP_RESPONSE_TO_MORPHINE	Details ...	15	-0.512116	-1.43115	0.107221	0.284305	1	1386	tags=27%, list=10%, signal=30%
GOBP_NOTOCHORD_DEVELOPMENT	GOBP_NOTOCHORD_DEVELOPMENT		12	0.546366	1.38537	0.120459	0.284348	1	4299	tags=58%, list=31%, signal=85%
GOBP_PROTEIN_PHOSPHORYLATION	GOBP_PROTEIN_PHOSPHORYLATION		749	0.275184	1.38483	0	0.284356	1	2139	tags=21%, list=15%, signal=23%
GOBP_NEGATIVE_REGULATION_OF_MITOTIC_CELL_CYCLE	GOBP_NEGATIVE_REGULATION_OF_MITOTIC_CELL_CYCLE		174	0.31786	1.38519	0.0273504	0.284431	1	1906	tags=22%, list=14%, signal=25%
GOBP_REGULATION_OF_ADHERENS_JUNCTION_ORGANIZATION	GOBP_REGULATION_OF_ADHERENS_JUNCTION_ORGANIZATION		45	0.396009	1.38438	0.0477032	0.284473	1	2224	tags=33%, list=16%, signal=40%
GOBP_REGULATION_OF_CIRCADIAN_SLEEP_WAKE_CYCLE_NON_REM_SLEEP	GOBP_REGULATION_OF_CIRCADIAN_SLEEP_WAKE_CYCLE_NON_REM_SLEEP	Details ...	4	-0.771693	-1.43187	0.0669371	0.284494	1	2397	tags=75%, list=17%, signal=91%
GOBP_NEGATIVE_REGULATION_OF_ERK1_AND_ERK2_CASCADE	GOBP_NEGATIVE_REGULATION_OF_ERK1_AND_ERK2_CASCADE	Details ...	43	-0.403231	-1.4299	0.0413793	0.284574	1	2958	tags=42%, list=21%, signal=53%
GOBP_RESPONSE_TO_METHYLMERCURY	GOBP_RESPONSE_TO_METHYLMERCURY	Details ...	9	-0.590798	-1.43134	0.0843621	0.284867	1	1380	tags=33%, list=10%, signal=37%
GOBP_REGULATION_OF_TRANSLATIONAL_FIDELITY	GOBP_REGULATION_OF_TRANSLATIONAL_FIDELITY	Details ...	13	-0.535363	-1.42992	0.0731707	0.284977	1	3504	tags=54%, list=25%, signal=72%
GOBP_ERYTHROCYTE_HOMEOSTASIS	GOBP_ERYTHROCYTE_HOMEOSTASIS	Details ...	58	-0.374053	-1.4303	0.0405728	0.285233	1	1882	tags=28%, list=14%, signal=32%
GOBP_ENZYME_LINKED_RECEPTOR_PROTEIN_SIGNALING_PATHWAY	GOBP_ENZYME_LINKED_RECEPTOR_PROTEIN_SIGNALING_PATHWAY		528	0.283353	1.38375	0	0.285356	1	1623	tags=18%, list=12%, signal=19%
GOBP_CELLULAR_RESPONSE_TO_OXYGEN_RADICAL	GOBP_CELLULAR_RESPONSE_TO_OXYGEN_RADICAL	Details ...	9	-0.602806	-1.42897	0.0826087	0.285708	1	3517	tags=78%, list=25%, signal=104%
GOBP_LIPOPROTEIN_TRANSPORT	GOBP_LIPOPROTEIN_TRANSPORT		7	0.6442	1.38326	0.112245	0.285766	1	60	tags=14%, list=0%, signal=14%
GOBP_GLOMERULUS_DEVELOPMENT	GOBP_GLOMERULUS_DEVELOPMENT		39	0.406019	1.3828	0.0833333	0.286064	1	1612	tags=26%, list=12%, signal=29%
GOBP_NATURAL_KILLER_CELL_DIFFERENTIATION	GOBP_NATURAL_KILLER_CELL_DIFFERENTIATION	Details ...	9	-0.592588	-1.4276	0.112245	0.286699	1	1972	tags=44%, list=14%, signal=52%
GOBP_REGULATION_OF_CHEMOTAXIS	GOBP_REGULATION_OF_CHEMOTAXIS		122	0.328338	1.38174	0.0367279	0.287427	1	1966	tags=20%, list=14%, signal=23%
GOBP_REGULATION_OF_SYNAPTIC_TRANSMISSION_GABAERGIC	GOBP_REGULATION_OF_SYNAPTIC_TRANSMISSION_GABAERGIC	Details ...	17	-0.502459	-1.42645	0.0738397	0.287783	1	1206	tags=41%, list=9%, signal=45%
GOBP_REGULATION_OF_MULTICELLULAR_ORGANISMAL_METABOLIC_PROCESS	GOBP_REGULATION_OF_MULTICELLULAR_ORGANISMAL_METABOLIC_PROCESS		27	0.438739	1.38119	0.0938628	0.287934	1	1911	tags=30%, list=14%, signal=34%
GOBP_CELLULAR_RESPONSE_TO_AMINO_ACID_STIMULUS	GOBP_CELLULAR_RESPONSE_TO_AMINO_ACID_STIMULUS		42	0.40196	1.38025	0.0509091	0.289023	1	1594	tags=29%, list=12%, signal=32%
GOBP_REGULATION_OF_ADENYLATE_CYCLASE_ACTIVITY	GOBP_REGULATION_OF_ADENYLATE_CYCLASE_ACTIVITY		34	0.427041	1.3799	0.0533333	0.289184	1	1788	tags=26%, list=13%, signal=30%
GOBP_CELLULAR_RESPONSE_TO_NITROGEN_COMPOUND	GOBP_CELLULAR_RESPONSE_TO_NITROGEN_COMPOUND		365	0.29263	1.38001	0.00302572	0.289234	1	2076	tags=20%, list=15%, signal=23%
GOBP_LIPOPROTEIN_LOCALIZATION	GOBP_LIPOPROTEIN_LOCALIZATION		7	0.6442	1.37887	0.112648	0.289426	1	60	tags=14%, list=0%, signal=14%
GOBP_RESPONSE_TO_MUSCLE_STRETCH	GOBP_RESPONSE_TO_MUSCLE_STRETCH		14	0.521552	1.379	0.111927	0.289428	1	978	tags=36%, list=7%, signal=38%
GOBP_MODULATION_OF_TRANSCRIPTION_IN_OTHER_ORGANISM_INVOLVED_IN_SYMBIOTIC_INTERACTION	GOBP_MODULATION_OF_TRANSCRIPTION_IN_OTHER_ORGANISM_INVOLVED_IN_SYMBIOTIC_INTERACTION		17	0.503739	1.37934	0.108303	0.289494	1	978	tags=29%, list=7%, signal=32%
GOBP_CELLULAR_RESPONSE_TO_ORGANIC_CYCLIC_COMPOUND	GOBP_CELLULAR_RESPONSE_TO_ORGANIC_CYCLIC_COMPOUND		337	0.291575	1.37858	0.00314961	0.289497	1	2083	tags=20%, list=15%, signal=23%
GOBP_NEPHRON_DEVELOPMENT	GOBP_NEPHRON_DEVELOPMENT		85	0.355113	1.37868	0.0428082	0.289529	1	3194	tags=35%, list=23%, signal=46%
GOBP_REGULATION_OF_AMINO_ACID_TRANSPORT	GOBP_REGULATION_OF_AMINO_ACID_TRANSPORT		12	0.557192	1.37829	0.112186	0.289539	1	421	tags=17%, list=3%, signal=17%
GOBP_POSITIVE_REGULATION_OF_NEUROTRANSMITTER_TRANSPORT	GOBP_POSITIVE_REGULATION_OF_NEUROTRANSMITTER_TRANSPORT		12	0.553004	1.37902	0.116981	0.28962	1	1740	tags=33%, list=13%, signal=38%
GOBP_NEUTROPHIL_ACTIVATION_INVOLVED_IN_IMMUNE_RESPONSE	GOBP_NEUTROPHIL_ACTIVATION_INVOLVED_IN_IMMUNE_RESPONSE	Details ...	5	-0.723412	-1.42415	0.0859375	0.289966	1	1666	tags=60%, list=12%, signal=68%
GOBP_HEPATICOBILIARY_SYSTEM_DEVELOPMENT	GOBP_HEPATICOBILIARY_SYSTEM_DEVELOPMENT		102	0.343651	1.37756	0.0446735	0.29021	1	4116	tags=47%, list=30%, signal=66%
GOBP_POSITIVE_REGULATION_OF_ADHERENS_JUNCTION_ORGANIZATION	GOBP_POSITIVE_REGULATION_OF_ADHERENS_JUNCTION_ORGANIZATION		18	0.493433	1.37645	0.111546	0.290296	1	2224	tags=50%, list=16%, signal=59%
GOBP_EMBRYONIC_CAMERA_TYPE_EYE_DEVELOPMENT	GOBP_EMBRYONIC_CAMERA_TYPE_EYE_DEVELOPMENT		28	0.442517	1.37712	0.100569	0.290297	1	1566	tags=25%, list=11%, signal=28%
GOBP_POST_EMBRYONIC_MORPHOGENESIS	GOBP_POST_EMBRYONIC_MORPHOGENESIS		9	0.595384	1.37758	0.108481	0.2904	1	266	tags=22%, list=2%, signal=23%
GOBP_PROTEIN_POLYUBIQUITINATION	GOBP_PROTEIN_POLYUBIQUITINATION	Details ...	235	-0.300663	-1.42429	0.00808625	0.290616	1	2341	tags=27%, list=17%, signal=32%
GOBP_DNA_TEMPLATED_TRANSCRIPTION_ELONGATION	GOBP_DNA_TEMPLATED_TRANSCRIPTION_ELONGATION	Details ...	88	-0.350886	-1.42322	0.0140845	0.290708	1	2659	tags=33%, list=19%, signal=41%
GOBP_EMBRYONIC_EYE_MORPHOGENESIS	GOBP_EMBRYONIC_EYE_MORPHOGENESIS		27	0.444157	1.37497	0.0831826	0.291093	1	1453	tags=26%, list=11%, signal=29%
GOBP_PURINE_RIBONUCLEOSIDE_BISPHOSPHATE_METABOLIC_PROCESS	GOBP_PURINE_RIBONUCLEOSIDE_BISPHOSPHATE_METABOLIC_PROCESS		14	0.527626	1.3756	0.114943	0.291142	1	292	tags=14%, list=2%, signal=15%
GOBP_CELLULAR_RESPONSE_TO_SUPEROXIDE	GOBP_CELLULAR_RESPONSE_TO_SUPEROXIDE	Details ...	9	-0.602806	-1.42266	0.0789474	0.291264	1	3517	tags=78%, list=25%, signal=104%
GOBP_GENITALIA_DEVELOPMENT	GOBP_GENITALIA_DEVELOPMENT		29	0.440351	1.37473	0.0772128	0.291293	1	866	tags=24%, list=6%, signal=26%
GOBP_NEGATIVE_REGULATION_OF_CELL_CYCLE	GOBP_NEGATIVE_REGULATION_OF_CELL_CYCLE		369	0.288551	1.3743	0.003003	0.291349	1	1921	tags=20%, list=14%, signal=22%
GOBP_NEURAL_RETINA_DEVELOPMENT	GOBP_NEURAL_RETINA_DEVELOPMENT		28	0.436326	1.37431	0.0732601	0.291544	1	2495	tags=39%, list=18%, signal=48%
GOBP_POSITIVE_REGULATION_OF_CARDIAC_MUSCLE_CELL_PROLIFERATION	GOBP_POSITIVE_REGULATION_OF_CARDIAC_MUSCLE_CELL_PROLIFERATION		12	0.557745	1.37404	0.126953	0.29157	1	4050	tags=58%, list=29%, signal=82%
GOBP_ENDOCARDIAL_CUSHION_FORMATION	GOBP_ENDOCARDIAL_CUSHION_FORMATION		11	0.550155	1.37438	0.122288	0.291669	1	4050	tags=55%, list=29%, signal=77%
GOBP_REGULATION_OF_MICROTUBULE_POLYMERIZATION_OR_DEPOLYMERIZATION	GOBP_REGULATION_OF_MICROTUBULE_POLYMERIZATION_OR_DEPOLYMERIZATION		157	0.31807	1.37324	0.0252951	0.292045	1	2440	tags=25%, list=18%, signal=30%
GOBP_POSITIVE_REGULATION_OF_PROTEIN_IMPORT	GOBP_POSITIVE_REGULATION_OF_PROTEIN_IMPORT		80	0.363143	1.37346	0.038983	0.292139	1	1422	tags=19%, list=10%, signal=21%
GOBP_ACYLGLYCEROL_HOMEOSTASIS	GOBP_ACYLGLYCEROL_HOMEOSTASIS	Details ...	11	-0.571688	-1.41958	0.0991735	0.29238	1	722	tags=18%, list=5%, signal=19%
GOBP_MEMBRANE_PROTEIN_ECTODOMAIN_PROTEOLYSIS	GOBP_MEMBRANE_PROTEIN_ECTODOMAIN_PROTEOLYSIS		20	0.469519	1.37207	0.0973451	0.292423	1	1420	tags=35%, list=10%, signal=39%
GOBP_CARDIAC_MUSCLE_CELL_ACTION_POTENTIAL	GOBP_CARDIAC_MUSCLE_CELL_ACTION_POTENTIAL		24	0.454836	1.37225	0.0980036	0.292567	1	879	tags=21%, list=6%, signal=22%
GOBP_LIPID_DIGESTION	GOBP_LIPID_DIGESTION		4	0.740622	1.37273	0.119231	0.292656	1	112	tags=25%, list=1%, signal=25%
GOBP_POSITIVE_REGULATION_OF_DNA_DEPENDENT_DNA_REPLICATION	GOBP_POSITIVE_REGULATION_OF_DNA_DEPENDENT_DNA_REPLICATION		11	0.562791	1.37245	0.136364	0.292674	1	2335	tags=45%, list=17%, signal=55%
GOBP_REGULATION_OF_CYTOKINE_PRODUCTION	GOBP_REGULATION_OF_CYTOKINE_PRODUCTION	Details ...	370	-0.285145	-1.42016	0.0030303	0.292692	1	2280	tags=23%, list=16%, signal=27%
GOBP_ACTIVATION_OF_MAPKK_ACTIVITY	GOBP_ACTIVATION_OF_MAPKK_ACTIVITY		45	0.394656	1.37254	0.0706522	0.292742	1	2252	tags=31%, list=16%, signal=37%
GOBP_GLUCOSE_IMPORT	GOBP_GLUCOSE_IMPORT	Details ...	10	-0.570692	-1.42117	0.105372	0.293033	1	219	tags=20%, list=2%, signal=20%
GOBP_INSEMINATION	GOBP_INSEMINATION	Details ...	4	-0.7671	-1.41889	0.08	0.293045	1	2144	tags=75%, list=15%, signal=89%
GOBP_MATERNAL_BEHAVIOR	GOBP_MATERNAL_BEHAVIOR	Details ...	6	-0.676621	-1.42033	0.0829787	0.293724	1	4422	tags=83%, list=32%, signal=122%
GOBP_POSITIVE_REGULATION_OF_PATHWAY_RESTRICTED_SMAD_PROTEIN_PHOSPHORYLATION	GOBP_POSITIVE_REGULATION_OF_PATHWAY_RESTRICTED_SMAD_PROTEIN_PHOSPHORYLATION	Details ...	32	-0.41973	-1.41789	0.0807175	0.293891	1	1501	tags=31%, list=11%, signal=35%
GOBP_PYRIMIDINE_NUCLEOSIDE_METABOLIC_PROCESS	GOBP_PYRIMIDINE_NUCLEOSIDE_METABOLIC_PROCESS	Details ...	36	-0.406996	-1.42038	0.0653595	0.294073	1	3298	tags=44%, list=24%, signal=58%
GOBP_POSITIVE_REGULATION_OF_FILOPODIUM_ASSEMBLY	GOBP_POSITIVE_REGULATION_OF_FILOPODIUM_ASSEMBLY		20	0.472635	1.37085	0.108818	0.294128	1	3237	tags=55%, list=23%, signal=72%
GOBP_PERICARDIUM_DEVELOPMENT	GOBP_PERICARDIUM_DEVELOPMENT		13	0.527356	1.36967	0.107011	0.294397	1	2121	tags=38%, list=15%, signal=45%
GOBP_POSITIVE_REGULATION_OF_CELL_JUNCTION_ASSEMBLY	GOBP_POSITIVE_REGULATION_OF_CELL_JUNCTION_ASSEMBLY		19	0.471956	1.37036	0.115732	0.294521	1	2224	tags=47%, list=16%, signal=56%
GOBP_CHEMOSENSORY_BEHAVIOR	GOBP_CHEMOSENSORY_BEHAVIOR		5	0.69448	1.36972	0.114786	0.294538	1	1788	tags=40%, list=13%, signal=46%
GOBP_REGULATION_OF_ORGANELLE_ORGANIZATION	GOBP_REGULATION_OF_ORGANELLE_ORGANIZATION		981	0.269172	1.37019	0	0.294651	1	1931	tags=19%, list=14%, signal=20%
GOBP_HISTONE_PHOSPHORYLATION	GOBP_HISTONE_PHOSPHORYLATION		23	0.457804	1.36976	0.1	0.294691	1	2287	tags=30%, list=17%, signal=36%
GOBP_POSITIVE_REGULATION_OF_CELL_DIFFERENTIATION	GOBP_POSITIVE_REGULATION_OF_CELL_DIFFERENTIATION		581	0.279214	1.3698	0.00289436	0.294854	1	1892	tags=21%, list=14%, signal=23%
GOBP_POSITIVE_REGULATION_OF_SYNAPTIC_TRANSMISSION_GLUTAMATERGIC	GOBP_POSITIVE_REGULATION_OF_SYNAPTIC_TRANSMISSION_GLUTAMATERGIC		11	0.557936	1.36776	0.111546	0.294915	1	1325	tags=36%, list=10%, signal=40%
GOBP_NEGATIVE_REGULATION_OF_ORGANELLE_ORGANIZATION	GOBP_NEGATIVE_REGULATION_OF_ORGANELLE_ORGANIZATION		329	0.294242	1.36924	0.00782473	0.29496	1	1448	tags=18%, list=10%, signal=19%
GOBP_METAPHASE_PLATE_CONGRESSION	GOBP_METAPHASE_PLATE_CONGRESSION		40	0.403061	1.36785	0.0698113	0.294983	1	2493	tags=28%, list=18%, signal=33%
GOBP_POSITIVE_REGULATION_OF_CYCLIC_NUCLEOTIDE_METABOLIC_PROCESS	GOBP_POSITIVE_REGULATION_OF_CYCLIC_NUCLEOTIDE_METABOLIC_PROCESS		48	0.386338	1.36744	0.0723327	0.295056	1	1331	tags=23%, list=10%, signal=25%
GOBP_NEGATIVE_REGULATION_OF_DNA_DEPENDENT_DNA_REPLICATION	GOBP_NEGATIVE_REGULATION_OF_DNA_DEPENDENT_DNA_REPLICATION		16	0.498736	1.36793	0.112933	0.295064	1	1438	tags=25%, list=10%, signal=28%
GOBP_CONVERGENT_EXTENSION	GOBP_CONVERGENT_EXTENSION		10	0.570069	1.36799	0.112	0.295179	1	1168	tags=40%, list=8%, signal=44%
GOBP_POSTSYNAPTIC_MEMBRANE_ORGANIZATION	GOBP_POSTSYNAPTIC_MEMBRANE_ORGANIZATION		18	0.482075	1.36807	0.113422	0.295469	1	556	tags=17%, list=4%, signal=17%
GOBP_EMBRYONIC_HEART_TUBE_DEVELOPMENT	GOBP_EMBRYONIC_HEART_TUBE_DEVELOPMENT		51	0.383611	1.36845	0.0685413	0.29548	1	4310	tags=49%, list=31%, signal=71%
GOBP_REGULATION_OF_TRANSCRIPTION_REGULATORY_REGION_DNA_BINDING	GOBP_REGULATION_OF_TRANSCRIPTION_REGULATORY_REGION_DNA_BINDING		27	0.427356	1.36809	0.0883459	0.295661	1	1890	tags=30%, list=14%, signal=34%
GOBP_REGULATION_OF_SYSTEM_PROCESS	GOBP_REGULATION_OF_SYSTEM_PROCESS		283	0.295953	1.36666	0.00918836	0.295948	1	1989	tags=19%, list=14%, signal=22%
GOBP_PHARYNGEAL_SYSTEM_DEVELOPMENT	GOBP_PHARYNGEAL_SYSTEM_DEVELOPMENT		12	0.551294	1.36479	0.132383	0.296147	1	1348	tags=33%, list=10%, signal=37%
GOBP_FUCOSE_METABOLIC_PROCESS	GOBP_FUCOSE_METABOLIC_PROCESS		10	0.570731	1.36483	0.135827	0.2963	1	1150	tags=30%, list=8%, signal=33%
GOBP_TRACHEA_DEVELOPMENT	GOBP_TRACHEA_DEVELOPMENT		17	0.50045	1.36484	0.12069	0.2965	1	1453	tags=29%, list=11%, signal=33%
GOBP_VENTRAL_SPINAL_CORD_DEVELOPMENT	GOBP_VENTRAL_SPINAL_CORD_DEVELOPMENT		24	0.448063	1.36504	0.127072	0.296608	1	1622	tags=29%, list=12%, signal=33%
GOBP_KERATAN_SULFATE_METABOLIC_PROCESS	GOBP_KERATAN_SULFATE_METABOLIC_PROCESS		24	0.462037	1.36432	0.0729367	0.296719	1	4159	tags=63%, list=30%, signal=89%
GOBP_NEGATIVE_REGULATION_OF_TRANSFERASE_ACTIVITY	GOBP_NEGATIVE_REGULATION_OF_TRANSFERASE_ACTIVITY	Details ...	291	-0.289924	-1.41574	0.00280899	0.296806	1	2397	tags=27%, list=17%, signal=32%
GOBP_SMALL_MOLECULE_CATABOLIC_PROCESS	GOBP_SMALL_MOLECULE_CATABOLIC_PROCESS	Details ...	231	-0.300509	-1.4132	0.0056338	0.297293	1	2980	tags=27%, list=22%, signal=34%
GOBP_REGULATION_OF_SUPEROXIDE_METABOLIC_PROCESS	GOBP_REGULATION_OF_SUPEROXIDE_METABOLIC_PROCESS	Details ...	13	-0.530862	-1.41184	0.104418	0.297396	1	2590	tags=46%, list=19%, signal=57%
GOBP_ADENOHYPOPHYSIS_DEVELOPMENT	GOBP_ADENOHYPOPHYSIS_DEVELOPMENT	Details ...	3	-0.824045	-1.4121	0.0592885	0.29743	1	1893	tags=67%, list=14%, signal=77%
GOBP_SYNAPTIC_VESICLE_TRANSPORT_ALONG_MICROTUBULE	GOBP_SYNAPTIC_VESICLE_TRANSPORT_ALONG_MICROTUBULE	Details ...	11	-0.557873	-1.41327	0.104701	0.297587	1	1420	tags=36%, list=10%, signal=40%
GOBP_ASPARTATE_FAMILY_AMINO_ACID_METABOLIC_PROCESS	GOBP_ASPARTATE_FAMILY_AMINO_ACID_METABOLIC_PROCESS	Details ...	44	-0.389362	-1.41221	0.0377359	0.297708	1	3372	tags=36%, list=24%, signal=48%
GOBP_ASPARTATE_METABOLIC_PROCESS	GOBP_ASPARTATE_METABOLIC_PROCESS	Details ...	7	-0.641512	-1.41236	0.0881764	0.297873	1	2100	tags=29%, list=15%, signal=34%
GOBP_NON_RECOMBINATIONAL_REPAIR	GOBP_NON_RECOMBINATIONAL_REPAIR		57	0.370309	1.36346	0.0648649	0.297948	1	2306	tags=26%, list=17%, signal=31%
GOBP_PYRIMIDINE_NUCLEOSIDE_TRIPHOSPHATE_BIOSYNTHETIC_PROCESS	GOBP_PYRIMIDINE_NUCLEOSIDE_TRIPHOSPHATE_BIOSYNTHETIC_PROCESS	Details ...	16	-0.50748	-1.41251	0.073991	0.298048	1	3063	tags=50%, list=22%, signal=64%
GOBP_REGULATION_OF_T_CELL_MEDIATED_IMMUNITY	GOBP_REGULATION_OF_T_CELL_MEDIATED_IMMUNITY	Details ...	32	-0.428202	-1.41373	0.0677966	0.298122	1	2760	tags=31%, list=20%, signal=39%
GOBP_ASPARTATE_FAMILY_AMINO_ACID_CATABOLIC_PROCESS	GOBP_ASPARTATE_FAMILY_AMINO_ACID_CATABOLIC_PROCESS	Details ...	13	-0.538168	-1.41417	0.0961538	0.298239	1	4457	tags=62%, list=32%, signal=91%
GOBP_POSITIVE_REGULATION_OF_POTASSIUM_ION_TRANSPORT	GOBP_POSITIVE_REGULATION_OF_POTASSIUM_ION_TRANSPORT		27	0.43542	1.36202	0.0898876	0.298258	1	1176	tags=11%, list=8%, signal=12%
GOBP_POSITIVE_REGULATION_OF_RHO_PROTEIN_SIGNAL_TRANSDUCTION	GOBP_POSITIVE_REGULATION_OF_RHO_PROTEIN_SIGNAL_TRANSDUCTION		9	0.591173	1.36175	0.133733	0.29829	1	3673	tags=56%, list=27%, signal=76%
GOBP_RESPONSE_TO_ACID_CHEMICAL	GOBP_RESPONSE_TO_ACID_CHEMICAL		226	0.30135	1.36213	0.0146341	0.298297	1	1612	tags=19%, list=12%, signal=22%
GOBP_MITOCHONDRIAL_MEMBRANE_ORGANIZATION	GOBP_MITOCHONDRIAL_MEMBRANE_ORGANIZATION	Details ...	85	-0.343461	-1.4106	0.036036	0.298317	1	2150	tags=27%, list=16%, signal=32%
GOBP_HINDLIMB_MORPHOGENESIS	GOBP_HINDLIMB_MORPHOGENESIS		23	0.452722	1.3618	0.106422	0.298411	1	3160	tags=48%, list=23%, signal=62%
GOBP_REGULATION_OF_MITOCHONDRIAL_MEMBRANE_PERMEABILITY_INVOLVED_IN_APOPTOTIC_PROCESS	GOBP_REGULATION_OF_MITOCHONDRIAL_MEMBRANE_PERMEABILITY_INVOLVED_IN_APOPTOTIC_PROCESS	Details ...	20	-0.468161	-1.41079	0.0827741	0.298415	1	2150	tags=30%, list=16%, signal=35%
GOBP_POSITIVE_REGULATION_OF_CELL_PROLIFERATION	GOBP_POSITIVE_REGULATION_OF_CELL_PROLIFERATION		543	0.278691	1.36147	0.002849	0.298525	1	3108	tags=28%, list=22%, signal=34%
GOBP_REGULATION_OF_INFLAMMATORY_RESPONSE_TO_ANTIGENIC_STIMULUS	GOBP_REGULATION_OF_INFLAMMATORY_RESPONSE_TO_ANTIGENIC_STIMULUS	Details ...	6	-0.683764	-1.40969	0.092	0.298618	1	829	tags=50%, list=6%, signal=53%
GOBP_NEGATIVE_REGULATION_OF_EMBRYONIC_DEVELOPMENT	GOBP_NEGATIVE_REGULATION_OF_EMBRYONIC_DEVELOPMENT		22	0.463115	1.36098	0.0958084	0.299195	1	1594	tags=32%, list=12%, signal=36%
GOBP_ACTIN_MYOSIN_FILAMENT_SLIDING	GOBP_ACTIN_MYOSIN_FILAMENT_SLIDING	Details ...	14	-0.516709	-1.40985	0.10084	0.299204	1	2425	tags=50%, list=18%, signal=61%
GOBP_POSITIVE_REGULATION_OF_PROTEIN_KINASE_B_SIGNALING	GOBP_POSITIVE_REGULATION_OF_PROTEIN_KINASE_B_SIGNALING		59	0.3746	1.36064	0.0620301	0.299348	1	2627	tags=31%, list=19%, signal=37%
GOBP_AXON_REGENERATION	GOBP_AXON_REGENERATION		16	0.502689	1.36067	0.125442	0.299519	1	2828	tags=44%, list=20%, signal=55%
GOBP_REGULATION_OF_PEPTIDE_SECRETION	GOBP_REGULATION_OF_PEPTIDE_SECRETION		121	0.327778	1.35966	0.041806	0.299753	1	3264	tags=29%, list=24%, signal=38%
GOBP_REGULATION_OF_RESPONSE_TO_BIOTIC_STIMULUS	GOBP_REGULATION_OF_RESPONSE_TO_BIOTIC_STIMULUS	Details ...	165	-0.313987	-1.40828	0.00740741	0.299796	1	3084	tags=30%, list=22%, signal=38%
GOBP_PRIMARY_AMINO_COMPOUND_METABOLIC_PROCESS	GOBP_PRIMARY_AMINO_COMPOUND_METABOLIC_PROCESS		9	0.58228	1.36014	0.140255	0.299963	1	1815	tags=33%, list=13%, signal=38%
GOBP_NEGATIVE_REGULATION_OF_CYTOSKELETON_ORGANIZATION	GOBP_NEGATIVE_REGULATION_OF_CYTOSKELETON_ORGANIZATION		188	0.308148	1.35974	0.0192616	0.300026	1	2043	tags=23%, list=15%, signal=26%
GOBP_RNA_SPLICING	GOBP_RNA_SPLICING	Details ...	331	-0.284661	-1.4079	0.00522193	0.300034	1	3356	tags=35%, list=24%, signal=45%
GOBP_RNA_DESTABILIZATION	GOBP_RNA_DESTABILIZATION		13	0.532381	1.35922	0.122905	0.30005	1	4160	tags=69%, list=30%, signal=99%
GOBP_HETEROTYPIC_CELL_CELL_ADHESION	GOBP_HETEROTYPIC_CELL_CELL_ADHESION		15	0.508746	1.35989	0.107664	0.300203	1	1481	tags=40%, list=11%, signal=45%
GOBP_HETEROCHROMATIN_ORGANIZATION	GOBP_HETEROCHROMATIN_ORGANIZATION		11	0.533343	1.35846	0.145455	0.300961	1	1379	tags=27%, list=10%, signal=30%
GOBP_POSITIVE_REGULATION_OF_POTASSIUM_ION_TRANSMEMBRANE_TRANSPORT	GOBP_POSITIVE_REGULATION_OF_POTASSIUM_ION_TRANSMEMBRANE_TRANSPORT		18	0.487715	1.35728	0.112299	0.301092	1	1176	tags=11%, list=8%, signal=12%
GOBP_INNER_EAR_MORPHOGENESIS	GOBP_INNER_EAR_MORPHOGENESIS		55	0.374356	1.35749	0.0505415	0.301166	1	2510	tags=27%, list=18%, signal=33%
GOBP_POSITIVE_REGULATION_OF_PROTEIN_LOCALIZATION_TO_NUCLEUS	GOBP_POSITIVE_REGULATION_OF_PROTEIN_LOCALIZATION_TO_NUCLEUS		103	0.333507	1.35802	0.0432526	0.301339	1	1890	tags=21%, list=14%, signal=25%
GOBP_REGULATION_OF_CARTILAGE_DEVELOPMENT	GOBP_REGULATION_OF_CARTILAGE_DEVELOPMENT		48	0.387747	1.35751	0.0922242	0.301345	1	866	tags=23%, list=6%, signal=24%
GOBP_WOUND_HEALING_SPREADING_OF_EPIDERMAL_CELLS	GOBP_WOUND_HEALING_SPREADING_OF_EPIDERMAL_CELLS		6	0.650951	1.35702	0.148649	0.301349	1	2328	tags=50%, list=17%, signal=60%
GOBP_OVULATION	GOBP_OVULATION		12	0.527149	1.35802	0.112167	0.301554	1	824	tags=25%, list=6%, signal=27%
GOBP_RESPONSE_TO_ISOQUINOLINE_ALKALOID	GOBP_RESPONSE_TO_ISOQUINOLINE_ALKALOID	Details ...	15	-0.512116	-1.40626	0.098081	0.302048	1	1386	tags=27%, list=10%, signal=30%
GOBP_REGULATION_OF_OSSIFICATION	GOBP_REGULATION_OF_OSSIFICATION		129	0.32656	1.35646	0.0391156	0.302177	1	1581	tags=23%, list=11%, signal=26%
GOBP_NEGATIVE_REGULATION_OF_BEHAVIOR	GOBP_NEGATIVE_REGULATION_OF_BEHAVIOR	Details ...	5	-0.707881	-1.40562	0.0956341	0.302782	1	2093	tags=40%, list=15%, signal=47%
GOBP_REGULATION_OF_LIPASE_ACTIVITY	GOBP_REGULATION_OF_LIPASE_ACTIVITY		44	0.38363	1.35574	0.0831793	0.302975	1	1617	tags=20%, list=12%, signal=23%
GOBP_VESICLE_COATING	GOBP_VESICLE_COATING		67	0.356916	1.35583	0.0629371	0.303055	1	2635	tags=31%, list=19%, signal=39%
GOBP_NEGATIVE_REGULATION_OF_ATP_METABOLIC_PROCESS	GOBP_NEGATIVE_REGULATION_OF_ATP_METABOLIC_PROCESS	Details ...	13	-0.53202	-1.40454	0.0901467	0.304151	1	550	tags=23%, list=4%, signal=24%
GOBP_NEGATIVE_REGULATION_OF_CELLULAR_COMPONENT_ORGANIZATION	GOBP_NEGATIVE_REGULATION_OF_CELLULAR_COMPONENT_ORGANIZATION		552	0.275539	1.35491	0.00434783	0.304191	1	2043	tags=21%, list=15%, signal=23%
GOBP_2_OXOGLUTARATE_METABOLIC_PROCESS	GOBP_2_OXOGLUTARATE_METABOLIC_PROCESS	Details ...	18	-0.495729	-1.40413	0.0837004	0.30443	1	2038	tags=28%, list=15%, signal=33%
GOBP_REGULATION_OF_PROTEIN_IMPORT	GOBP_REGULATION_OF_PROTEIN_IMPORT		146	0.319692	1.35444	0.0278261	0.30478	1	1730	tags=19%, list=13%, signal=22%
GOBP_CELL_DIFFERENTIATION_IN_SPINAL_CORD	GOBP_CELL_DIFFERENTIATION_IN_SPINAL_CORD		25	0.444294	1.35168	0.126415	0.305069	1	1622	tags=32%, list=12%, signal=36%
GOBP_NATURAL_KILLER_CELL_ACTIVATION	GOBP_NATURAL_KILLER_CELL_ACTIVATION	Details ...	22	-0.457693	-1.4028	0.0807175	0.305126	1	1972	tags=32%, list=14%, signal=37%
GOBP_REGULATION_OF_EXIT_FROM_MITOSIS	GOBP_REGULATION_OF_EXIT_FROM_MITOSIS		13	0.515116	1.35358	0.117757	0.305161	1	2225	tags=38%, list=16%, signal=46%
GOBP_COCHLEA_DEVELOPMENT	GOBP_COCHLEA_DEVELOPMENT		28	0.433067	1.35256	0.0976059	0.305252	1	3673	tags=43%, list=27%, signal=58%
GOBP_CELLULAR_RESPONSE_TO_GAMMA_RADIATION	GOBP_CELLULAR_RESPONSE_TO_GAMMA_RADIATION		18	0.480797	1.35361	0.129562	0.305333	1	2076	tags=33%, list=15%, signal=39%
GOBP_CYTOPLASMIC_MICROTUBULE_ORGANIZATION	GOBP_CYTOPLASMIC_MICROTUBULE_ORGANIZATION		36	0.402043	1.35371	0.0938053	0.305381	1	614	tags=17%, list=4%, signal=17%
GOBP_PYRIMIDINE_NUCLEOSIDE_BIOSYNTHETIC_PROCESS	GOBP_PYRIMIDINE_NUCLEOSIDE_BIOSYNTHETIC_PROCESS	Details ...	26	-0.444154	-1.40285	0.0611814	0.305455	1	3298	tags=42%, list=24%, signal=55%
GOBP_ESTABLISHMENT_OF_CELL_POLARITY	GOBP_ESTABLISHMENT_OF_CELL_POLARITY		77	0.352289	1.35325	0.048474	0.30558	1	3663	tags=38%, list=26%, signal=51%
GOBP_CRANIOFACIAL_SUTURE_MORPHOGENESIS	GOBP_CRANIOFACIAL_SUTURE_MORPHOGENESIS		12	0.53154	1.35113	0.144981	0.305857	1	780	tags=33%, list=6%, signal=35%
GOBP_TRNA_METABOLIC_PROCESS	GOBP_TRNA_METABOLIC_PROCESS	Details ...	166	-0.30983	-1.40305	0.00763359	0.305977	1	3556	tags=38%, list=26%, signal=50%
GOBP_NEGATIVE_REGULATION_OF_TRANSCRIPTION_FACTOR_IMPORT_INTO_NUCLEUS	GOBP_NEGATIVE_REGULATION_OF_TRANSCRIPTION_FACTOR_IMPORT_INTO_NUCLEUS		32	0.418388	1.35049	0.0983607	0.306357	1	1703	tags=25%, list=12%, signal=28%
GOBP_SPINAL_CORD_DEVELOPMENT	GOBP_SPINAL_CORD_DEVELOPMENT		65	0.357319	1.35073	0.0467626	0.306379	1	1945	tags=26%, list=14%, signal=30%
GOBP_CELL_AGING	GOBP_CELL_AGING		59	0.36864	1.35052	0.0756757	0.306514	1	1413	tags=20%, list=10%, signal=23%
GOBP_CELL_SEPARATION_AFTER_CYTOKINESIS	GOBP_CELL_SEPARATION_AFTER_CYTOKINESIS	Details ...	16	-0.499871	-1.39982	0.074	0.306922	1	1625	tags=31%, list=12%, signal=35%
GOBP_TAXIS	GOBP_TAXIS		296	0.289514	1.34998	0.0126984	0.307044	1	3014	tags=28%, list=22%, signal=35%
GOBP_RNA_MODIFICATION	GOBP_RNA_MODIFICATION	Details ...	109	-0.332671	-1.40021	0.0208333	0.307083	1	2944	tags=37%, list=21%, signal=46%
GOBP_NEGATIVE_REGULATION_OF_NUCLEOSIDE_METABOLIC_PROCESS	GOBP_NEGATIVE_REGULATION_OF_NUCLEOSIDE_METABOLIC_PROCESS	Details ...	13	-0.53202	-1.39946	0.109312	0.307088	1	550	tags=23%, list=4%, signal=24%
GOBP_L_ALPHA_AMINO_ACID_TRANSMEMBRANE_TRANSPORT	GOBP_L_ALPHA_AMINO_ACID_TRANSMEMBRANE_TRANSPORT		20	0.459273	1.34976	0.115242	0.307216	1	1274	tags=25%, list=9%, signal=27%
GOBP_RESPIRATORY_BURST	GOBP_RESPIRATORY_BURST	Details ...	7	-0.635627	-1.40086	0.111765	0.307231	1	1694	tags=43%, list=12%, signal=49%
GOBP_DETOXIFICATION	GOBP_DETOXIFICATION	Details ...	48	-0.383225	-1.39988	0.0580357	0.307252	1	3812	tags=48%, list=28%, signal=66%
GOBP_NEGATIVE_REGULATION_OF_KIDNEY_DEVELOPMENT	GOBP_NEGATIVE_REGULATION_OF_KIDNEY_DEVELOPMENT	Details ...	11	-0.55289	-1.39882	0.0973085	0.307407	1	118	tags=18%, list=1%, signal=18%
GOBP_V_D_J_RECOMBINATION	GOBP_V_D_J_RECOMBINATION		15	0.499852	1.349	0.135849	0.308141	1	1576	tags=40%, list=11%, signal=45%
GOBP_LYMPH_VESSEL_DEVELOPMENT	GOBP_LYMPH_VESSEL_DEVELOPMENT		18	0.470674	1.3485	0.114341	0.308586	1	513	tags=22%, list=4%, signal=23%
GOBP_CELLULAR_RESPONSE_TO_OXYGEN_CONTAINING_COMPOUND	GOBP_CELLULAR_RESPONSE_TO_OXYGEN_CONTAINING_COMPOUND		559	0.273892	1.34859	0.00146413	0.308647	1	2236	tags=21%, list=16%, signal=25%
GOBP_PROTEIN_LOCALIZATION_TO_CENTROSOME	GOBP_PROTEIN_LOCALIZATION_TO_CENTROSOME		13	0.522255	1.34798	0.132505	0.308842	1	2291	tags=31%, list=17%, signal=37%
GOBP_POSITIVE_REGULATION_OF_CELLULAR_AMINE_METABOLIC_PROCESS	GOBP_POSITIVE_REGULATION_OF_CELLULAR_AMINE_METABOLIC_PROCESS	Details ...	10	-0.567044	-1.39756	0.11087	0.30924	1	2953	tags=60%, list=21%, signal=76%
GOBP_MUSCLE_FILAMENT_SLIDING	GOBP_MUSCLE_FILAMENT_SLIDING	Details ...	14	-0.516709	-1.39694	0.110417	0.309487	1	2425	tags=50%, list=18%, signal=61%
GOBP_SYNAPTIC_VESICLE_CYTOSKELETAL_TRANSPORT	GOBP_SYNAPTIC_VESICLE_CYTOSKELETAL_TRANSPORT	Details ...	11	-0.557873	-1.39702	0.0922432	0.309769	1	1420	tags=36%, list=10%, signal=40%
GOBP_NEGATIVE_REGULATION_OF_NUCLEOCYTOPLASMIC_TRANSPORT	GOBP_NEGATIVE_REGULATION_OF_NUCLEOCYTOPLASMIC_TRANSPORT		59	0.363119	1.34705	0.0647482	0.309808	1	1730	tags=22%, list=13%, signal=25%
GOBP_TRANSMEMBRANE_RECEPTOR_PROTEIN_SERINE_THREONINE_KINASE_SIGNALING_PATHWAY	GOBP_TRANSMEMBRANE_RECEPTOR_PROTEIN_SERINE_THREONINE_KINASE_SIGNALING_PATHWAY		144	0.317553	1.34711	0.0328152	0.309914	1	1623	tags=19%, list=12%, signal=22%
GOBP_NEGATIVE_REGULATION_OF_ORGAN_GROWTH	GOBP_NEGATIVE_REGULATION_OF_ORGAN_GROWTH		17	0.488052	1.34668	0.130354	0.310262	1	2238	tags=29%, list=16%, signal=35%
GOBP_REGULATION_OF_CELLULAR_RESPONSE_TO_GROWTH_FACTOR_STIMULUS	GOBP_REGULATION_OF_CELLULAR_RESPONSE_TO_GROWTH_FACTOR_STIMULUS		172	0.308776	1.34637	0.0184874	0.310587	1	1747	tags=22%, list=13%, signal=25%
GOBP_REGULATION_OF_OSTEOCLAST_DIFFERENTIATION	GOBP_REGULATION_OF_OSTEOCLAST_DIFFERENTIATION		39	0.399991	1.34602	0.0992908	0.310775	1	2082	tags=26%, list=15%, signal=30%
GOBP_PROTEIN_AUTOPHOSPHORYLATION	GOBP_PROTEIN_AUTOPHOSPHORYLATION		154	0.313391	1.34565	0.0298013	0.310999	1	2533	tags=25%, list=18%, signal=31%
GOBP_SODIUM_ION_HOMEOSTASIS	GOBP_SODIUM_ION_HOMEOSTASIS		9	0.570913	1.34535	0.126294	0.311335	1	586	tags=22%, list=4%, signal=23%
GOBP_NEGATIVE_REGULATION_OF_RESPONSE_TO_OXIDATIVE_STRESS	GOBP_NEGATIVE_REGULATION_OF_RESPONSE_TO_OXIDATIVE_STRESS	Details ...	26	-0.428013	-1.39519	0.0825688	0.311399	1	3764	tags=58%, list=27%, signal=79%
GOBP_DOPAMINE_RECEPTOR_SIGNALING_PATHWAY	GOBP_DOPAMINE_RECEPTOR_SIGNALING_PATHWAY		18	0.487615	1.34498	0.113725	0.311753	1	1136	tags=22%, list=8%, signal=24%
GOBP_INNATE_IMMUNE_RESPONSE_IN_MUCOSA	GOBP_INNATE_IMMUNE_RESPONSE_IN_MUCOSA	Details ...	8	-0.604797	-1.39544	0.108787	0.311807	1	3170	tags=50%, list=23%, signal=65%
GOBP_INOSITOL_LIPID_MEDIATED_SIGNALING	GOBP_INOSITOL_LIPID_MEDIATED_SIGNALING		79	0.348418	1.34468	0.0656934	0.312059	1	3499	tags=35%, list=25%, signal=47%
GOBP_PROTEASOME_ASSEMBLY	GOBP_PROTEASOME_ASSEMBLY	Details ...	14	-0.51771	-1.39305	0.108352	0.31272	1	1789	tags=36%, list=13%, signal=41%
GOBP_TETRAPYRROLE_METABOLIC_PROCESS	GOBP_TETRAPYRROLE_METABOLIC_PROCESS	Details ...	42	-0.393696	-1.39267	0.0571429	0.312996	1	1915	tags=31%, list=14%, signal=36%
GOBP_GLANDULAR_EPITHELIAL_CELL_DEVELOPMENT	GOBP_GLANDULAR_EPITHELIAL_CELL_DEVELOPMENT		15	0.498657	1.34339	0.127907	0.313041	1	2064	tags=40%, list=15%, signal=47%
GOBP_POSITIVE_REGULATION_OF_HISTONE_H3_K4_METHYLATION	GOBP_POSITIVE_REGULATION_OF_HISTONE_H3_K4_METHYLATION		13	0.524047	1.34265	0.145315	0.313059	1	1016	tags=31%, list=7%, signal=33%
GOBP_MITOCHONDRIAL_ELECTRON_TRANSPORT_UBIQUINOL_TO_CYTOCHROME_C	GOBP_MITOCHONDRIAL_ELECTRON_TRANSPORT_UBIQUINOL_TO_CYTOCHROME_C	Details ...	14	-0.510871	-1.39403	0.100616	0.313079	1	2837	tags=50%, list=21%, signal=63%
GOBP_DEFENSE_RESPONSE_TO_BACTERIUM	GOBP_DEFENSE_RESPONSE_TO_BACTERIUM	Details ...	65	-0.358009	-1.39375	0.0378251	0.313151	1	3445	tags=32%, list=25%, signal=43%
GOBP_PROTEIN_LOCALIZATION_TO_SYNAPSE	GOBP_PROTEIN_LOCALIZATION_TO_SYNAPSE		8	0.591343	1.3427	0.133981	0.313168	1	3593	tags=50%, list=26%, signal=67%
GOBP_RESPONSE_TO_LIGHT_STIMULUS	GOBP_RESPONSE_TO_LIGHT_STIMULUS		198	0.304259	1.34356	0.0283333	0.313201	1	2392	tags=24%, list=17%, signal=29%
GOBP_POSITIVE_REGULATION_OF_CARDIAC_MUSCLE_HYPERTROPHY	GOBP_POSITIVE_REGULATION_OF_CARDIAC_MUSCLE_HYPERTROPHY		15	0.500139	1.34274	0.126016	0.313311	1	1131	tags=33%, list=8%, signal=36%
GOBP_CELLULAR_RESPONSE_TO_ELECTRICAL_STIMULUS	GOBP_CELLULAR_RESPONSE_TO_ELECTRICAL_STIMULUS		6	0.648646	1.34287	0.153707	0.313519	1	1580	tags=50%, list=11%, signal=56%
GOBP_REGULATION_OF_DEFENSE_RESPONSE	GOBP_REGULATION_OF_DEFENSE_RESPONSE	Details ...	491	-0.270408	-1.39149	0	0.314367	1	2419	tags=23%, list=17%, signal=27%
GOBP_CAMP_METABOLIC_PROCESS	GOBP_CAMP_METABOLIC_PROCESS		26	0.440204	1.34091	0.10058	0.315456	1	4220	tags=58%, list=31%, signal=83%
GOBP_MICROTUBULE_ORGANIZING_CENTER_ORGANIZATION	GOBP_MICROTUBULE_ORGANIZING_CENTER_ORGANIZATION		80	0.346195	1.34003	0.0537262	0.315751	1	2014	tags=26%, list=15%, signal=31%
GOBP_RENAL_WATER_HOMEOSTASIS	GOBP_RENAL_WATER_HOMEOSTASIS		22	0.457701	1.34009	0.113027	0.315862	1	1788	tags=27%, list=13%, signal=31%
GOBP_MANGANESE_ION_TRANSPORT	GOBP_MANGANESE_ION_TRANSPORT		7	0.637039	1.33984	0.152416	0.315865	1	2101	tags=29%, list=15%, signal=34%
GOBP_REGULATION_OF_CELL_CYCLE	GOBP_REGULATION_OF_CELL_CYCLE		812	0.266161	1.34011	0	0.316035	1	2335	tags=22%, list=17%, signal=25%
GOBP_REGULATION_OF_CELL_CELL_ADHESION_MEDIATED_BY_CADHERIN	GOBP_REGULATION_OF_CELL_CELL_ADHESION_MEDIATED_BY_CADHERIN		4	0.725168	1.33929	0.133733	0.316248	1	866	tags=25%, list=6%, signal=27%
GOBP_REGULATION_OF_LYASE_ACTIVITY	GOBP_REGULATION_OF_LYASE_ACTIVITY		38	0.398031	1.34011	0.0884477	0.31625	1	1788	tags=26%, list=13%, signal=30%
GOBP_ANTEROGRADE_SYNAPTIC_VESICLE_TRANSPORT	GOBP_ANTEROGRADE_SYNAPTIC_VESICLE_TRANSPORT	Details ...	11	-0.557873	-1.38907	0.124248	0.31653	1	1420	tags=36%, list=10%, signal=40%
GOBP_STRIATED_MUSCLE_CELL_DIFFERENTIATION	GOBP_STRIATED_MUSCLE_CELL_DIFFERENTIATION		116	0.325429	1.33863	0.0433276	0.316542	1	3288	tags=37%, list=24%, signal=48%
GOBP_CELLULAR_RESPONSE_TO_REACTIVE_NITROGEN_SPECIES	GOBP_CELLULAR_RESPONSE_TO_REACTIVE_NITROGEN_SPECIES		14	0.505387	1.33885	0.124528	0.31658	1	3268	tags=43%, list=24%, signal=56%
GOBP_REGULATION_OF_CIRCADIAN_RHYTHM	GOBP_REGULATION_OF_CIRCADIAN_RHYTHM		71	0.352076	1.33826	0.0655738	0.316816	1	1665	tags=23%, list=12%, signal=25%
GOBP_REGULATION_OF_CELL_AGING	GOBP_REGULATION_OF_CELL_AGING		30	0.414346	1.33773	0.103131	0.316945	1	2325	tags=30%, list=17%, signal=36%
GOBP_LYMPHOCYTE_DIFFERENTIATION	GOBP_LYMPHOCYTE_DIFFERENTIATION		129	0.322153	1.3378	0.0368509	0.317021	1	2606	tags=29%, list=19%, signal=35%
GOBP_CELLULAR_RESPONSE_TO_LIPOPROTEIN_PARTICLE_STIMULUS	GOBP_CELLULAR_RESPONSE_TO_LIPOPROTEIN_PARTICLE_STIMULUS		7	0.61776	1.3373	0.163498	0.317304	1	5292	tags=100%, list=38%, signal=162%
GOBP_PYRIMIDINE_CONTAINING_COMPOUND_METABOLIC_PROCESS	GOBP_PYRIMIDINE_CONTAINING_COMPOUND_METABOLIC_PROCESS	Details ...	59	-0.372997	-1.38797	0.0434783	0.318016	1	1439	tags=24%, list=10%, signal=26%
GOBP_REGULATION_OF_LYMPHOCYTE_APOPTOTIC_PROCESS	GOBP_REGULATION_OF_LYMPHOCYTE_APOPTOTIC_PROCESS	Details ...	35	-0.406802	-1.38749	0.0772727	0.318495	1	1415	tags=29%, list=10%, signal=32%
GOBP_INNER_CELL_MASS_CELL_PROLIFERATION	GOBP_INNER_CELL_MASS_CELL_PROLIFERATION		9	0.572898	1.33577	0.146617	0.319414	1	709	tags=33%, list=5%, signal=35%
GOBP_CAMP_MEDIATED_SIGNALING	GOBP_CAMP_MEDIATED_SIGNALING		29	0.415497	1.33548	0.104364	0.319523	1	1852	tags=31%, list=13%, signal=36%
GOBP_AUTOPHAGY	GOBP_AUTOPHAGY	Details ...	331	-0.282558	-1.38654	0	0.319722	1	2468	tags=24%, list=18%, signal=29%
GOBP_PROTEIN_COMPLEX_LOCALIZATION	GOBP_PROTEIN_COMPLEX_LOCALIZATION		48	0.374748	1.3349	0.0779221	0.319907	1	1006	tags=15%, list=7%, signal=16%
GOBP_NEGATIVE_REGULATION_OF_LYMPHOCYTE_MEDIATED_IMMUNITY	GOBP_NEGATIVE_REGULATION_OF_LYMPHOCYTE_MEDIATED_IMMUNITY	Details ...	21	-0.469738	-1.38489	0.0844444	0.320546	1	1642	tags=24%, list=12%, signal=27%
GOBP_POSITIVE_REGULATION_OF_PEPTIDASE_ACTIVITY	GOBP_POSITIVE_REGULATION_OF_PEPTIDASE_ACTIVITY	Details ...	125	-0.317191	-1.38528	0.0338983	0.32115	1	3465	tags=40%, list=25%, signal=53%
GOBP_POSITIVE_REGULATION_OF_PROTEIN_IMPORT_INTO_NUCLEUS_TRANSLOCATION	GOBP_POSITIVE_REGULATION_OF_PROTEIN_IMPORT_INTO_NUCLEUS_TRANSLOCATION		11	0.545009	1.33311	0.145488	0.321227	1	4112	tags=73%, list=30%, signal=103%
GOBP_REGULATION_OF_SENSORY_PERCEPTION	GOBP_REGULATION_OF_SENSORY_PERCEPTION		15	0.49135	1.33317	0.123077	0.321332	1	4203	tags=53%, list=30%, signal=77%
GOBP_CILIUM_ORGANIZATION	GOBP_CILIUM_ORGANIZATION		143	0.311727	1.33264	0.0371622	0.321422	1	2495	tags=25%, list=18%, signal=30%
GOBP_EYELID_DEVELOPMENT_IN_CAMERA_TYPE_EYE	GOBP_EYELID_DEVELOPMENT_IN_CAMERA_TYPE_EYE		10	0.544936	1.33165	0.158416	0.321458	1	3450	tags=60%, list=25%, signal=80%
GOBP_ASTROCYTE_DEVELOPMENT	GOBP_ASTROCYTE_DEVELOPMENT		12	0.534656	1.33318	0.114447	0.32153	1	2130	tags=33%, list=15%, signal=39%
GOBP_CELLULAR_RESPONSE_TO_UV	GOBP_CELLULAR_RESPONSE_TO_UV		62	0.355561	1.33383	0.0577617	0.321625	1	1742	tags=24%, list=13%, signal=28%
GOBP_EPOXYGENASE_P450_PATHWAY	GOBP_EPOXYGENASE_P450_PATHWAY		3	0.816176	1.3318	0.114603	0.321631	1	162	tags=33%, list=1%, signal=34%
GOBP_NEUROLOGICAL_SYSTEM_PROCESS	GOBP_NEUROLOGICAL_SYSTEM_PROCESS		402	0.281548	1.3337	0.00297619	0.321642	1	2329	tags=22%, list=17%, signal=26%
GOBP_KIDNEY_VASCULATURE_DEVELOPMENT	GOBP_KIDNEY_VASCULATURE_DEVELOPMENT		16	0.480963	1.33166	0.14786	0.321668	1	1612	tags=25%, list=12%, signal=28%
GOBP_REGULATION_OF_ANATOMICAL_STRUCTURE_MORPHOGENESIS	GOBP_REGULATION_OF_ANATOMICAL_STRUCTURE_MORPHOGENESIS		777	0.265279	1.33343	0.00140845	0.321708	1	1890	tags=19%, list=14%, signal=21%
GOBP_POSITIVE_REGULATION_OF_CYCLASE_ACTIVITY	GOBP_POSITIVE_REGULATION_OF_CYCLASE_ACTIVITY		30	0.423253	1.33319	0.0825516	0.321719	1	1788	tags=27%, list=13%, signal=31%
GOBP_MAINTENANCE_OF_CELL_NUMBER	GOBP_MAINTENANCE_OF_CELL_NUMBER		106	0.324269	1.33351	0.0529915	0.32178	1	902	tags=15%, list=7%, signal=16%
GOBP_PORE_COMPLEX_ASSEMBLY	GOBP_PORE_COMPLEX_ASSEMBLY		14	0.511652	1.33109	0.152542	0.321848	1	1176	tags=29%, list=8%, signal=31%
GOBP_POSITIVE_REGULATION_OF_LYASE_ACTIVITY	GOBP_POSITIVE_REGULATION_OF_LYASE_ACTIVITY		29	0.421741	1.33061	0.120755	0.321859	1	1788	tags=28%, list=13%, signal=32%
GOBP_DNA_REPLICATION_INITIATION	GOBP_DNA_REPLICATION_INITIATION		27	0.439797	1.33211	0.110902	0.321914	1	2942	tags=44%, list=21%, signal=56%
GOBP_EMBRYONIC_HEART_TUBE_MORPHOGENESIS	GOBP_EMBRYONIC_HEART_TUBE_MORPHOGENESIS		42	0.393538	1.33066	0.0850277	0.321979	1	4310	tags=48%, list=31%, signal=69%
GOBP_POSITIVE_REGULATION_OF_MUSCLE_HYPERTROPHY	GOBP_POSITIVE_REGULATION_OF_MUSCLE_HYPERTROPHY		15	0.500139	1.33076	0.133595	0.322008	1	1131	tags=33%, list=8%, signal=36%
GOBP_VENTRAL_SPINAL_CORD_INTERNEURON_SPECIFICATION	GOBP_VENTRAL_SPINAL_CORD_INTERNEURON_SPECIFICATION		5	0.676235	1.33035	0.167728	0.322071	1	4482	tags=100%, list=32%, signal=148%
GOBP_KIDNEY_EPITHELIUM_DEVELOPMENT	GOBP_KIDNEY_EPITHELIUM_DEVELOPMENT		96	0.328862	1.32997	0.0531732	0.322555	1	2239	tags=24%, list=16%, signal=28%
GOBP_SPINAL_CORD_MOTOR_NEURON_DIFFERENTIATION	GOBP_SPINAL_CORD_MOTOR_NEURON_DIFFERENTIATION		20	0.457969	1.32969	0.133452	0.32287	1	1622	tags=30%, list=12%, signal=34%
GOBP_ESTABLISHMENT_OF_TISSUE_POLARITY	GOBP_ESTABLISHMENT_OF_TISSUE_POLARITY		13	0.502401	1.32936	0.12963	0.323239	1	2439	tags=62%, list=18%, signal=75%
GOBP_MITOTIC_SPINDLE_ORGANIZATION	GOBP_MITOTIC_SPINDLE_ORGANIZATION		62	0.356157	1.32911	0.0784314	0.323479	1	2043	tags=27%, list=15%, signal=32%
GOBP_REGULATION_OF_ATTACHMENT_OF_SPINDLE_MICROTUBULES_TO_KINETOCHORE	GOBP_REGULATION_OF_ATTACHMENT_OF_SPINDLE_MICROTUBULES_TO_KINETOCHORE		10	0.546766	1.32875	0.162791	0.323943	1	20	tags=10%, list=0%, signal=10%
GOBP_MESENCHYME_DEVELOPMENT	GOBP_MESENCHYME_DEVELOPMENT		125	0.319947	1.32763	0.0393443	0.325386	1	1612	tags=19%, list=12%, signal=22%
GOBP_POLARIZED_EPITHELIAL_CELL_DIFFERENTIATION	GOBP_POLARIZED_EPITHELIAL_CELL_DIFFERENTIATION		9	0.575489	1.3273	0.167315	0.325749	1	1831	tags=44%, list=13%, signal=51%
GOBP_RENAL_SYSTEM_VASCULATURE_DEVELOPMENT	GOBP_RENAL_SYSTEM_VASCULATURE_DEVELOPMENT		16	0.480963	1.32615	0.145488	0.326335	1	1612	tags=25%, list=12%, signal=28%
GOBP_REGULATION_OF_CELLULAR_COMPONENT_BIOGENESIS	GOBP_REGULATION_OF_CELLULAR_COMPONENT_BIOGENESIS		621	0.26824	1.32657	0.00285307	0.326431	1	2125	tags=21%, list=15%, signal=24%
GOBP_NUCLEOTIDE_PHOSPHORYLATION	GOBP_NUCLEOTIDE_PHOSPHORYLATION	Details ...	48	-0.375831	-1.38112	0.0607375	0.326757	1	2570	tags=31%, list=19%, signal=38%
GOBP_REGULATION_OF_DNA_METABOLIC_PROCESS	GOBP_REGULATION_OF_DNA_METABOLIC_PROCESS		290	0.286268	1.32465	0.0139319	0.327795	1	2394	tags=23%, list=17%, signal=28%
GOBP_REGULATION_OF_SENSORY_PERCEPTION_OF_PAIN	GOBP_REGULATION_OF_SENSORY_PERCEPTION_OF_PAIN		15	0.49135	1.32454	0.122371	0.327803	1	4203	tags=53%, list=30%, signal=77%
GOBP_NEGATIVE_REGULATION_OF_TELOMERE_MAINTENANCE_VIA_TELOMERASE	GOBP_NEGATIVE_REGULATION_OF_TELOMERE_MAINTENANCE_VIA_TELOMERASE	Details ...	12	-0.541744	-1.37956	0.100823	0.32842	1	1687	tags=33%, list=12%, signal=38%
GOBP_POSITIVE_REGULATION_OF_TRANSLATIONAL_INITIATION	GOBP_POSITIVE_REGULATION_OF_TRANSLATIONAL_INITIATION	Details ...	17	-0.479555	-1.37923	0.11875	0.328597	1	3008	tags=47%, list=22%, signal=60%
GOBP_CELL_FATE_SPECIFICATION_INVOLVED_IN_PATTERN_SPECIFICATION	GOBP_CELL_FATE_SPECIFICATION_INVOLVED_IN_PATTERN_SPECIFICATION		5	0.676235	1.32269	0.174757	0.330522	1	4482	tags=100%, list=32%, signal=148%
GOBP_ORGAN_GROWTH	GOBP_ORGAN_GROWTH		45	0.38401	1.32271	0.0773286	0.330698	1	1453	tags=20%, list=11%, signal=22%
GOBP_REPRODUCTION	GOBP_REPRODUCTION		794	0.263139	1.32238	0	0.330872	1	2146	tags=19%, list=16%, signal=21%
GOBP_REGULATION_OF_NEURON_PROJECTION_REGENERATION	GOBP_REGULATION_OF_NEURON_PROJECTION_REGENERATION	Details ...	16	-0.485812	-1.37782	0.126882	0.330876	1	2298	tags=50%, list=17%, signal=60%
GOBP_REGULATION_OF_EXTRACELLULAR_MATRIX_ASSEMBLY	GOBP_REGULATION_OF_EXTRACELLULAR_MATRIX_ASSEMBLY		9	0.563434	1.3221	0.158397	0.3312	1	2477	tags=56%, list=18%, signal=68%
GOBP_NEGATIVE_REGULATION_OF_INTRINSIC_APOPTOTIC_SIGNALING_PATHWAY_BY_P53_CLASS_MEDIATOR	GOBP_NEGATIVE_REGULATION_OF_INTRINSIC_APOPTOTIC_SIGNALING_PATHWAY_BY_P53_CLASS_MEDIATOR	Details ...	18	-0.479512	-1.37719	0.111842	0.331599	1	1290	tags=22%, list=9%, signal=24%
GOBP_REGULATION_OF_COAGULATION	GOBP_REGULATION_OF_COAGULATION		50	0.374317	1.32147	0.103774	0.33193	1	2585	tags=26%, list=19%, signal=32%
GOBP_MEMBRANE_ORGANIZATION	GOBP_MEMBRANE_ORGANIZATION	Details ...	725	-0.262308	-1.37605	0	0.331963	1	1670	tags=20%, list=12%, signal=22%
GOBP_NEGATIVE_REGULATION_OF_DNA_BIOSYNTHETIC_PROCESS	GOBP_NEGATIVE_REGULATION_OF_DNA_BIOSYNTHETIC_PROCESS	Details ...	28	-0.427038	-1.3762	0.0791855	0.332133	1	2024	tags=29%, list=15%, signal=33%
GOBP_GOLGI_TO_PLASMA_MEMBRANE_PROTEIN_TRANSPORT	GOBP_GOLGI_TO_PLASMA_MEMBRANE_PROTEIN_TRANSPORT		23	0.430731	1.32108	0.138889	0.332225	1	2473	tags=39%, list=18%, signal=48%
GOBP_PHOTORECEPTOR_CELL_DIFFERENTIATION	GOBP_PHOTORECEPTOR_CELL_DIFFERENTIATION		27	0.415166	1.32015	0.117864	0.333077	1	2797	tags=37%, list=20%, signal=46%
GOBP_REGULATION_OF_INTERFERON_GAMMA_SECRETION	GOBP_REGULATION_OF_INTERFERON_GAMMA_SECRETION		5	0.6676	1.32018	0.177866	0.333218	1	3429	tags=80%, list=25%, signal=106%
GOBP_REGULATION_OF_ACYL_COA_BIOSYNTHETIC_PROCESS	GOBP_REGULATION_OF_ACYL_COA_BIOSYNTHETIC_PROCESS	Details ...	13	-0.506286	-1.37506	0.11804	0.333302	1	4424	tags=46%, list=32%, signal=68%
GOBP_OLFACTORY_BULB_INTERNEURON_DIFFERENTIATION	GOBP_OLFACTORY_BULB_INTERNEURON_DIFFERENTIATION		10	0.544939	1.31962	0.160149	0.333639	1	1807	tags=50%, list=13%, signal=57%
GOBP_ACTIVATION_OF_IMMUNE_RESPONSE	GOBP_ACTIVATION_OF_IMMUNE_RESPONSE	Details ...	270	-0.284652	-1.37413	0	0.333747	1	2341	tags=23%, list=17%, signal=28%
GOBP_POSITIVE_REGULATION_OF_ERYTHROCYTE_DIFFERENTIATION	GOBP_POSITIVE_REGULATION_OF_ERYTHROCYTE_DIFFERENTIATION	Details ...	22	-0.442748	-1.37414	0.113248	0.334156	1	356	tags=14%, list=3%, signal=14%
GOBP_LOOP_OF_HENLE_DEVELOPMENT	GOBP_LOOP_OF_HENLE_DEVELOPMENT		9	0.577407	1.31909	0.144788	0.334157	1	3843	tags=78%, list=28%, signal=108%
GOBP_CELL_MIGRATION_IN_HINDBRAIN	GOBP_CELL_MIGRATION_IN_HINDBRAIN		10	0.545127	1.31915	0.164436	0.334243	1	1946	tags=40%, list=14%, signal=47%
GOBP_REGULATION_OF_LEUKOCYTE_APOPTOTIC_PROCESS	GOBP_REGULATION_OF_LEUKOCYTE_APOPTOTIC_PROCESS	Details ...	52	-0.369503	-1.3743	0.0504587	0.334287	1	1503	tags=27%, list=11%, signal=30%
GOBP_REGULATION_OF_VASCULOGENESIS	GOBP_REGULATION_OF_VASCULOGENESIS		9	0.562219	1.31858	0.163968	0.334644	1	3873	tags=67%, list=28%, signal=93%
GOBP_CENTRAL_NERVOUS_SYSTEM_NEURON_DEVELOPMENT	GOBP_CENTRAL_NERVOUS_SYSTEM_NEURON_DEVELOPMENT		49	0.377401	1.31846	0.084991	0.33467	1	1932	tags=29%, list=14%, signal=33%
GOBP_NEGATIVE_REGULATION_OF_STEM_CELL_PROLIFERATION	GOBP_NEGATIVE_REGULATION_OF_STEM_CELL_PROLIFERATION		13	0.509526	1.31711	0.127168	0.335431	1	2701	tags=54%, list=20%, signal=67%
GOBP_CELL_RECOGNITION	GOBP_CELL_RECOGNITION		71	0.34648	1.3173	0.0783242	0.335516	1	1853	tags=20%, list=13%, signal=23%
GOBP_REGULATION_OF_CELL_CYCLE_PROCESS	GOBP_REGULATION_OF_CELL_CYCLE_PROCESS		476	0.271768	1.31757	0.0102041	0.335637	1	1990	tags=20%, list=14%, signal=22%
GOBP_POSITIVE_REGULATION_OF_CAMP_METABOLIC_PROCESS	GOBP_POSITIVE_REGULATION_OF_CAMP_METABOLIC_PROCESS		43	0.382231	1.31734	0.116451	0.335652	1	1331	tags=23%, list=10%, signal=26%
GOBP_BRANCHING_INVOLVED_IN_MAMMARY_GLAND_DUCT_MORPHOGENESIS	GOBP_BRANCHING_INVOLVED_IN_MAMMARY_GLAND_DUCT_MORPHOGENESIS		17	0.476684	1.31741	0.15458	0.335733	1	2240	tags=35%, list=16%, signal=42%
GOBP_EAR_MORPHOGENESIS	GOBP_EAR_MORPHOGENESIS		71	0.344454	1.31643	0.0704467	0.336261	1	4057	tags=41%, list=29%, signal=57%
GOBP_POSITIVE_REGULATION_OF_CHROMOSOME_SEGREGATION	GOBP_POSITIVE_REGULATION_OF_CHROMOSOME_SEGREGATION		25	0.432428	1.31653	0.128107	0.336289	1	2946	tags=44%, list=21%, signal=56%
GOBP_POLYSACCHARIDE_CATABOLIC_PROCESS	GOBP_POLYSACCHARIDE_CATABOLIC_PROCESS	Details ...	19	-0.470088	-1.36943	0.0913044	0.337856	1	2019	tags=32%, list=15%, signal=37%
GOBP_REGULATION_OF_MITOTIC_CELL_CYCLE	GOBP_REGULATION_OF_MITOTIC_CELL_CYCLE		412	0.275881	1.31517	0.0179641	0.337933	1	1990	tags=20%, list=14%, signal=23%
GOBP_ESTABLISHMENT_OR_MAINTENANCE_OF_MONOPOLAR_CELL_POLARITY	GOBP_ESTABLISHMENT_OR_MAINTENANCE_OF_MONOPOLAR_CELL_POLARITY		13	0.50489	1.31527	0.144444	0.33794	1	2085	tags=38%, list=15%, signal=45%
GOBP_POSITIVE_REGULATION_OF_INTERLEUKIN_8_PRODUCTION	GOBP_POSITIVE_REGULATION_OF_INTERLEUKIN_8_PRODUCTION	Details ...	26	-0.4362	-1.36949	0.0895522	0.338177	1	2590	tags=31%, list=19%, signal=38%
GOBP_VISUAL_BEHAVIOR	GOBP_VISUAL_BEHAVIOR		32	0.39964	1.31423	0.120438	0.338682	1	1529	tags=22%, list=11%, signal=25%
GOBP_ERYTHROCYTE_DEVELOPMENT	GOBP_ERYTHROCYTE_DEVELOPMENT	Details ...	17	-0.485857	-1.36859	0.0857143	0.339055	1	1879	tags=29%, list=14%, signal=34%
GOBP_REGULATION_OF_CELLULAR_AMIDE_METABOLIC_PROCESS	GOBP_REGULATION_OF_CELLULAR_AMIDE_METABOLIC_PROCESS	Details ...	292	-0.28363	-1.3701	0.0116279	0.339121	1	3037	tags=34%, list=22%, signal=42%
GOBP_NEGATIVE_REGULATION_OF_PROTEIN_KINASE_B_SIGNALING	GOBP_NEGATIVE_REGULATION_OF_PROTEIN_KINASE_B_SIGNALING	Details ...	28	-0.427229	-1.36987	0.0969163	0.339137	1	1201	tags=21%, list=9%, signal=23%
GOBP_REGULATION_OF_ACTIN_FILAMENT_BASED_PROCESS	GOBP_REGULATION_OF_ACTIN_FILAMENT_BASED_PROCESS		247	0.284913	1.31358	0.0243902	0.339393	1	1987	tags=21%, list=14%, signal=25%
GOBP_LEARNING	GOBP_LEARNING		87	0.334232	1.31345	0.0882883	0.339449	1	1501	tags=17%, list=11%, signal=19%
GOBP_INTRACELLULAR_PROTEIN_TRANSPORT	GOBP_INTRACELLULAR_PROTEIN_TRANSPORT	Details ...	690	-0.261084	-1.37012	0	0.339527	1	2014	tags=22%, list=15%, signal=25%
GOBP_BASE_EXCISION_REPAIR	GOBP_BASE_EXCISION_REPAIR		38	0.392254	1.31159	0.117647	0.341594	1	2129	tags=34%, list=15%, signal=40%
GOBP_NEGATIVE_REGULATION_OF_LEUKOCYTE_MIGRATION	GOBP_NEGATIVE_REGULATION_OF_LEUKOCYTE_MIGRATION	Details ...	16	-0.493309	-1.36641	0.122699	0.341907	1	2715	tags=38%, list=20%, signal=47%
GOBP_REGULATION_OF_TRANSLATIONAL_INITIATION_IN_RESPONSE_TO_STRESS	GOBP_REGULATION_OF_TRANSLATIONAL_INITIATION_IN_RESPONSE_TO_STRESS	Details ...	13	-0.518687	-1.36586	0.114688	0.34208	1	1740	tags=46%, list=13%, signal=53%
GOBP_ACTIVATION_OF_JUN_KINASE_ACTIVITY	GOBP_ACTIVATION_OF_JUN_KINASE_ACTIVITY		29	0.413153	1.3108	0.121771	0.342415	1	2408	tags=31%, list=17%, signal=37%
GOBP_REGULATION_OF_ESTABLISHMENT_OF_PROTEIN_LOCALIZATION_TO_CHROMOSOME	GOBP_REGULATION_OF_ESTABLISHMENT_OF_PROTEIN_LOCALIZATION_TO_CHROMOSOME	Details ...	10	-0.566829	-1.36588	0.142268	0.342469	1	5554	tags=80%, list=40%, signal=134%
GOBP_NEGATIVE_REGULATION_OF_ANOIKIS	GOBP_NEGATIVE_REGULATION_OF_ANOIKIS		16	0.485091	1.3098	0.139535	0.343931	1	2527	tags=44%, list=18%, signal=53%
GOBP_SULFUR_COMPOUND_CATABOLIC_PROCESS	GOBP_SULFUR_COMPOUND_CATABOLIC_PROCESS		29	0.415206	1.30896	0.108614	0.344865	1	1567	tags=28%, list=11%, signal=31%
GOBP_POSITIVE_REGULATION_OF_DEVELOPMENTAL_PROCESS	GOBP_POSITIVE_REGULATION_OF_DEVELOPMENTAL_PROCESS		796	0.261433	1.30826	0.00269179	0.345555	1	1892	tags=19%, list=14%, signal=21%
GOBP_REGULATION_OF_ORGANELLE_ASSEMBLY	GOBP_REGULATION_OF_ORGANELLE_ASSEMBLY		127	0.314275	1.30831	0.0505051	0.345668	1	3773	tags=38%, list=27%, signal=51%
GOBP_MRNA_3_END_PROCESSING	GOBP_MRNA_3_END_PROCESSING	Details ...	69	-0.345363	-1.3625	0.0564706	0.345791	1	4214	tags=45%, list=30%, signal=64%
GOBP_N_TERMINAL_PROTEIN_AMINO_ACID_ACETYLATION	GOBP_N_TERMINAL_PROTEIN_AMINO_ACID_ACETYLATION		12	0.519342	1.30767	0.147793	0.345835	1	536	tags=17%, list=4%, signal=17%
GOBP_ACTIN_FILAMENT_POLYMERIZATION	GOBP_ACTIN_FILAMENT_POLYMERIZATION		16	0.485601	1.30744	0.148362	0.34584	1	2695	tags=38%, list=19%, signal=47%
GOBP_HISTONE_H2A_UBIQUITINATION	GOBP_HISTONE_H2A_UBIQUITINATION	Details ...	16	-0.483026	-1.36309	0.128261	0.345946	1	2742	tags=44%, list=20%, signal=55%
GOBP_REGULATION_OF_RESPONSE_TO_CYTOKINE_STIMULUS	GOBP_REGULATION_OF_RESPONSE_TO_CYTOKINE_STIMULUS	Details ...	111	-0.320504	-1.3626	0.0236967	0.346023	1	2223	tags=23%, list=16%, signal=28%
GOBP_NEGATIVE_REGULATION_OF_MYELOID_CELL_DIFFERENTIATION	GOBP_NEGATIVE_REGULATION_OF_MYELOID_CELL_DIFFERENTIATION		54	0.361403	1.30775	0.0917108	0.346127	1	1765	tags=20%, list=13%, signal=23%
GOBP_NEGATIVE_REGULATION_OF_MRNA_SPLICING_VIA_SPLICEOSOME	GOBP_NEGATIVE_REGULATION_OF_MRNA_SPLICING_VIA_SPLICEOSOME	Details ...	18	-0.476703	-1.36275	0.0975104	0.346164	1	3863	tags=44%, list=28%, signal=62%
GOBP_REGULATION_OF_CELL_FATE_SPECIFICATION	GOBP_REGULATION_OF_CELL_FATE_SPECIFICATION	Details ...	8	-0.586178	-1.36162	0.144603	0.346216	1	880	tags=38%, list=6%, signal=40%
GOBP_REGULATION_OF_PHOSPHOLIPID_METABOLIC_PROCESS	GOBP_REGULATION_OF_PHOSPHOLIPID_METABOLIC_PROCESS		44	0.379013	1.30686	0.0958409	0.34653	1	1858	tags=27%, list=13%, signal=31%
GOBP_REGULATION_OF_PLATELET_DERIVED_GROWTH_FACTOR_RECEPTOR_SIGNALING_PATHWAY	GOBP_REGULATION_OF_PLATELET_DERIVED_GROWTH_FACTOR_RECEPTOR_SIGNALING_PATHWAY		10	0.536547	1.3065	0.170778	0.347004	1	2265	tags=40%, list=16%, signal=48%
GOBP_DNA_PACKAGING	GOBP_DNA_PACKAGING		132	0.310961	1.30577	0.0568562	0.347773	1	3163	tags=26%, list=23%, signal=33%
GOBP_RESPONSE_TO_MECHANICAL_STIMULUS	GOBP_RESPONSE_TO_MECHANICAL_STIMULUS		144	0.304013	1.30546	0.0467128	0.34793	1	1412	tags=20%, list=10%, signal=22%
GOBP_NEGATIVE_REGULATION_OF_IMMUNE_EFFECTOR_PROCESS	GOBP_NEGATIVE_REGULATION_OF_IMMUNE_EFFECTOR_PROCESS	Details ...	68	-0.345877	-1.35972	0.0474041	0.348136	1	1970	tags=26%, list=14%, signal=31%
GOBP_HYALURONAN_METABOLIC_PROCESS	GOBP_HYALURONAN_METABOLIC_PROCESS		18	0.460418	1.30496	0.144954	0.348478	1	2186	tags=33%, list=16%, signal=40%
GOBP_REGULATION_OF_CERAMIDE_BIOSYNTHETIC_PROCESS	GOBP_REGULATION_OF_CERAMIDE_BIOSYNTHETIC_PROCESS	Details ...	10	-0.561102	-1.35973	0.130081	0.348549	1	2322	tags=40%, list=17%, signal=48%
GOBP_VASODILATION	GOBP_VASODILATION	Details ...	19	-0.47602	-1.35978	0.109649	0.3489	1	3592	tags=47%, list=26%, signal=64%
GOBP_REGULATION_OF_CELL_GROWTH	GOBP_REGULATION_OF_CELL_GROWTH		299	0.279762	1.30459	0.0141509	0.348961	1	2003	tags=19%, list=14%, signal=22%
GOBP_HISTONE_DEUBIQUITINATION	GOBP_HISTONE_DEUBIQUITINATION		21	0.451021	1.30339	0.153996	0.34909	1	3112	tags=43%, list=22%, signal=55%
GOBP_REACTIVE_OXYGEN_SPECIES_BIOSYNTHETIC_PROCESS	GOBP_REACTIVE_OXYGEN_SPECIES_BIOSYNTHETIC_PROCESS		15	0.495582	1.30342	0.144144	0.349246	1	162	tags=13%, list=1%, signal=13%
GOBP_NEGATIVE_REGULATION_OF_CHONDROCYTE_DIFFERENTIATION	GOBP_NEGATIVE_REGULATION_OF_CHONDROCYTE_DIFFERENTIATION		17	0.466259	1.30353	0.148008	0.349445	1	1840	tags=47%, list=13%, signal=54%
GOBP_EPIDERMAL_GROWTH_FACTOR_RECEPTOR_SIGNALING_PATHWAY	GOBP_EPIDERMAL_GROWTH_FACTOR_RECEPTOR_SIGNALING_PATHWAY		48	0.362244	1.30297	0.111693	0.34949	1	2632	tags=29%, list=19%, signal=36%
GOBP_NEGATIVE_REGULATION_OF_SMOOTHENED_SIGNALING_PATHWAY	GOBP_NEGATIVE_REGULATION_OF_SMOOTHENED_SIGNALING_PATHWAY		20	0.452389	1.30261	0.15197	0.349753	1	1566	tags=30%, list=11%, signal=34%
GOBP_DENDRITE_DEVELOPMENT	GOBP_DENDRITE_DEVELOPMENT		64	0.353698	1.30405	0.11453	0.349772	1	3784	tags=41%, list=27%, signal=56%
GOBP_PROTEOGLYCAN_BIOSYNTHETIC_PROCESS	GOBP_PROTEOGLYCAN_BIOSYNTHETIC_PROCESS		47	0.372691	1.30182	0.0989583	0.350388	1	3373	tags=38%, list=24%, signal=50%
GOBP_REGULATION_OF_INTERLEUKIN_4_PRODUCTION	GOBP_REGULATION_OF_INTERLEUKIN_4_PRODUCTION	Details ...	17	-0.47031	-1.35742	0.122845	0.350926	1	2415	tags=29%, list=17%, signal=36%
GOBP_MRNA_PROCESSING	GOBP_MRNA_PROCESSING	Details ...	381	-0.2739	-1.35754	0.00578035	0.351129	1	3491	tags=35%, list=25%, signal=46%
GOBP_NEGATIVE_REGULATION_OF_MYELOID_CELL_APOPTOTIC_PROCESS	GOBP_NEGATIVE_REGULATION_OF_MYELOID_CELL_APOPTOTIC_PROCESS	Details ...	7	-0.622107	-1.35633	0.123142	0.35127	1	1503	tags=43%, list=11%, signal=48%
GOBP_CYTOKINETIC_PROCESS	GOBP_CYTOKINETIC_PROCESS	Details ...	14	-0.509968	-1.35606	0.127273	0.351335	1	1673	tags=29%, list=12%, signal=32%
GOBP_LEUKOCYTE_CELL_CELL_ADHESION	GOBP_LEUKOCYTE_CELL_CELL_ADHESION		149	0.305599	1.30041	0.0546624	0.352247	1	3122	tags=32%, list=23%, signal=41%
GOBP_REGULATION_OF_IRE1_MEDIATED_UNFOLDED_PROTEIN_RESPONSE	GOBP_REGULATION_OF_IRE1_MEDIATED_UNFOLDED_PROTEIN_RESPONSE	Details ...	12	-0.523948	-1.35497	0.127706	0.352961	1	2001	tags=33%, list=14%, signal=39%
GOBP_CILIUM_MORPHOGENESIS	GOBP_CILIUM_MORPHOGENESIS		158	0.305837	1.29958	0.047541	0.353179	1	2495	tags=25%, list=18%, signal=30%
GOBP_PHOSPHOLIPID_EFFLUX	GOBP_PHOSPHOLIPID_EFFLUX		7	0.597213	1.29871	0.189655	0.353272	1	760	tags=29%, list=5%, signal=30%
GOBP_L_AMINO_ACID_IMPORT	GOBP_L_AMINO_ACID_IMPORT		6	0.625765	1.29965	0.175781	0.353285	1	1224	tags=33%, list=9%, signal=37%
GOBP_REGULATION_OF_ERBB_SIGNALING_PATHWAY	GOBP_REGULATION_OF_ERBB_SIGNALING_PATHWAY		66	0.341383	1.29929	0.0994264	0.353306	1	2583	tags=27%, list=19%, signal=33%
GOBP_SECOND_MESSENGER_MEDIATED_SIGNALING	GOBP_SECOND_MESSENGER_MEDIATED_SIGNALING		102	0.321666	1.29917	0.0555556	0.35331	1	2559	tags=24%, list=18%, signal=29%
GOBP_REGULATION_OF_MITOTIC_SPINDLE_CHECKPOINT	GOBP_REGULATION_OF_MITOTIC_SPINDLE_CHECKPOINT		10	0.53158	1.29896	0.150763	0.353466	1	1990	tags=30%, list=14%, signal=35%
GOBP_PURINE_CONTAINING_COMPOUND_BIOSYNTHETIC_PROCESS	GOBP_PURINE_CONTAINING_COMPOUND_BIOSYNTHETIC_PROCESS	Details ...	109	-0.319949	-1.35409	0.0202703	0.353747	1	2570	tags=32%, list=19%, signal=39%
GOBP_REGULATION_OF_TYPE_I_INTERFERON_MEDIATED_SIGNALING_PATHWAY	GOBP_REGULATION_OF_TYPE_I_INTERFERON_MEDIATED_SIGNALING_PATHWAY	Details ...	24	-0.432641	-1.35419	0.091954	0.354007	1	716	tags=13%, list=5%, signal=13%
GOBP_POSITIVE_REGULATION_OF_NUCLEOCYTOPLASMIC_TRANSPORT	GOBP_POSITIVE_REGULATION_OF_NUCLEOCYTOPLASMIC_TRANSPORT		95	0.325867	1.29766	0.084922	0.35422	1	1200	tags=16%, list=9%, signal=17%
GOBP_REGULATION_OF_PROTEIN_LOCALIZATION_TO_NUCLEUS	GOBP_REGULATION_OF_PROTEIN_LOCALIZATION_TO_NUCLEUS		176	0.299958	1.2977	0.0409165	0.354351	1	1890	tags=20%, list=14%, signal=23%
GOBP_NEGATIVE_REGULATION_OF_ASTROCYTE_DIFFERENTIATION	GOBP_NEGATIVE_REGULATION_OF_ASTROCYTE_DIFFERENTIATION	Details ...	7	-0.604855	-1.35228	0.135255	0.355448	1	2298	tags=57%, list=17%, signal=68%
GOBP_NEGATIVE_REGULATION_OF_PROTEIN_MODIFICATION_PROCESS	GOBP_NEGATIVE_REGULATION_OF_PROTEIN_MODIFICATION_PROCESS	Details ...	518	-0.262082	-1.35172	0	0.35612	1	2755	tags=28%, list=20%, signal=33%
GOBP_REGULATION_OF_TELOMERE_MAINTENANCE	GOBP_REGULATION_OF_TELOMERE_MAINTENANCE		61	0.350206	1.29637	0.100901	0.356263	1	1371	tags=18%, list=10%, signal=20%
GOBP_REGULATION_OF_NUCLEOBASE_CONTAINING_COMPOUND_TRANSPORT	GOBP_REGULATION_OF_NUCLEOBASE_CONTAINING_COMPOUND_TRANSPORT		11	0.520821	1.29557	0.167969	0.356938	1	4	tags=9%, list=0%, signal=9%
GOBP_MULTICELLULAR_ORGANISMAL_MOVEMENT	GOBP_MULTICELLULAR_ORGANISMAL_MOVEMENT		23	0.429416	1.29559	0.13594	0.357102	1	2709	tags=39%, list=20%, signal=49%
GOBP_MEIOSIS_I	GOBP_MEIOSIS_I		54	0.35998	1.29578	0.101933	0.357197	1	3023	tags=37%, list=22%, signal=47%
GOBP_CHROMOSOME_LOCALIZATION	GOBP_CHROMOSOME_LOCALIZATION		52	0.355538	1.29499	0.103387	0.357405	1	2694	tags=27%, list=19%, signal=33%
GOBP_CARBOHYDRATE_DERIVATIVE_BIOSYNTHETIC_PROCESS	GOBP_CARBOHYDRATE_DERIVATIVE_BIOSYNTHETIC_PROCESS		464	0.267511	1.29501	0.014881	0.357589	1	2661	tags=25%, list=19%, signal=29%
GOBP_REGULATION_OF_CELLULAR_RESPONSE_TO_VASCULAR_ENDOTHELIAL_GROWTH_FACTOR_STIMULUS	GOBP_REGULATION_OF_CELLULAR_RESPONSE_TO_VASCULAR_ENDOTHELIAL_GROWTH_FACTOR_STIMULUS		11	0.524378	1.29436	0.163386	0.357782	1	1747	tags=36%, list=13%, signal=42%
GOBP_CELLULAR_RESPONSE_TO_ESTROGEN_STIMULUS	GOBP_CELLULAR_RESPONSE_TO_ESTROGEN_STIMULUS		29	0.411765	1.29436	0.13945	0.357984	1	511	tags=14%, list=4%, signal=14%
GOBP_METHYLATION_DEPENDENT_CHROMATIN_SILENCING	GOBP_METHYLATION_DEPENDENT_CHROMATIN_SILENCING	Details ...	6	-0.650281	-1.3505	0.152263	0.358036	1	4227	tags=83%, list=31%, signal=120%
GOBP_REGULATION_OF_DNA_TEMPLATED_TRANSCRIPTION_IN_RESPONSE_TO_STRESS	GOBP_REGULATION_OF_DNA_TEMPLATED_TRANSCRIPTION_IN_RESPONSE_TO_STRESS	Details ...	61	-0.355884	-1.35011	0.0633484	0.358356	1	1344	tags=30%, list=10%, signal=33%
GOBP_PROTEASOMAL_PROTEIN_CATABOLIC_PROCESS	GOBP_PROTEASOMAL_PROTEIN_CATABOLIC_PROCESS	Details ...	255	-0.282583	-1.34901	0.0107527	0.360094	1	2774	tags=28%, list=20%, signal=35%
GOBP_CIRCULATORY_SYSTEM_PROCESS	GOBP_CIRCULATORY_SYSTEM_PROCESS		214	0.29038	1.29224	0.0377049	0.360526	1	1858	tags=20%, list=13%, signal=22%
GOBP_ECTODERM_DEVELOPMENT	GOBP_ECTODERM_DEVELOPMENT		14	0.49603	1.29157	0.16826	0.360717	1	1411	tags=29%, list=10%, signal=32%
GOBP_KERATAN_SULFATE_BIOSYNTHETIC_PROCESS	GOBP_KERATAN_SULFATE_BIOSYNTHETIC_PROCESS		19	0.448187	1.29165	0.163227	0.360772	1	4159	tags=63%, list=30%, signal=90%
GOBP_PHOSPHATIDYLGLYCEROL_ACYL_CHAIN_REMODELING	GOBP_PHOSPHATIDYLGLYCEROL_ACYL_CHAIN_REMODELING		6	0.614605	1.29194	0.182711	0.360885	1	1484	tags=50%, list=11%, signal=56%
GOBP_CYCLIC_NUCLEOTIDE_MEDIATED_SIGNALING	GOBP_CYCLIC_NUCLEOTIDE_MEDIATED_SIGNALING		32	0.401362	1.29095	0.134168	0.361478	1	1852	tags=28%, list=13%, signal=32%
GOBP_PROTEIN_LOCALIZATION_TO_NUCLEUS	GOBP_PROTEIN_LOCALIZATION_TO_NUCLEUS		135	0.303762	1.29049	0.0533563	0.362187	1	3179	tags=34%, list=23%, signal=44%
GOBP_PROTEIN_COMPLEX_ASSEMBLY	GOBP_PROTEIN_COMPLEX_ASSEMBLY		877	0.255333	1.28996	0	0.3625	1	2139	tags=18%, list=15%, signal=20%
GOBP_CELLULAR_RESPONSE_TO_VASCULAR_ENDOTHELIAL_GROWTH_FACTOR_STIMULUS	GOBP_CELLULAR_RESPONSE_TO_VASCULAR_ENDOTHELIAL_GROWTH_FACTOR_STIMULUS		27	0.417282	1.29017	0.127042	0.36254	1	1730	tags=33%, list=13%, signal=38%
GOBP_PROTEIN_KINASE_C_ACTIVATING_G_PROTEIN_COUPLED_RECEPTOR_SIGNALING_PATHWAY	GOBP_PROTEIN_KINASE_C_ACTIVATING_G_PROTEIN_COUPLED_RECEPTOR_SIGNALING_PATHWAY		21	0.448269	1.2894	0.149723	0.362996	1	2445	tags=33%, list=18%, signal=40%
GOBP_PROTEIN_COMPLEX_BIOGENESIS	GOBP_PROTEIN_COMPLEX_BIOGENESIS		877	0.255333	1.28905	0.00135318	0.363466	1	2139	tags=18%, list=15%, signal=20%
GOBP_REGULATION_OF_ANATOMICAL_STRUCTURE_SIZE	GOBP_REGULATION_OF_ANATOMICAL_STRUCTURE_SIZE		334	0.276738	1.28861	0.0269414	0.363674	1	1891	tags=19%, list=14%, signal=22%
GOBP_REGULATION_OF_TRANSLATIONAL_ELONGATION	GOBP_REGULATION_OF_TRANSLATIONAL_ELONGATION	Details ...	21	-0.448992	-1.34564	0.108225	0.365295	1	3504	tags=48%, list=25%, signal=64%
GOBP_REGULATION_OF_MITOTIC_CELL_CYCLE_SPINDLE_ASSEMBLY_CHECKPOINT	GOBP_REGULATION_OF_MITOTIC_CELL_CYCLE_SPINDLE_ASSEMBLY_CHECKPOINT		10	0.53158	1.28753	0.173664	0.365368	1	1990	tags=30%, list=14%, signal=35%
GOBP_PYRIMIDINE_RIBONUCLEOSIDE_TRIPHOSPHATE_METABOLIC_PROCESS	GOBP_PYRIMIDINE_RIBONUCLEOSIDE_TRIPHOSPHATE_METABOLIC_PROCESS	Details ...	13	-0.510242	-1.34575	0.112033	0.365505	1	3063	tags=54%, list=22%, signal=69%
GOBP_POSITIVE_REGULATION_OF_MYELINATION	GOBP_POSITIVE_REGULATION_OF_MYELINATION		5	0.649939	1.28728	0.196532	0.365627	1	2974	tags=40%, list=21%, signal=51%
GOBP_CELL_GROWTH	GOBP_CELL_GROWTH		105	0.317094	1.28693	0.0619765	0.366069	1	3597	tags=41%, list=26%, signal=55%
GOBP_POSITIVE_REGULATION_OF_PROTEIN_OLIGOMERIZATION	GOBP_POSITIVE_REGULATION_OF_PROTEIN_OLIGOMERIZATION	Details ...	16	-0.476072	-1.34434	0.110417	0.366489	1	4205	tags=50%, list=30%, signal=72%
GOBP_NUCLEAR_PORE_COMPLEX_ASSEMBLY	GOBP_NUCLEAR_PORE_COMPLEX_ASSEMBLY		10	0.539445	1.28635	0.1881	0.366546	1	1110	tags=30%, list=8%, signal=33%
GOBP_POSITIVE_REGULATION_OF_CYTOKINE_BIOSYNTHETIC_PROCESS	GOBP_POSITIVE_REGULATION_OF_CYTOKINE_BIOSYNTHETIC_PROCESS		27	0.413732	1.28597	0.131783	0.366666	1	2313	tags=26%, list=17%, signal=31%
GOBP_ASPARTATE_FAMILY_AMINO_ACID_BIOSYNTHETIC_PROCESS	GOBP_ASPARTATE_FAMILY_AMINO_ACID_BIOSYNTHETIC_PROCESS	Details ...	20	-0.442945	-1.34368	0.109244	0.367412	1	3369	tags=45%, list=24%, signal=59%
GOBP_POSITIVE_REGULATION_OF_CELLULAR_COMPONENT_ORGANIZATION	GOBP_POSITIVE_REGULATION_OF_CELLULAR_COMPONENT_ORGANIZATION		907	0.252956	1.28534	0.00408163	0.36772	1	2291	tags=20%, list=17%, signal=23%
GOBP_ER_NUCLEUS_SIGNALING_PATHWAY	GOBP_ER_NUCLEUS_SIGNALING_PATHWAY	Details ...	32	-0.402152	-1.34221	0.102088	0.368924	1	520	tags=25%, list=4%, signal=26%
GOBP_NEGATIVE_REGULATION_OF_CELLULAR_RESPONSE_TO_OXIDATIVE_STRESS	GOBP_NEGATIVE_REGULATION_OF_CELLULAR_RESPONSE_TO_OXIDATIVE_STRESS	Details ...	26	-0.428013	-1.3423	0.120902	0.369203	1	3764	tags=58%, list=27%, signal=79%
GOBP_ACTIVATION_OF_ADENYLATE_CYCLASE_ACTIVITY	GOBP_ACTIVATION_OF_ADENYLATE_CYCLASE_ACTIVITY		23	0.424751	1.28448	0.144643	0.369213	1	1788	tags=26%, list=13%, signal=30%
GOBP_RESPONSE_TO_YEAST	GOBP_RESPONSE_TO_YEAST	Details ...	6	-0.642184	-1.3417	0.13	0.369506	1	2397	tags=50%, list=17%, signal=60%
GOBP_NEGATIVE_REGULATION_OF_GLIOGENESIS	GOBP_NEGATIVE_REGULATION_OF_GLIOGENESIS	Details ...	26	-0.414898	-1.34008	0.12311	0.369616	1	2872	tags=42%, list=21%, signal=53%
GOBP_MAINTENANCE_OF_PROTEIN_LOCATION_IN_NUCLEUS	GOBP_MAINTENANCE_OF_PROTEIN_LOCATION_IN_NUCLEUS		13	0.491143	1.28416	0.15197	0.369657	1	1112	tags=38%, list=8%, signal=42%
GOBP_REGULATION_OF_VIRAL_TRANSCRIPTION	GOBP_REGULATION_OF_VIRAL_TRANSCRIPTION	Details ...	51	-0.356599	-1.34045	0.0850112	0.369784	1	2208	tags=33%, list=16%, signal=40%
GOBP_ORGAN_OR_TISSUE_SPECIFIC_IMMUNE_RESPONSE	GOBP_ORGAN_OR_TISSUE_SPECIFIC_IMMUNE_RESPONSE	Details ...	12	-0.530696	-1.34009	0.128773	0.370053	1	3170	tags=50%, list=23%, signal=65%
GOBP_POSITIVE_REGULATION_OF_ACTIN_CYTOSKELETON_REORGANIZATION	GOBP_POSITIVE_REGULATION_OF_ACTIN_CYTOSKELETON_REORGANIZATION	Details ...	12	-0.519859	-1.33927	0.105708	0.370332	1	4570	tags=58%, list=33%, signal=87%
GOBP_TOOTH_MINERALIZATION	GOBP_TOOTH_MINERALIZATION		11	0.531497	1.28371	0.160517	0.370334	1	1089	tags=36%, list=8%, signal=39%
GOBP_MACROPHAGE_DIFFERENTIATION	GOBP_MACROPHAGE_DIFFERENTIATION	Details ...	15	-0.485219	-1.34106	0.121739	0.370361	1	1430	tags=27%, list=10%, signal=30%
GOBP_GRANULOCYTE_ACTIVATION	GOBP_GRANULOCYTE_ACTIVATION	Details ...	9	-0.573975	-1.3395	0.142558	0.370368	1	1695	tags=44%, list=12%, signal=51%
GOBP_POSITIVE_REGULATION_OF_PROTEIN_SUMOYLATION	GOBP_POSITIVE_REGULATION_OF_PROTEIN_SUMOYLATION	Details ...	10	-0.548905	-1.3408	0.134066	0.370412	1	2030	tags=40%, list=15%, signal=47%
GOBP_PEPTIDYL_TYROSINE_DEPHOSPHORYLATION	GOBP_PEPTIDYL_TYROSINE_DEPHOSPHORYLATION		84	0.330374	1.28331	0.0985663	0.370439	1	1775	tags=20%, list=13%, signal=23%
GOBP_CELL_MIGRATION_INVOLVED_IN_HEART_DEVELOPMENT	GOBP_CELL_MIGRATION_INVOLVED_IN_HEART_DEVELOPMENT		9	0.545373	1.28294	0.179389	0.370529	1	1612	tags=33%, list=12%, signal=38%
GOBP_RESPONSE_TO_SALT_STRESS	GOBP_RESPONSE_TO_SALT_STRESS		11	0.525572	1.28349	0.178832	0.370543	1	1370	tags=27%, list=10%, signal=30%
GOBP_POSITIVE_REGULATION_OF_CHROMATIN_MODIFICATION	GOBP_POSITIVE_REGULATION_OF_CHROMATIN_MODIFICATION		74	0.336651	1.28301	0.087108	0.370582	1	1107	tags=18%, list=8%, signal=19%
GOBP_SYNAPSIS	GOBP_SYNAPSIS		14	0.487256	1.28335	0.163708	0.370584	1	2146	tags=36%, list=16%, signal=42%
GOBP_LONG_CHAIN_FATTY_ACID_TRANSPORT	GOBP_LONG_CHAIN_FATTY_ACID_TRANSPORT		25	0.424035	1.28301	0.146384	0.370798	1	2662	tags=36%, list=19%, signal=44%
GOBP_MAMMARY_GLAND_DEVELOPMENT	GOBP_MAMMARY_GLAND_DEVELOPMENT		90	0.323406	1.28266	0.0893761	0.370867	1	2477	tags=27%, list=18%, signal=32%
GOBP_BRAIN_MORPHOGENESIS	GOBP_BRAIN_MORPHOGENESIS		21	0.431814	1.28247	0.163107	0.371022	1	1436	tags=38%, list=10%, signal=42%
GOBP_REGULATION_OF_OXIDATIVE_STRESS_INDUCED_CELL_DEATH	GOBP_REGULATION_OF_OXIDATIVE_STRESS_INDUCED_CELL_DEATH	Details ...	35	-0.387963	-1.33862	0.10352	0.371212	1	3764	tags=54%, list=27%, signal=74%
GOBP_PROTEIN_IMPORT_INTO_MITOCHONDRIAL_MATRIX	GOBP_PROTEIN_IMPORT_INTO_MITOCHONDRIAL_MATRIX	Details ...	12	-0.528106	-1.33832	0.152688	0.371328	1	3190	tags=67%, list=23%, signal=87%
GOBP_HYDROGEN_PEROXIDE_METABOLIC_PROCESS	GOBP_HYDROGEN_PEROXIDE_METABOLIC_PROCESS	Details ...	14	-0.485523	-1.33774	0.114537	0.372024	1	3684	tags=50%, list=27%, signal=68%
GOBP_CARDIAC_CHAMBER_MORPHOGENESIS	GOBP_CARDIAC_CHAMBER_MORPHOGENESIS		68	0.34042	1.28157	0.10683	0.372072	1	3078	tags=35%, list=22%, signal=45%
GOBP_CELLULAR_COMPONENT_ASSEMBLY_INVOLVED_IN_MORPHOGENESIS	GOBP_CELLULAR_COMPONENT_ASSEMBLY_INVOLVED_IN_MORPHOGENESIS		181	0.295039	1.2818	0.0592217	0.372073	1	2495	tags=26%, list=18%, signal=31%
GOBP_SPROUTING_ANGIOGENESIS	GOBP_SPROUTING_ANGIOGENESIS		39	0.379723	1.28139	0.148897	0.372217	1	2061	tags=26%, list=15%, signal=30%
GOBP_ORGANELLE_TRANSPORT_ALONG_MICROTUBULE	GOBP_ORGANELLE_TRANSPORT_ALONG_MICROTUBULE		50	0.360398	1.2816	0.117117	0.372238	1	1888	tags=22%, list=14%, signal=25%
GOBP_REGULATION_OF_TRANSCRIPTION_FROM_RNA_POLYMERASE_II_PROMOTER_IN_RESPONSE_TO_HYPOXIA	GOBP_REGULATION_OF_TRANSCRIPTION_FROM_RNA_POLYMERASE_II_PROMOTER_IN_RESPONSE_TO_HYPOXIA	Details ...	29	-0.40543	-1.33659	0.0945055	0.3726	1	1344	tags=34%, list=10%, signal=38%
GOBP_NEUTRAL_LIPID_BIOSYNTHETIC_PROCESS	GOBP_NEUTRAL_LIPID_BIOSYNTHETIC_PROCESS		21	0.441614	1.28104	0.170557	0.372697	1	1817	tags=38%, list=13%, signal=44%
GOBP_INDOLE_CONTAINING_COMPOUND_METABOLIC_PROCESS	GOBP_INDOLE_CONTAINING_COMPOUND_METABOLIC_PROCESS		11	0.527883	1.28085	0.181102	0.372839	1	2353	tags=45%, list=17%, signal=55%
GOBP_MITOTIC_CYTOKINESIS	GOBP_MITOTIC_CYTOKINESIS		30	0.404696	1.28049	0.135379	0.373159	1	2299	tags=33%, list=17%, signal=40%
GOBP_REGULATION_OF_UBIQUITIN_PROTEIN_LIGASE_ACTIVITY	GOBP_REGULATION_OF_UBIQUITIN_PROTEIN_LIGASE_ACTIVITY		17	0.466403	1.28037	0.174074	0.373161	1	1990	tags=29%, list=14%, signal=34%
GOBP_NUCLEOTIDE_TRANSPORT	GOBP_NUCLEOTIDE_TRANSPORT		20	0.450669	1.27986	0.172101	0.373287	1	1073	tags=25%, list=8%, signal=27%
GOBP_REGULATION_OF_RECEPTOR_BIOSYNTHETIC_PROCESS	GOBP_REGULATION_OF_RECEPTOR_BIOSYNTHETIC_PROCESS		19	0.442174	1.27999	0.164751	0.373459	1	1473	tags=26%, list=11%, signal=29%
GOBP_POSITIVE_REGULATION_OF_TRANSMEMBRANE_TRANSPORT	GOBP_POSITIVE_REGULATION_OF_TRANSMEMBRANE_TRANSPORT		84	0.334242	1.28006	0.100529	0.373525	1	1824	tags=18%, list=13%, signal=20%
GOBP_DERMATAN_SULFATE_METABOLIC_PROCESS	GOBP_DERMATAN_SULFATE_METABOLIC_PROCESS		12	0.497916	1.27939	0.176471	0.373533	1	1147	tags=25%, list=8%, signal=27%
GOBP_REGULATION_OF_PROTEIN_EXIT_FROM_ENDOPLASMIC_RETICULUM	GOBP_REGULATION_OF_PROTEIN_EXIT_FROM_ENDOPLASMIC_RETICULUM		17	0.473112	1.2795	0.164151	0.373744	1	1266	tags=24%, list=9%, signal=26%
GOBP_POSITIVE_REGULATION_OF_MULTICELLULAR_ORGANISM_GROWTH	GOBP_POSITIVE_REGULATION_OF_MULTICELLULAR_ORGANISM_GROWTH		20	0.442352	1.27884	0.166355	0.373755	1	1372	tags=20%, list=10%, signal=22%
GOBP_PEPTIDYL_AMINO_ACID_MODIFICATION	GOBP_PEPTIDYL_AMINO_ACID_MODIFICATION		686	0.257868	1.27862	0.0057554	0.373761	1	2139	tags=19%, list=15%, signal=22%
GOBP_SYSTEM_PROCESS	GOBP_SYSTEM_PROCESS		731	0.254741	1.2787	0.00429185	0.373815	1	1867	tags=18%, list=13%, signal=20%
GOBP_INTESTINAL_ABSORPTION	GOBP_INTESTINAL_ABSORPTION		12	0.516544	1.27912	0.183365	0.373847	1	1522	tags=25%, list=11%, signal=28%
GOBP_CELLULAR_RESPONSE_TO_ABIOTIC_STIMULUS	GOBP_CELLULAR_RESPONSE_TO_ABIOTIC_STIMULUS		189	0.29185	1.27884	0.0478548	0.373962	1	2359	tags=23%, list=17%, signal=28%
GOBP_NUCLEOTIDE_EXCISION_REPAIR_PREINCISION_COMPLEX_STABILIZATION	GOBP_NUCLEOTIDE_EXCISION_REPAIR_PREINCISION_COMPLEX_STABILIZATION		21	0.435349	1.27888	0.151277	0.3741	1	3281	tags=43%, list=24%, signal=56%
GOBP_REGULATION_OF_DEFENSE_RESPONSE_TO_VIRUS	GOBP_REGULATION_OF_DEFENSE_RESPONSE_TO_VIRUS	Details ...	138	-0.297411	-1.33516	0.0277778	0.374483	1	3084	tags=27%, list=22%, signal=34%
GOBP_POSITIVE_REGULATION_OF_MUSCLE_CELL_APOPTOTIC_PROCESS	GOBP_POSITIVE_REGULATION_OF_MUSCLE_CELL_APOPTOTIC_PROCESS	Details ...	10	-0.542344	-1.33436	0.131403	0.375243	1	4363	tags=60%, list=32%, signal=88%
GOBP_REGULATION_OF_INTERLEUKIN_8_PRODUCTION	GOBP_REGULATION_OF_INTERLEUKIN_8_PRODUCTION	Details ...	36	-0.388803	-1.33391	0.097619	0.375749	1	2590	tags=31%, list=19%, signal=37%
GOBP_NEGATIVE_REGULATION_OF_T_CELL_MEDIATED_IMMUNITY	GOBP_NEGATIVE_REGULATION_OF_T_CELL_MEDIATED_IMMUNITY	Details ...	8	-0.574564	-1.33345	0.140787	0.375774	1	674	tags=25%, list=5%, signal=26%
GOBP_PRODUCTION_OF_MOLECULAR_MEDIATOR_INVOLVED_IN_INFLAMMATORY_RESPONSE	GOBP_PRODUCTION_OF_MOLECULAR_MEDIATOR_INVOLVED_IN_INFLAMMATORY_RESPONSE		6	0.623371	1.27678	0.212121	0.375782	1	1712	tags=50%, list=12%, signal=57%
GOBP_REGULATION_OF_MITOCHONDRION_ORGANIZATION	GOBP_REGULATION_OF_MITOCHONDRION_ORGANIZATION	Details ...	179	-0.289417	-1.33367	0.0214477	0.375792	1	1747	tags=20%, list=13%, signal=23%
GOBP_MYOTUBE_CELL_DEVELOPMENT	GOBP_MYOTUBE_CELL_DEVELOPMENT		13	0.507374	1.27713	0.180113	0.376144	1	1960	tags=38%, list=14%, signal=45%
GOBP_RAC_PROTEIN_SIGNAL_TRANSDUCTION	GOBP_RAC_PROTEIN_SIGNAL_TRANSDUCTION		18	0.448497	1.27636	0.166667	0.376395	1	3207	tags=39%, list=23%, signal=51%
GOBP_REGULATION_OF_B_CELL_DIFFERENTIATION	GOBP_REGULATION_OF_B_CELL_DIFFERENTIATION		16	0.468774	1.27571	0.160428	0.376611	1	975	tags=25%, list=7%, signal=27%
GOBP_REGULATION_OF_INTERFERON_GAMMA_BIOSYNTHETIC_PROCESS	GOBP_REGULATION_OF_INTERFERON_GAMMA_BIOSYNTHETIC_PROCESS		7	0.58166	1.27589	0.199203	0.376893	1	3315	tags=43%, list=24%, signal=56%
GOBP_REGULATION_OF_CELL_JUNCTION_ASSEMBLY	GOBP_REGULATION_OF_CELL_JUNCTION_ASSEMBLY		58	0.35041	1.27491	0.12939	0.37757	1	2224	tags=29%, list=16%, signal=35%
GOBP_NEGATIVE_REGULATION_OF_IMMUNE_SYSTEM_PROCESS	GOBP_NEGATIVE_REGULATION_OF_IMMUNE_SYSTEM_PROCESS	Details ...	239	-0.281397	-1.33223	0.015	0.37773	1	2093	tags=22%, list=15%, signal=26%
GOBP_REGULATION_OF_CELLULAR_COMPONENT_SIZE	GOBP_REGULATION_OF_CELLULAR_COMPONENT_SIZE		267	0.278172	1.27446	0.0343214	0.378239	1	1891	tags=21%, list=14%, signal=23%
GOBP_NUCLEAR_PORE_ORGANIZATION	GOBP_NUCLEAR_PORE_ORGANIZATION		14	0.480956	1.27365	0.186312	0.378338	1	1110	tags=21%, list=8%, signal=23%
GOBP_REGULATION_OF_VOLTAGE_GATED_CALCIUM_CHANNEL_ACTIVITY	GOBP_REGULATION_OF_VOLTAGE_GATED_CALCIUM_CHANNEL_ACTIVITY		20	0.428421	1.27332	0.16888	0.378345	1	735	tags=15%, list=5%, signal=16%
GOBP_DENDRITIC_CELL_DIFFERENTIATION	GOBP_DENDRITIC_CELL_DIFFERENTIATION		20	0.443257	1.27401	0.137736	0.378468	1	2922	tags=45%, list=21%, signal=57%
GOBP_SULFATE_TRANSPORT	GOBP_SULFATE_TRANSPORT		6	0.623882	1.27367	0.202505	0.378508	1	3687	tags=50%, list=27%, signal=68%
GOBP_FOCAL_ADHESION_ASSEMBLY	GOBP_FOCAL_ADHESION_ASSEMBLY		22	0.419846	1.27342	0.173745	0.378592	1	1943	tags=23%, list=14%, signal=26%
GOBP_ACYLGLYCEROL_BIOSYNTHETIC_PROCESS	GOBP_ACYLGLYCEROL_BIOSYNTHETIC_PROCESS		21	0.441614	1.27372	0.154386	0.37861	1	1817	tags=38%, list=13%, signal=44%
GOBP_PLATELET_AGGREGATION	GOBP_PLATELET_AGGREGATION		28	0.409735	1.27259	0.143627	0.378949	1	2515	tags=43%, list=18%, signal=52%
GOBP_PANCREAS_DEVELOPMENT	GOBP_PANCREAS_DEVELOPMENT		47	0.365207	1.27221	0.128801	0.379269	1	3404	tags=34%, list=25%, signal=45%
GOBP_NEGATIVE_REGULATION_OF_CELLULAR_SENESCENCE	GOBP_NEGATIVE_REGULATION_OF_CELLULAR_SENESCENCE		9	0.550781	1.27199	0.191489	0.37949	1	1617	tags=33%, list=12%, signal=38%
GOBP_IRON_ION_TRANSPORT	GOBP_IRON_ION_TRANSPORT	Details ...	43	-0.365687	-1.33094	0.110092	0.379521	1	2541	tags=30%, list=18%, signal=37%
GOBP_PRIMITIVE_STREAK_FORMATION	GOBP_PRIMITIVE_STREAK_FORMATION		6	0.610672	1.27137	0.196116	0.37987	1	1411	tags=50%, list=10%, signal=56%
GOBP_OLFACTORY_BULB_INTERNEURON_DEVELOPMENT	GOBP_OLFACTORY_BULB_INTERNEURON_DEVELOPMENT		9	0.546085	1.27141	0.180451	0.379994	1	1807	tags=56%, list=13%, signal=64%
GOBP_CELLULAR_RESPONSE_TO_PROSTAGLANDIN_STIMULUS	GOBP_CELLULAR_RESPONSE_TO_PROSTAGLANDIN_STIMULUS		18	0.459528	1.27104	0.169776	0.380072	1	817	tags=28%, list=6%, signal=29%
GOBP_NEGATIVE_REGULATION_OF_TRANSMEMBRANE_RECEPTOR_PROTEIN_SERINE_THREONINE_KINASE_SIGNALING_PATHWAY	GOBP_NEGATIVE_REGULATION_OF_TRANSMEMBRANE_RECEPTOR_PROTEIN_SERINE_THREONINE_KINASE_SIGNALING_PATHWAY		77	0.328172	1.27087	0.101045	0.380209	1	1623	tags=25%, list=12%, signal=28%
GOBP_POSITIVE_REGULATION_OF_INTERFERON_GAMMA_BIOSYNTHETIC_PROCESS	GOBP_POSITIVE_REGULATION_OF_INTERFERON_GAMMA_BIOSYNTHETIC_PROCESS		5	0.651238	1.26952	0.197605	0.380431	1	343	tags=20%, list=2%, signal=21%
GOBP_LEUKOCYTE_DIFFERENTIATION	GOBP_LEUKOCYTE_DIFFERENTIATION		191	0.28571	1.26934	0.0623003	0.380577	1	2515	tags=26%, list=18%, signal=32%
GOBP_VENTRICULAR_CARDIAC_MUSCLE_CELL_DIFFERENTIATION	GOBP_VENTRICULAR_CARDIAC_MUSCLE_CELL_DIFFERENTIATION		14	0.48888	1.26955	0.155303	0.380588	1	2974	tags=43%, list=21%, signal=55%
GOBP_REGULATION_OF_INTERLEUKIN_8_SECRETION	GOBP_REGULATION_OF_INTERLEUKIN_8_SECRETION		11	0.522395	1.26978	0.195918	0.380727	1	3720	tags=55%, list=27%, signal=75%
GOBP_MUSCULOSKELETAL_MOVEMENT	GOBP_MUSCULOSKELETAL_MOVEMENT		23	0.429416	1.26982	0.159498	0.380879	1	2709	tags=39%, list=20%, signal=49%
GOBP_MAMMARY_GLAND_DUCT_MORPHOGENESIS	GOBP_MAMMARY_GLAND_DUCT_MORPHOGENESIS		23	0.429234	1.26905	0.156015	0.380926	1	2240	tags=30%, list=16%, signal=36%
GOBP_NUCLEOTIDE_EXCISION_REPAIR_DNA_INCISION_3_TO_LESION	GOBP_NUCLEOTIDE_EXCISION_REPAIR_DNA_INCISION_3_TO_LESION		21	0.435349	1.26846	0.165746	0.381046	1	3281	tags=43%, list=24%, signal=56%
GOBP_ANATOMICAL_STRUCTURE_HOMEOSTASIS	GOBP_ANATOMICAL_STRUCTURE_HOMEOSTASIS		192	0.288291	1.27022	0.0557377	0.381094	1	2515	tags=26%, list=18%, signal=31%
GOBP_REGULATION_OF_RESPIRATORY_GASEOUS_EXCHANGE_BY_NEUROLOGICAL_SYSTEM_PROCESS	GOBP_REGULATION_OF_RESPIRATORY_GASEOUS_EXCHANGE_BY_NEUROLOGICAL_SYSTEM_PROCESS		6	0.633245	1.268	0.204545	0.381098	1	2304	tags=33%, list=17%, signal=40%
GOBP_NEGATIVE_REGULATION_OF_WOUND_HEALING	GOBP_NEGATIVE_REGULATION_OF_WOUND_HEALING		34	0.380038	1.26802	0.158759	0.381268	1	4698	tags=47%, list=34%, signal=71%
GOBP_REGULATION_OF_CHROMATIN_ORGANIZATION	GOBP_REGULATION_OF_CHROMATIN_ORGANIZATION		130	0.29933	1.26811	0.0689076	0.381295	1	1107	tags=18%, list=8%, signal=19%
GOBP_TOLL_LIKE_RECEPTOR_SIGNALING_PATHWAY	GOBP_TOLL_LIKE_RECEPTOR_SIGNALING_PATHWAY	Details ...	63	-0.34056	-1.32964	0.0756881	0.381352	1	2252	tags=25%, list=16%, signal=30%
GOBP_PHOTORECEPTOR_CELL_DEVELOPMENT	GOBP_PHOTORECEPTOR_CELL_DEVELOPMENT		18	0.44637	1.26818	0.158301	0.38136	1	2797	tags=44%, list=20%, signal=56%
GOBP_RESPONSE_TO_PAIN	GOBP_RESPONSE_TO_PAIN	Details ...	14	-0.492055	-1.32939	0.126609	0.381433	1	2280	tags=50%, list=16%, signal=60%
GOBP_REGULATION_OF_SKELETAL_MUSCLE_CONTRACTION	GOBP_REGULATION_OF_SKELETAL_MUSCLE_CONTRACTION	Details ...	6	-0.640437	-1.32915	0.147992	0.381477	1	2114	tags=50%, list=15%, signal=59%
GOBP_MESENCHYMAL_CELL_DIFFERENTIATION	GOBP_MESENCHYMAL_CELL_DIFFERENTIATION		94	0.318499	1.26736	0.0971039	0.381953	1	912	tags=16%, list=7%, signal=17%
GOBP_APOPTOTIC_SIGNALING_PATHWAY	GOBP_APOPTOTIC_SIGNALING_PATHWAY	Details ...	245	-0.279078	-1.32697	0.0109589	0.384086	1	1665	tags=18%, list=12%, signal=21%
GOBP_MEGAKARYOCYTE_DIFFERENTIATION	GOBP_MEGAKARYOCYTE_DIFFERENTIATION	Details ...	18	-0.462224	-1.32709	0.128257	0.384297	1	1290	tags=33%, list=9%, signal=37%
GOBP_TRABECULA_MORPHOGENESIS	GOBP_TRABECULA_MORPHOGENESIS		30	0.399836	1.26572	0.165775	0.384551	1	4050	tags=57%, list=29%, signal=80%
GOBP_POSITIVE_REGULATION_OF_EPITHELIAL_CELL_MIGRATION	GOBP_POSITIVE_REGULATION_OF_EPITHELIAL_CELL_MIGRATION		88	0.324796	1.26555	0.0933099	0.384671	1	2313	tags=27%, list=17%, signal=33%
GOBP_REGULATION_OF_IMMUNE_SYSTEM_PROCESS	GOBP_REGULATION_OF_IMMUNE_SYSTEM_PROCESS	Details ...	880	-0.247307	-1.32645	0	0.38469	1	2102	tags=20%, list=15%, signal=22%
GOBP_CELLULAR_GLUCOSE_HOMEOSTASIS	GOBP_CELLULAR_GLUCOSE_HOMEOSTASIS		56	0.349859	1.26464	0.11775	0.386025	1	1102	tags=20%, list=8%, signal=21%
GOBP_CHROMATIN_MODIFICATION	GOBP_CHROMATIN_MODIFICATION		459	0.261671	1.26431	0.0181543	0.386535	1	2477	tags=23%, list=18%, signal=27%
GOBP_SINGLE_ORGANISM_MEMBRANE_FUSION	GOBP_SINGLE_ORGANISM_MEMBRANE_FUSION	Details ...	92	-0.319388	-1.3251	0.0570776	0.387086	1	2151	tags=26%, list=16%, signal=31%
GOBP_NEGATIVE_REGULATION_OF_MITOCHONDRION_ORGANIZATION	GOBP_NEGATIVE_REGULATION_OF_MITOCHONDRION_ORGANIZATION	Details ...	32	-0.395823	-1.32479	0.123967	0.387235	1	829	tags=22%, list=6%, signal=23%
GOBP_NEGATIVE_REGULATION_OF_OSSIFICATION	GOBP_NEGATIVE_REGULATION_OF_OSSIFICATION		50	0.35821	1.26339	0.156305	0.387737	1	3058	tags=34%, list=22%, signal=43%
GOBP_AXON_ENSHEATHMENT	GOBP_AXON_ENSHEATHMENT		68	0.333041	1.26341	0.117547	0.387898	1	2249	tags=26%, list=16%, signal=31%
GOBP_POSITIVE_REGULATION_OF_ANION_TRANSPORT	GOBP_POSITIVE_REGULATION_OF_ANION_TRANSPORT	Details ...	33	-0.391635	-1.32378	0.0990566	0.388018	1	949	tags=21%, list=7%, signal=23%
GOBP_REGULATION_OF_EXTRINSIC_APOPTOTIC_SIGNALING_PATHWAY_IN_ABSENCE_OF_LIGAND	GOBP_REGULATION_OF_EXTRINSIC_APOPTOTIC_SIGNALING_PATHWAY_IN_ABSENCE_OF_LIGAND	Details ...	35	-0.382987	-1.32347	0.126761	0.388187	1	481	tags=11%, list=3%, signal=12%
GOBP_MONOVALENT_INORGANIC_CATION_TRANSPORT	GOBP_MONOVALENT_INORGANIC_CATION_TRANSPORT	Details ...	241	-0.280917	-1.32225	0.0129534	0.388395	1	2954	tags=30%, list=21%, signal=38%
GOBP_PURINE_NUCLEOBASE_METABOLIC_PROCESS	GOBP_PURINE_NUCLEOBASE_METABOLIC_PROCESS	Details ...	17	-0.461892	-1.32182	0.124454	0.388789	1	1647	tags=35%, list=12%, signal=40%
GOBP_GROOMING_BEHAVIOR	GOBP_GROOMING_BEHAVIOR	Details ...	6	-0.624723	-1.32246	0.178279	0.389309	1	3589	tags=50%, list=26%, signal=67%
GOBP_ENSHEATHMENT_OF_NEURONS	GOBP_ENSHEATHMENT_OF_NEURONS		68	0.333041	1.26213	0.121723	0.389432	1	2249	tags=26%, list=16%, signal=31%
GOBP_SPONGIOTROPHOBLAST_LAYER_DEVELOPMENT	GOBP_SPONGIOTROPHOBLAST_LAYER_DEVELOPMENT		9	0.548136	1.2622	0.177419	0.389487	1	1890	tags=44%, list=14%, signal=51%
GOBP_NEGATIVE_REGULATION_OF_DEFENSE_RESPONSE	GOBP_NEGATIVE_REGULATION_OF_DEFENSE_RESPONSE	Details ...	94	-0.318199	-1.32016	0.0588235	0.389575	1	2760	tags=30%, list=20%, signal=37%
GOBP_POSITIVE_REGULATION_OF_LEUKOCYTE_DEGRANULATION	GOBP_POSITIVE_REGULATION_OF_LEUKOCYTE_DEGRANULATION		9	0.538546	1.26167	0.200364	0.389942	1	1383	tags=33%, list=10%, signal=37%
GOBP_REGULATION_OF_TRANSCRIPTION_ELONGATION_FROM_RNA_POLYMERASE_II_PROMOTER	GOBP_REGULATION_OF_TRANSCRIPTION_ELONGATION_FROM_RNA_POLYMERASE_II_PROMOTER	Details ...	20	-0.432073	-1.32017	0.104478	0.390006	1	2907	tags=40%, list=21%, signal=51%
GOBP_NEGATIVE_REGULATION_OF_SEQUENCE_SPECIFIC_DNA_BINDING_TRANSCRIPTION_FACTOR_ACTIVITY	GOBP_NEGATIVE_REGULATION_OF_SEQUENCE_SPECIFIC_DNA_BINDING_TRANSCRIPTION_FACTOR_ACTIVITY	Details ...	107	-0.316084	-1.32067	0.0419753	0.390326	1	2030	tags=23%, list=15%, signal=27%
GOBP_CELL_REDOX_HOMEOSTASIS	GOBP_CELL_REDOX_HOMEOSTASIS	Details ...	48	-0.362706	-1.32021	0.0859729	0.390366	1	874	tags=17%, list=6%, signal=18%
GOBP_POSITIVE_REGULATION_OF_BONE_REMODELING	GOBP_POSITIVE_REGULATION_OF_BONE_REMODELING	Details ...	9	-0.565923	-1.32042	0.155925	0.390408	1	2541	tags=56%, list=18%, signal=68%
GOBP_NEGATIVE_REGULATION_OF_CARBOHYDRATE_METABOLIC_PROCESS	GOBP_NEGATIVE_REGULATION_OF_CARBOHYDRATE_METABOLIC_PROCESS		33	0.38715	1.26111	0.159341	0.390862	1	2109	tags=30%, list=15%, signal=36%
GOBP_NEGATIVE_REGULATION_OF_INNATE_IMMUNE_RESPONSE	GOBP_NEGATIVE_REGULATION_OF_INNATE_IMMUNE_RESPONSE	Details ...	28	-0.411814	-1.31895	0.10643	0.391706	1	3136	tags=36%, list=23%, signal=46%
GOBP_EXTRACELLULAR_REGULATION_OF_SIGNAL_TRANSDUCTION	GOBP_EXTRACELLULAR_REGULATION_OF_SIGNAL_TRANSDUCTION		7	0.574518	1.26006	0.2	0.392124	1	2587	tags=71%, list=19%, signal=88%
GOBP_THALAMUS_DEVELOPMENT	GOBP_THALAMUS_DEVELOPMENT		8	0.561824	1.26015	0.203156	0.392171	1	690	tags=25%, list=5%, signal=26%
GOBP_POSITIVE_REGULATION_OF_OSTEOBLAST_PROLIFERATION	GOBP_POSITIVE_REGULATION_OF_OSTEOBLAST_PROLIFERATION		8	0.561107	1.26017	0.186408	0.392358	1	2585	tags=63%, list=19%, signal=77%
GOBP_REGULATION_OF_VESICLE_FUSION	GOBP_REGULATION_OF_VESICLE_FUSION		49	0.356324	1.26019	0.151675	0.392538	1	2983	tags=27%, list=22%, signal=34%
GOBP_RESPONSE_TO_REACTIVE_OXYGEN_SPECIES	GOBP_RESPONSE_TO_REACTIVE_OXYGEN_SPECIES	Details ...	149	-0.291832	-1.31716	0.0345679	0.393999	1	2397	tags=27%, list=17%, signal=32%
GOBP_BEHAVIOR	GOBP_BEHAVIOR		310	0.268969	1.25808	0.0318792	0.394044	1	1969	tags=20%, list=14%, signal=23%
GOBP_POSITIVE_REGULATION_OF_TRANSCRIPTION_FROM_RNA_POLYMERASE_II_PROMOTER_IN_RESPONSE_TO_ENDOPLASMIC_RETICULUM_STRESS	GOBP_POSITIVE_REGULATION_OF_TRANSCRIPTION_FROM_RNA_POLYMERASE_II_PROMOTER_IN_RESPONSE_TO_ENDOPLASMIC_RETICULUM_STRESS	Details ...	11	-0.525318	-1.31735	0.143763	0.394081	1	2539	tags=64%, list=18%, signal=78%
GOBP_POSITIVE_REGULATION_OF_PHAGOCYTOSIS_ENGULFMENT	GOBP_POSITIVE_REGULATION_OF_PHAGOCYTOSIS_ENGULFMENT		8	0.552118	1.25825	0.212302	0.394149	1	1412	tags=25%, list=10%, signal=28%
GOBP_INOSITOL_PHOSPHATE_CATABOLIC_PROCESS	GOBP_INOSITOL_PHOSPHATE_CATABOLIC_PROCESS	Details ...	11	-0.528825	-1.31745	0.153693	0.394316	1	2873	tags=45%, list=21%, signal=57%
GOBP_REGULATION_OF_GLUCOSE_METABOLIC_PROCESS	GOBP_REGULATION_OF_GLUCOSE_METABOLIC_PROCESS		81	0.324413	1.25826	0.115108	0.394346	1	2139	tags=27%, list=15%, signal=32%
GOBP_CELL_SUBSTRATE_ADHERENS_JUNCTION_ASSEMBLY	GOBP_CELL_SUBSTRATE_ADHERENS_JUNCTION_ASSEMBLY		22	0.419846	1.25781	0.158182	0.394379	1	1943	tags=23%, list=14%, signal=26%
GOBP_POSITIVE_REGULATION_OF_BONE_RESORPTION	GOBP_POSITIVE_REGULATION_OF_BONE_RESORPTION	Details ...	9	-0.565923	-1.31546	0.146751	0.394443	1	2541	tags=56%, list=18%, signal=68%
GOBP_METANEPHRIC_MESENCHYME_DEVELOPMENT	GOBP_METANEPHRIC_MESENCHYME_DEVELOPMENT	Details ...	10	-0.533164	-1.31596	0.158996	0.39469	1	8	tags=10%, list=0%, signal=10%
GOBP_MACROPHAGE_ACTIVATION_INVOLVED_IN_IMMUNE_RESPONSE	GOBP_MACROPHAGE_ACTIVATION_INVOLVED_IN_IMMUNE_RESPONSE	Details ...	5	-0.67006	-1.3163	0.170974	0.394845	1	1509	tags=40%, list=11%, signal=45%
GOBP_POSITIVE_REGULATION_OF_NUCLEOTIDE_METABOLIC_PROCESS	GOBP_POSITIVE_REGULATION_OF_NUCLEOTIDE_METABOLIC_PROCESS		63	0.340846	1.25732	0.114983	0.394922	1	1331	tags=19%, list=10%, signal=21%
GOBP_ENTRAINMENT_OF_CIRCADIAN_CLOCK_BY_PHOTOPERIOD	GOBP_ENTRAINMENT_OF_CIRCADIAN_CLOCK_BY_PHOTOPERIOD	Details ...	17	-0.459435	-1.31495	0.144374	0.395066	1	1752	tags=35%, list=13%, signal=40%
GOBP_REGULATION_OF_T_CELL_RECEPTOR_SIGNALING_PATHWAY	GOBP_REGULATION_OF_T_CELL_RECEPTOR_SIGNALING_PATHWAY	Details ...	21	-0.437323	-1.31471	0.152838	0.395085	1	1386	tags=33%, list=10%, signal=37%
GOBP_GAMETE_GENERATION	GOBP_GAMETE_GENERATION		346	0.267247	1.25679	0.0355487	0.395142	1	1974	tags=16%, list=14%, signal=19%
GOBP_REGULATION_OF_FEEDING_BEHAVIOR	GOBP_REGULATION_OF_FEEDING_BEHAVIOR		7	0.571779	1.25661	0.198819	0.395285	1	4296	tags=71%, list=31%, signal=104%
GOBP_ANTIGEN_PROCESSING_AND_PRESENTATION_VIA_MHC_CLASS_IB	GOBP_ANTIGEN_PROCESSING_AND_PRESENTATION_VIA_MHC_CLASS_IB	Details ...	9	-0.552877	-1.31437	0.176353	0.395341	1	1210	tags=33%, list=9%, signal=37%
GOBP_CELLULAR_CARBOHYDRATE_CATABOLIC_PROCESS	GOBP_CELLULAR_CARBOHYDRATE_CATABOLIC_PROCESS	Details ...	26	-0.412992	-1.31337	0.128692	0.396139	1	2864	tags=42%, list=21%, signal=53%
GOBP_RESPIRATORY_CHAIN_COMPLEX_IV_ASSEMBLY	GOBP_RESPIRATORY_CHAIN_COMPLEX_IV_ASSEMBLY	Details ...	10	-0.53068	-1.31315	0.139434	0.396139	1	3312	tags=40%, list=24%, signal=53%
GOBP_PHOTOPERIODISM	GOBP_PHOTOPERIODISM	Details ...	19	-0.438844	-1.31354	0.159645	0.39622	1	1752	tags=32%, list=13%, signal=36%
GOBP_PROTEIN_LOCALIZATION_TO_LYSOSOME	GOBP_PROTEIN_LOCALIZATION_TO_LYSOSOME		18	0.450365	1.25605	0.193117	0.396267	1	2915	tags=44%, list=21%, signal=56%
GOBP_CHONDROITIN_SULFATE_CATABOLIC_PROCESS	GOBP_CHONDROITIN_SULFATE_CATABOLIC_PROCESS		11	0.511401	1.25577	0.188976	0.396384	1	259	tags=18%, list=2%, signal=19%
GOBP_IMMUNE_RESPONSE_REGULATING_CELL_SURFACE_RECEPTOR_SIGNALING_PATHWAY	GOBP_IMMUNE_RESPONSE_REGULATING_CELL_SURFACE_RECEPTOR_SIGNALING_PATHWAY	Details ...	218	-0.282411	-1.31185	0.0265252	0.396663	1	1789	tags=21%, list=13%, signal=24%
GOBP_REGULATION_OF_ATPASE_ACTIVITY	GOBP_REGULATION_OF_ATPASE_ACTIVITY	Details ...	43	-0.366756	-1.31203	0.0895197	0.39677	1	2579	tags=33%, list=19%, signal=40%
GOBP_GASTRULATION_WITH_MOUTH_FORMING_SECOND	GOBP_GASTRULATION_WITH_MOUTH_FORMING_SECOND		21	0.430992	1.25527	0.165171	0.397213	1	1411	tags=29%, list=10%, signal=32%
GOBP_DERMATAN_SULFATE_PROTEOGLYCAN_METABOLIC_PROCESS	GOBP_DERMATAN_SULFATE_PROTEOGLYCAN_METABOLIC_PROCESS		15	0.468195	1.25418	0.198529	0.39777	1	1147	tags=20%, list=8%, signal=22%
GOBP_POSITIVE_REGULATION_OF_INTERLEUKIN_2_PRODUCTION	GOBP_POSITIVE_REGULATION_OF_INTERLEUKIN_2_PRODUCTION		22	0.429764	1.25321	0.188849	0.398098	1	2178	tags=32%, list=16%, signal=38%
GOBP_NEGATIVE_REGULATION_OF_INTRACELLULAR_SIGNAL_TRANSDUCTION	GOBP_NEGATIVE_REGULATION_OF_INTRACELLULAR_SIGNAL_TRANSDUCTION	Details ...	350	-0.266184	-1.31068	0.00519481	0.398145	1	2686	tags=26%, list=19%, signal=31%
GOBP_BETA_AMYLOID_METABOLIC_PROCESS	GOBP_BETA_AMYLOID_METABOLIC_PROCESS		10	0.515543	1.25338	0.213628	0.398175	1	1742	tags=40%, list=13%, signal=46%
GOBP_SIGNAL_TRANSDUCTION_INVOLVED_IN_REGULATION_OF_GENE_EXPRESSION	GOBP_SIGNAL_TRANSDUCTION_INVOLVED_IN_REGULATION_OF_GENE_EXPRESSION		8	0.567775	1.25322	0.203455	0.398289	1	4698	tags=63%, list=34%, signal=95%
GOBP_CELL_CYCLE_DNA_REPLICATION	GOBP_CELL_CYCLE_DNA_REPLICATION		9	0.541497	1.25294	0.204771	0.398473	1	2942	tags=44%, list=21%, signal=56%
GOBP_POSITIVE_REGULATION_OF_CARDIAC_MUSCLE_CONTRACTION	GOBP_POSITIVE_REGULATION_OF_CARDIAC_MUSCLE_CONTRACTION		6	0.622522	1.25265	0.195918	0.398619	1	3305	tags=67%, list=24%, signal=88%
GOBP_REPRODUCTIVE_BEHAVIOR	GOBP_REPRODUCTIVE_BEHAVIOR	Details ...	18	-0.456978	-1.30988	0.156818	0.398909	1	1745	tags=28%, list=13%, signal=32%
GOBP_POSITIVE_REGULATION_OF_PURINE_NUCLEOTIDE_METABOLIC_PROCESS	GOBP_POSITIVE_REGULATION_OF_PURINE_NUCLEOTIDE_METABOLIC_PROCESS		63	0.340846	1.25212	0.122776	0.399008	1	1331	tags=19%, list=10%, signal=21%
GOBP_NEURON_PROJECTION_REGENERATION	GOBP_NEURON_PROJECTION_REGENERATION		22	0.422959	1.25224	0.168174	0.399016	1	2828	tags=36%, list=20%, signal=46%
GOBP_RHYTHMIC_PROCESS	GOBP_RHYTHMIC_PROCESS		216	0.280216	1.25176	0.0615142	0.399141	1	2674	tags=26%, list=19%, signal=32%
GOBP_CELLULAR_RESPONSE_TO_KETONE	GOBP_CELLULAR_RESPONSE_TO_KETONE		57	0.33842	1.25178	0.145051	0.399301	1	817	tags=16%, list=6%, signal=17%
GOBP_POSTREPLICATION_REPAIR	GOBP_POSTREPLICATION_REPAIR	Details ...	51	-0.352507	-1.3095	0.0973451	0.399314	1	2708	tags=31%, list=20%, signal=39%
GOBP_LOCALIZATION_WITHIN_MEMBRANE	GOBP_LOCALIZATION_WITHIN_MEMBRANE		104	0.307528	1.25131	0.0956679	0.399641	1	2635	tags=27%, list=19%, signal=33%
GOBP_LYSOSOME_LOCALIZATION	GOBP_LYSOSOME_LOCALIZATION	Details ...	15	-0.476282	-1.30826	0.161554	0.400144	1	1389	tags=33%, list=10%, signal=37%
GOBP_ORGANELLE_DISASSEMBLY	GOBP_ORGANELLE_DISASSEMBLY	Details ...	157	-0.289075	-1.30689	0.0434783	0.40035	1	3231	tags=32%, list=23%, signal=42%
GOBP_NEGATIVE_REGULATION_OF_MOLECULAR_FUNCTION	GOBP_NEGATIVE_REGULATION_OF_MOLECULAR_FUNCTION	Details ...	771	-0.247725	-1.30835	0	0.40041	1	2241	tags=21%, list=16%, signal=24%
GOBP_ENDOTHELIAL_CELL_MIGRATION	GOBP_ENDOTHELIAL_CELL_MIGRATION		47	0.354416	1.25064	0.151292	0.400593	1	2061	tags=30%, list=15%, signal=35%
GOBP_NEUTROPHIL_MEDIATED_IMMUNITY	GOBP_NEUTROPHIL_MEDIATED_IMMUNITY	Details ...	13	-0.486555	-1.30841	0.143498	0.400721	1	2766	tags=54%, list=20%, signal=67%
GOBP_NEGATIVE_REGULATION_OF_LIPID_TRANSPORT	GOBP_NEGATIVE_REGULATION_OF_LIPID_TRANSPORT		17	0.449759	1.25065	0.190731	0.400794	1	1473	tags=29%, list=11%, signal=33%
GOBP_RESPONSE_TO_OXYGEN_RADICAL	GOBP_RESPONSE_TO_OXYGEN_RADICAL	Details ...	13	-0.500714	-1.30727	0.153846	0.400879	1	3517	tags=62%, list=25%, signal=82%
GOBP_INFLAMMATORY_RESPONSE_TO_ANTIGENIC_STIMULUS	GOBP_INFLAMMATORY_RESPONSE_TO_ANTIGENIC_STIMULUS	Details ...	15	-0.476947	-1.30735	0.141129	0.401153	1	2962	tags=40%, list=21%, signal=51%
GOBP_NEGATIVE_REGULATION_OF_MRNA_METABOLIC_PROCESS	GOBP_NEGATIVE_REGULATION_OF_MRNA_METABOLIC_PROCESS	Details ...	33	-0.392155	-1.30755	0.114719	0.401172	1	3526	tags=39%, list=25%, signal=53%
GOBP_NEGATIVE_REGULATION_OF_CELLULAR_PROTEIN_CATABOLIC_PROCESS	GOBP_NEGATIVE_REGULATION_OF_CELLULAR_PROTEIN_CATABOLIC_PROCESS		56	0.342751	1.24963	0.120504	0.402112	1	1839	tags=20%, list=13%, signal=23%
GOBP_POSITIVE_REGULATION_OF_IMMUNE_RESPONSE	GOBP_POSITIVE_REGULATION_OF_IMMUNE_RESPONSE	Details ...	348	-0.265219	-1.30478	0.00560224	0.4022	1	1898	tags=20%, list=14%, signal=22%
GOBP_POSITIVE_REGULATION_OF_MEMBRANE_INVAGINATION	GOBP_POSITIVE_REGULATION_OF_MEMBRANE_INVAGINATION		8	0.552118	1.24976	0.209434	0.402257	1	1412	tags=25%, list=10%, signal=28%
GOBP_POSITIVE_REGULATION_OF_LIPID_CATABOLIC_PROCESS	GOBP_POSITIVE_REGULATION_OF_LIPID_CATABOLIC_PROCESS	Details ...	13	-0.491596	-1.30554	0.144033	0.402342	1	1933	tags=31%, list=14%, signal=36%
GOBP_CELL_FATE_DETERMINATION	GOBP_CELL_FATE_DETERMINATION		22	0.422841	1.24918	0.197393	0.40241	1	1497	tags=27%, list=11%, signal=31%
GOBP_VESICLE_LOCALIZATION	GOBP_VESICLE_LOCALIZATION		175	0.290112	1.24825	0.0698052	0.403727	1	2850	tags=27%, list=21%, signal=34%
GOBP_REGULATION_OF_DOUBLE_STRAND_BREAK_REPAIR	GOBP_REGULATION_OF_DOUBLE_STRAND_BREAK_REPAIR		34	0.384753	1.24765	0.137476	0.404107	1	2146	tags=29%, list=16%, signal=35%
GOBP_REGULATION_OF_CATENIN_IMPORT_INTO_NUCLEUS	GOBP_REGULATION_OF_CATENIN_IMPORT_INTO_NUCLEUS		23	0.411771	1.24738	0.189036	0.404254	1	938	tags=17%, list=7%, signal=19%
GOBP_METANEPHRIC_RENAL_VESICLE_MORPHOGENESIS	GOBP_METANEPHRIC_RENAL_VESICLE_MORPHOGENESIS	Details ...	10	-0.529896	-1.30346	0.159329	0.404558	1	2953	tags=50%, list=21%, signal=64%
GOBP_HEAD_MORPHOGENESIS	GOBP_HEAD_MORPHOGENESIS		32	0.384562	1.24652	0.168831	0.404613	1	1858	tags=31%, list=13%, signal=36%
GOBP_INORGANIC_ANION_TRANSPORT	GOBP_INORGANIC_ANION_TRANSPORT		61	0.339327	1.24626	0.133913	0.404697	1	1770	tags=25%, list=13%, signal=28%
GOBP_CELL_ACTIVATION	GOBP_CELL_ACTIVATION		354	0.265623	1.24666	0.0380518	0.404704	1	3134	tags=30%, list=23%, signal=37%
GOBP_REGULATION_OF_HORMONE_SECRETION	GOBP_REGULATION_OF_HORMONE_SECRETION		152	0.2922	1.24676	0.0750436	0.404718	1	3086	tags=27%, list=22%, signal=34%
GOBP_JNK_CASCADE	GOBP_JNK_CASCADE		68	0.330137	1.24634	0.127542	0.404761	1	2127	tags=26%, list=15%, signal=31%
GOBP_CELLULAR_MODIFIED_AMINO_ACID_METABOLIC_PROCESS	GOBP_CELLULAR_MODIFIED_AMINO_ACID_METABOLIC_PROCESS	Details ...	149	-0.291132	-1.3027	0.0526316	0.405257	1	2922	tags=26%, list=21%, signal=33%
GOBP_PROTEIN_HOMOTETRAMERIZATION	GOBP_PROTEIN_HOMOTETRAMERIZATION	Details ...	50	-0.351755	-1.30282	0.0995475	0.405419	1	1808	tags=24%, list=13%, signal=28%
GOBP_FERRIC_IRON_TRANSPORT	GOBP_FERRIC_IRON_TRANSPORT	Details ...	32	-0.391955	-1.30142	0.12854	0.406662	1	2541	tags=31%, list=18%, signal=38%
GOBP_NEGATIVE_REGULATION_OF_TRANSCRIPTION_ELONGATION_FROM_RNA_POLYMERASE_II_PROMOTER	GOBP_NEGATIVE_REGULATION_OF_TRANSCRIPTION_ELONGATION_FROM_RNA_POLYMERASE_II_PROMOTER	Details ...	7	-0.588062	-1.30099	0.167984	0.406697	1	1025	tags=29%, list=7%, signal=31%
GOBP_CHAPERONE_MEDIATED_PROTEIN_COMPLEX_ASSEMBLY	GOBP_CHAPERONE_MEDIATED_PROTEIN_COMPLEX_ASSEMBLY	Details ...	10	-0.533739	-1.30161	0.154472	0.406703	1	3132	tags=60%, list=23%, signal=78%
GOBP_POSITIVE_REGULATION_OF_SYNAPTIC_TRANSMISSION_GABAERGIC	GOBP_POSITIVE_REGULATION_OF_SYNAPTIC_TRANSMISSION_GABAERGIC	Details ...	6	-0.623679	-1.30104	0.177914	0.407032	1	348	tags=50%, list=3%, signal=51%
GOBP_CELLULAR_RESPONSE_TO_LIPID	GOBP_CELLULAR_RESPONSE_TO_LIPID		312	0.265918	1.24453	0.0470219	0.407403	1	1858	tags=18%, list=13%, signal=20%
GOBP_REGULATION_OF_NEUROLOGICAL_SYSTEM_PROCESS	GOBP_REGULATION_OF_NEUROLOGICAL_SYSTEM_PROCESS		29	0.386761	1.24427	0.169091	0.407723	1	1629	tags=24%, list=12%, signal=27%
GOBP_POSITIVE_REGULATION_OF_INTRACELLULAR_TRANSPORT	GOBP_POSITIVE_REGULATION_OF_INTRACELLULAR_TRANSPORT		278	0.270696	1.24409	0.0567823	0.407873	1	1290	tags=14%, list=9%, signal=15%
GOBP_CELL_CELL_SIGNALING_INVOLVED_IN_CARDIAC_CONDUCTION	GOBP_CELL_CELL_SIGNALING_INVOLVED_IN_CARDIAC_CONDUCTION		13	0.490799	1.24368	0.191406	0.408083	1	2503	tags=38%, list=18%, signal=47%
GOBP_CHOLESTEROL_EFFLUX	GOBP_CHOLESTEROL_EFFLUX		16	0.454854	1.24277	0.207477	0.408925	1	1162	tags=25%, list=8%, signal=27%
GOBP_POSITIVE_REGULATION_OF_CELLULAR_PROTEIN_LOCALIZATION	GOBP_POSITIVE_REGULATION_OF_CELLULAR_PROTEIN_LOCALIZATION		286	0.271031	1.24284	0.0448	0.408985	1	1448	tags=15%, list=10%, signal=16%
GOBP_CELL_CYCLE_PHASE_TRANSITION	GOBP_CELL_CYCLE_PHASE_TRANSITION		241	0.272834	1.24285	0.0544872	0.409173	1	2686	tags=27%, list=19%, signal=32%
GOBP_REGULATION_OF_IMMUNOGLOBULIN_PRODUCTION	GOBP_REGULATION_OF_IMMUNOGLOBULIN_PRODUCTION		31	0.386894	1.24222	0.157895	0.409208	1	3050	tags=29%, list=22%, signal=37%
GOBP_DNA_REPAIR	GOBP_DNA_REPAIR		424	0.260649	1.24224	0.0370943	0.409382	1	2360	tags=24%, list=17%, signal=28%
GOBP_MESODERMAL_CELL_FATE_COMMITMENT	GOBP_MESODERMAL_CELL_FATE_COMMITMENT	Details ...	6	-0.625562	-1.29898	0.161554	0.40952	1	2872	tags=50%, list=21%, signal=63%
GOBP_REGULATION_OF_B_CELL_APOPTOTIC_PROCESS	GOBP_REGULATION_OF_B_CELL_APOPTOTIC_PROCESS	Details ...	14	-0.47874	-1.29875	0.149688	0.409535	1	1386	tags=36%, list=10%, signal=40%
GOBP_POSITIVE_REGULATION_OF_CHOLESTEROL_EFFLUX	GOBP_POSITIVE_REGULATION_OF_CHOLESTEROL_EFFLUX		11	0.494341	1.24144	0.207024	0.410043	1	1348	tags=27%, list=10%, signal=30%
GOBP_POSITIVE_REGULATION_OF_PROTEIN_DEPOLYMERIZATION	GOBP_POSITIVE_REGULATION_OF_PROTEIN_DEPOLYMERIZATION		16	0.454509	1.24092	0.183236	0.410713	1	403	tags=13%, list=3%, signal=13%
GOBP_REGULATION_OF_LIPOPROTEIN_METABOLIC_PROCESS	GOBP_REGULATION_OF_LIPOPROTEIN_METABOLIC_PROCESS		9	0.529692	1.24031	0.227188	0.411603	1	2274	tags=44%, list=16%, signal=53%
GOBP_REGULATION_OF_TRANSPORTER_ACTIVITY	GOBP_REGULATION_OF_TRANSPORTER_ACTIVITY		132	0.297334	1.2397	0.105448	0.41222	1	1299	tags=12%, list=9%, signal=13%
GOBP_REGULATION_OF_MEMBRANE_INVAGINATION	GOBP_REGULATION_OF_MEMBRANE_INVAGINATION		8	0.552118	1.23975	0.236111	0.412323	1	1412	tags=25%, list=10%, signal=28%
GOBP_POSITIVE_REGULATION_OF_ALPHA_BETA_T_CELL_DIFFERENTIATION	GOBP_POSITIVE_REGULATION_OF_ALPHA_BETA_T_CELL_DIFFERENTIATION		23	0.415912	1.23942	0.193182	0.412366	1	780	tags=17%, list=6%, signal=18%
GOBP_NEURON_RECOGNITION	GOBP_NEURON_RECOGNITION		28	0.394356	1.23918	0.17658	0.412431	1	2633	tags=32%, list=19%, signal=40%
GOBP_RESPONSE_TO_MONOAMINE	GOBP_RESPONSE_TO_MONOAMINE		26	0.400102	1.23903	0.184411	0.412541	1	1967	tags=23%, list=14%, signal=27%
GOBP_SPERMATID_DIFFERENTIATION	GOBP_SPERMATID_DIFFERENTIATION		73	0.326378	1.23923	0.127622	0.412542	1	2059	tags=22%, list=15%, signal=26%
GOBP_REGULATION_OF_NUCLEAR_CELL_CYCLE_DNA_REPLICATION	GOBP_REGULATION_OF_NUCLEAR_CELL_CYCLE_DNA_REPLICATION		11	0.4914	1.23891	0.201942	0.41257	1	2335	tags=27%, list=17%, signal=33%
GOBP_REGULATION_OF_INTRINSIC_APOPTOTIC_SIGNALING_PATHWAY	GOBP_REGULATION_OF_INTRINSIC_APOPTOTIC_SIGNALING_PATHWAY	Details ...	120	-0.297336	-1.29659	0.0520095	0.412712	1	1290	tags=19%, list=9%, signal=21%
GOBP_BICELLULAR_TIGHT_JUNCTION_ASSEMBLY	GOBP_BICELLULAR_TIGHT_JUNCTION_ASSEMBLY		25	0.405185	1.23873	0.163873	0.41275	1	3734	tags=40%, list=27%, signal=55%
GOBP_REGULATION_OF_MEIOTIC_CELL_CYCLE	GOBP_REGULATION_OF_MEIOTIC_CELL_CYCLE		25	0.400363	1.2384	0.181172	0.413023	1	2392	tags=32%, list=17%, signal=39%
GOBP_POSITIVE_REGULATION_OF_NF_KAPPAB_IMPORT_INTO_NUCLEUS	GOBP_POSITIVE_REGULATION_OF_NF_KAPPAB_IMPORT_INTO_NUCLEUS	Details ...	17	-0.452258	-1.29681	0.152688	0.413161	1	193	tags=12%, list=1%, signal=12%
GOBP_EAR_DEVELOPMENT	GOBP_EAR_DEVELOPMENT		127	0.302943	1.23785	0.0912344	0.413723	1	2122	tags=20%, list=15%, signal=23%
GOBP_POLYOL_CATABOLIC_PROCESS	GOBP_POLYOL_CATABOLIC_PROCESS	Details ...	16	-0.460859	-1.29526	0.155319	0.413739	1	2873	tags=56%, list=21%, signal=71%
GOBP_GOLGI_TO_PLASMA_MEMBRANE_TRANSPORT	GOBP_GOLGI_TO_PLASMA_MEMBRANE_TRANSPORT		38	0.360635	1.23757	0.164179	0.414082	1	1372	tags=21%, list=10%, signal=23%
GOBP_PROTEIN_CHROMOPHORE_LINKAGE	GOBP_PROTEIN_CHROMOPHORE_LINKAGE		4	0.678119	1.23719	0.227898	0.414687	1	702	tags=25%, list=5%, signal=26%
GOBP_SODIUM_ION_EXPORT	GOBP_SODIUM_ION_EXPORT		6	0.595662	1.23668	0.215909	0.415323	1	4031	tags=50%, list=29%, signal=71%
GOBP_RESPONSE_TO_RETINOIC_ACID	GOBP_RESPONSE_TO_RETINOIC_ACID		79	0.319195	1.23678	0.107965	0.41533	1	1612	tags=23%, list=12%, signal=26%
GOBP_CELLULAR_RESPONSE_TO_VITAMIN	GOBP_CELLULAR_RESPONSE_TO_VITAMIN		18	0.440132	1.23642	0.184843	0.415442	1	703	tags=22%, list=5%, signal=23%
GOBP_LIMBIC_SYSTEM_DEVELOPMENT	GOBP_LIMBIC_SYSTEM_DEVELOPMENT		69	0.324315	1.23646	0.126079	0.415578	1	1986	tags=28%, list=14%, signal=32%
GOBP_NEGATIVE_REGULATION_OF_PEPTIDYL_THREONINE_PHOSPHORYLATION	GOBP_NEGATIVE_REGULATION_OF_PEPTIDYL_THREONINE_PHOSPHORYLATION	Details ...	13	-0.493029	-1.29359	0.138298	0.415943	1	1458	tags=46%, list=11%, signal=52%
GOBP_POSITIVE_REGULATION_OF_PROTEIN_EXPORT_FROM_NUCLEUS	GOBP_POSITIVE_REGULATION_OF_PROTEIN_EXPORT_FROM_NUCLEUS		16	0.455364	1.23582	0.184971	0.416124	1	570	tags=13%, list=4%, signal=13%
GOBP_TRIVALENT_INORGANIC_CATION_TRANSPORT	GOBP_TRIVALENT_INORGANIC_CATION_TRANSPORT	Details ...	32	-0.391955	-1.29283	0.132196	0.416302	1	2541	tags=31%, list=18%, signal=38%
GOBP_POSITIVE_REGULATION_OF_MYOTUBE_DIFFERENTIATION	GOBP_POSITIVE_REGULATION_OF_MYOTUBE_DIFFERENTIATION		17	0.450709	1.23582	0.209945	0.416317	1	2210	tags=35%, list=16%, signal=42%
GOBP_WNT_SIGNALING_PATHWAY	GOBP_WNT_SIGNALING_PATHWAY		280	0.268455	1.23556	0.0605096	0.416451	1	1974	tags=21%, list=14%, signal=24%
GOBP_FOREBRAIN_NEURON_FATE_COMMITMENT	GOBP_FOREBRAIN_NEURON_FATE_COMMITMENT		8	0.547961	1.23544	0.202677	0.416515	1	1172	tags=38%, list=8%, signal=41%
GOBP_REGULATION_OF_EARLY_ENDOSOME_TO_LATE_ENDOSOME_TRANSPORT	GOBP_REGULATION_OF_EARLY_ENDOSOME_TO_LATE_ENDOSOME_TRANSPORT	Details ...	16	-0.458166	-1.29226	0.176072	0.416637	1	2047	tags=38%, list=15%, signal=44%
GOBP_RESPONSE_TO_ISCHEMIA	GOBP_RESPONSE_TO_ISCHEMIA	Details ...	24	-0.404365	-1.29095	0.150424	0.417632	1	872	tags=21%, list=6%, signal=22%
GOBP_PIGMENT_GRANULE_ORGANIZATION	GOBP_PIGMENT_GRANULE_ORGANIZATION	Details ...	16	-0.468235	-1.29114	0.164179	0.417678	1	1420	tags=25%, list=10%, signal=28%
GOBP_OUTFLOW_TRACT_SEPTUM_MORPHOGENESIS	GOBP_OUTFLOW_TRACT_SEPTUM_MORPHOGENESIS		10	0.511171	1.23461	0.22824	0.41787	1	1877	tags=30%, list=14%, signal=35%
GOBP_REGULATION_OF_DEFENSE_RESPONSE_TO_VIRUS_BY_HOST	GOBP_REGULATION_OF_DEFENSE_RESPONSE_TO_VIRUS_BY_HOST	Details ...	96	-0.306302	-1.29038	0.0571429	0.417888	1	3192	tags=26%, list=23%, signal=34%
GOBP_REGULATION_OF_LAMELLIPODIUM_ASSEMBLY	GOBP_REGULATION_OF_LAMELLIPODIUM_ASSEMBLY		22	0.406874	1.23446	0.197842	0.417955	1	3673	tags=50%, list=27%, signal=68%
GOBP_NEGATIVE_REGULATION_OF_I_KAPPAB_KINASE_NF_KAPPAB_SIGNALING	GOBP_NEGATIVE_REGULATION_OF_I_KAPPAB_KINASE_NF_KAPPAB_SIGNALING	Details ...	38	-0.370616	-1.29141	0.126106	0.418009	1	2368	tags=29%, list=17%, signal=35%
GOBP_REGULATION_OF_WNT_SIGNALING_PATHWAY	GOBP_REGULATION_OF_WNT_SIGNALING_PATHWAY		255	0.270365	1.23417	0.0612903	0.418158	1	1906	tags=21%, list=14%, signal=24%
GOBP_REGULATION_OF_MUSCLE_SYSTEM_PROCESS	GOBP_REGULATION_OF_MUSCLE_SYSTEM_PROCESS		119	0.29933	1.23376	0.0951586	0.418824	1	2503	tags=27%, list=18%, signal=33%
GOBP_VENTRICULAR_CARDIAC_MUSCLE_TISSUE_DEVELOPMENT	GOBP_VENTRICULAR_CARDIAC_MUSCLE_TISSUE_DEVELOPMENT		26	0.396249	1.23351	0.209765	0.418943	1	2974	tags=35%, list=21%, signal=44%
GOBP_REGULATION_OF_HEAT_GENERATION	GOBP_REGULATION_OF_HEAT_GENERATION		9	0.532608	1.23286	0.227273	0.419661	1	6442	tags=89%, list=47%, signal=166%
GOBP_REGULATION_OF_CHOLESTEROL_EFFLUX	GOBP_REGULATION_OF_CHOLESTEROL_EFFLUX		14	0.473415	1.23234	0.215264	0.420128	1	1348	tags=29%, list=10%, signal=32%
GOBP_ANTIGEN_PROCESSING_AND_PRESENTATION	GOBP_ANTIGEN_PROCESSING_AND_PRESENTATION	Details ...	171	-0.281762	-1.28862	0.0376884	0.420339	1	2878	tags=32%, list=21%, signal=39%
GOBP_MICROTUBULE_NUCLEATION	GOBP_MICROTUBULE_NUCLEATION		18	0.438185	1.23188	0.204753	0.420425	1	2014	tags=22%, list=15%, signal=26%
GOBP_DORSAL_VENTRAL_AXIS_SPECIFICATION	GOBP_DORSAL_VENTRAL_AXIS_SPECIFICATION		19	0.435114	1.23205	0.198113	0.420498	1	690	tags=21%, list=5%, signal=22%
GOBP_REGULATION_OF_EPITHELIAL_CELL_MIGRATION	GOBP_REGULATION_OF_EPITHELIAL_CELL_MIGRATION		135	0.295236	1.23193	0.105351	0.420538	1	2313	tags=25%, list=17%, signal=30%
GOBP_REGULATION_OF_FILOPODIUM_ASSEMBLY	GOBP_REGULATION_OF_FILOPODIUM_ASSEMBLY		29	0.385315	1.23165	0.189753	0.42071	1	2606	tags=38%, list=19%, signal=47%
GOBP_CELLULAR_RESPONSE_TO_GLUCOSE_STARVATION	GOBP_CELLULAR_RESPONSE_TO_GLUCOSE_STARVATION	Details ...	30	-0.391854	-1.28796	0.136161	0.420883	1	1387	tags=27%, list=10%, signal=30%
GOBP_POSITIVE_REGULATION_OF_INTERFERON_BETA_PRODUCTION	GOBP_POSITIVE_REGULATION_OF_INTERFERON_BETA_PRODUCTION	Details ...	26	-0.408907	-1.28725	0.13913	0.420995	1	311	tags=15%, list=2%, signal=16%
GOBP_SINGLE_ORGANISM_CELLULAR_LOCALIZATION	GOBP_SINGLE_ORGANISM_CELLULAR_LOCALIZATION	Details ...	746	-0.244428	-1.28738	0	0.421141	1	1673	tags=20%, list=12%, signal=21%
GOBP_NEGATIVE_REGULATION_OF_RESPONSE_TO_DNA_DAMAGE_STIMULUS	GOBP_NEGATIVE_REGULATION_OF_RESPONSE_TO_DNA_DAMAGE_STIMULUS	Details ...	46	-0.360349	-1.28644	0.125	0.421461	1	1394	tags=26%, list=10%, signal=29%
GOBP_RESPONSE_TO_COLD	GOBP_RESPONSE_TO_COLD		36	0.374451	1.23114	0.176364	0.421595	1	1866	tags=22%, list=13%, signal=26%
GOBP_NEGATIVE_REGULATION_OF_PEPTIDASE_ACTIVITY	GOBP_NEGATIVE_REGULATION_OF_PEPTIDASE_ACTIVITY	Details ...	124	-0.294759	-1.28607	0.0694789	0.421841	1	2673	tags=28%, list=19%, signal=35%
GOBP_REGULATION_OF_PEPTIDYL_SERINE_PHOSPHORYLATION	GOBP_REGULATION_OF_PEPTIDYL_SERINE_PHOSPHORYLATION	Details ...	83	-0.31821	-1.28551	0.0927152	0.422202	1	1670	tags=27%, list=12%, signal=30%
GOBP_HETEROPHILIC_CELL_CELL_ADHESION_VIA_PLASMA_MEMBRANE_CELL_ADHESION_MOLECULES	GOBP_HETEROPHILIC_CELL_CELL_ADHESION_VIA_PLASMA_MEMBRANE_CELL_ADHESION_MOLECULES		24	0.404273	1.23031	0.198905	0.422435	1	1193	tags=17%, list=9%, signal=18%
GOBP_CELL_ACTIVATION_INVOLVED_IN_IMMUNE_RESPONSE	GOBP_CELL_ACTIVATION_INVOLVED_IN_IMMUNE_RESPONSE	Details ...	73	-0.323618	-1.28556	0.0772834	0.422515	1	2582	tags=27%, list=19%, signal=34%
GOBP_LAYER_FORMATION_IN_CEREBRAL_CORTEX	GOBP_LAYER_FORMATION_IN_CEREBRAL_CORTEX		11	0.507812	1.23001	0.2158	0.422885	1	1730	tags=27%, list=13%, signal=31%
GOBP_REGULATION_OF_RENAL_SODIUM_EXCRETION	GOBP_REGULATION_OF_RENAL_SODIUM_EXCRETION	Details ...	9	-0.54094	-1.28423	0.180467	0.423578	1	2093	tags=44%, list=15%, signal=52%
GOBP_PROTEIN_TRANSMEMBRANE_TRANSPORT	GOBP_PROTEIN_TRANSMEMBRANE_TRANSPORT	Details ...	47	-0.347371	-1.28441	0.118451	0.42361	1	3320	tags=38%, list=24%, signal=50%
GOBP_RESPONSE_TO_OXIDATIVE_STRESS	GOBP_RESPONSE_TO_OXIDATIVE_STRESS	Details ...	274	-0.265788	-1.28456	0.0216216	0.423725	1	2053	tags=23%, list=15%, signal=26%
GOBP_REGULATION_OF_LEUKOCYTE_MEDIATED_CYTOTOXICITY	GOBP_REGULATION_OF_LEUKOCYTE_MEDIATED_CYTOTOXICITY	Details ...	27	-0.396198	-1.28371	0.119048	0.423805	1	1642	tags=22%, list=12%, signal=25%
GOBP_CELL_DEATH	GOBP_CELL_DEATH	Details ...	787	-0.242688	-1.28331	0	0.423863	1	2114	tags=20%, list=15%, signal=22%
GOBP_ORGANOPHOSPHATE_CATABOLIC_PROCESS	GOBP_ORGANOPHOSPHATE_CATABOLIC_PROCESS	Details ...	89	-0.310898	-1.28348	0.075	0.423907	1	1643	tags=19%, list=12%, signal=22%
GOBP_REGULATION_OF_IMMUNE_RESPONSE_TO_TUMOR_CELL	GOBP_REGULATION_OF_IMMUNE_RESPONSE_TO_TUMOR_CELL	Details ...	5	-0.640195	-1.28306	0.179592	0.423948	1	3864	tags=80%, list=28%, signal=111%
GOBP_CARBOHYDRATE_DERIVATIVE_CATABOLIC_PROCESS	GOBP_CARBOHYDRATE_DERIVATIVE_CATABOLIC_PROCESS		127	0.295836	1.2293	0.0927487	0.423963	1	2129	tags=25%, list=15%, signal=30%
GOBP_CELL_FATE_COMMITMENT	GOBP_CELL_FATE_COMMITMENT		121	0.297749	1.2294	0.0873786	0.424001	1	1497	tags=18%, list=11%, signal=20%
GOBP_RESPONSE_TO_PROSTAGLANDIN	GOBP_RESPONSE_TO_PROSTAGLANDIN		23	0.412867	1.22842	0.195298	0.424315	1	817	tags=22%, list=6%, signal=23%
GOBP_REGULATION_OF_PHAGOCYTOSIS_ENGULFMENT	GOBP_REGULATION_OF_PHAGOCYTOSIS_ENGULFMENT		8	0.552118	1.22882	0.217822	0.424342	1	1412	tags=25%, list=10%, signal=28%
GOBP_EXTRACELLULAR_NEGATIVE_REGULATION_OF_SIGNAL_TRANSDUCTION	GOBP_EXTRACELLULAR_NEGATIVE_REGULATION_OF_SIGNAL_TRANSDUCTION		7	0.574518	1.22758	0.231214	0.42549	1	2587	tags=71%, list=19%, signal=88%
GOBP_DISRUPTION_OF_CELLS_OF_OTHER_ORGANISM_INVOLVED_IN_SYMBIOTIC_INTERACTION	GOBP_DISRUPTION_OF_CELLS_OF_OTHER_ORGANISM_INVOLVED_IN_SYMBIOTIC_INTERACTION	Details ...	3	-0.732988	-1.28152	0.181818	0.42558	1	3195	tags=67%, list=23%, signal=87%
GOBP_MULTICELLULAR_ORGANISMAL_WATER_HOMEOSTASIS	GOBP_MULTICELLULAR_ORGANISMAL_WATER_HOMEOSTASIS		30	0.380308	1.22675	0.192237	0.42621	1	1788	tags=20%, list=13%, signal=23%
GOBP_MONOCARBOXYLIC_ACID_TRANSPORT	GOBP_MONOCARBOXYLIC_ACID_TRANSPORT		69	0.325713	1.22698	0.141856	0.426353	1	2828	tags=32%, list=20%, signal=40%
GOBP_RECEPTOR_MEDIATED_ENDOCYTOSIS	GOBP_RECEPTOR_MEDIATED_ENDOCYTOSIS		134	0.292618	1.22675	0.089983	0.426404	1	2631	tags=25%, list=19%, signal=30%
GOBP_PROTEIN_K48_LINKED_DEUBIQUITINATION	GOBP_PROTEIN_K48_LINKED_DEUBIQUITINATION		19	0.425422	1.22702	0.20765	0.42648	1	126	tags=11%, list=1%, signal=11%
GOBP_REGULATION_OF_MACROPHAGE_DERIVED_FOAM_CELL_DIFFERENTIATION	GOBP_REGULATION_OF_MACROPHAGE_DERIVED_FOAM_CELL_DIFFERENTIATION		16	0.440825	1.22613	0.214552	0.427113	1	1473	tags=38%, list=11%, signal=42%
GOBP_PROTEIN_LOCALIZATION_TO_CILIUM	GOBP_PROTEIN_LOCALIZATION_TO_CILIUM		22	0.415898	1.2257	0.195298	0.427827	1	2495	tags=36%, list=18%, signal=44%
GOBP_NEGATIVE_REGULATION_OF_CELL_CYCLE_PROCESS	GOBP_NEGATIVE_REGULATION_OF_CELL_CYCLE_PROCESS		182	0.281777	1.22532	0.103618	0.42827	1	1921	tags=19%, list=14%, signal=22%
GOBP_IRE1_MEDIATED_UNFOLDED_PROTEIN_RESPONSE	GOBP_IRE1_MEDIATED_UNFOLDED_PROTEIN_RESPONSE		54	0.34378	1.22442	0.157699	0.428492	1	2011	tags=24%, list=15%, signal=28%
GOBP_KIDNEY_MORPHOGENESIS	GOBP_KIDNEY_MORPHOGENESIS		61	0.333998	1.22452	0.141844	0.428496	1	3843	tags=41%, list=28%, signal=56%
GOBP_RESPONSE_TO_IONIZING_RADIATION	GOBP_RESPONSE_TO_IONIZING_RADIATION		126	0.293734	1.22471	0.125413	0.428499	1	1713	tags=20%, list=12%, signal=22%
GOBP_ERBB_SIGNALING_PATHWAY	GOBP_ERBB_SIGNALING_PATHWAY		65	0.327347	1.225	0.141361	0.428511	1	2632	tags=29%, list=19%, signal=36%
GOBP_NEGATIVE_REGULATION_OF_PROTEIN_METABOLIC_PROCESS	GOBP_NEGATIVE_REGULATION_OF_PROTEIN_METABOLIC_PROCESS	Details ...	821	-0.241531	-1.2796	0	0.428513	1	2796	tags=27%, list=20%, signal=31%
GOBP_POSITIVE_REGULATION_OF_CELL_CELL_ADHESION	GOBP_POSITIVE_REGULATION_OF_CELL_CELL_ADHESION		144	0.291075	1.22502	0.10087	0.428685	1	1177	tags=13%, list=9%, signal=14%
GOBP_NEGATIVE_REGULATION_OF_DENDRITIC_SPINE_DEVELOPMENT	GOBP_NEGATIVE_REGULATION_OF_DENDRITIC_SPINE_DEVELOPMENT	Details ...	8	-0.547554	-1.27881	0.195833	0.428854	1	1920	tags=38%, list=14%, signal=44%
GOBP_UNSATURATED_FATTY_ACID_METABOLIC_PROCESS	GOBP_UNSATURATED_FATTY_ACID_METABOLIC_PROCESS		56	0.335121	1.22413	0.153989	0.428891	1	2619	tags=29%, list=19%, signal=35%
GOBP_VENTRICULAR_SEPTUM_DEVELOPMENT	GOBP_VENTRICULAR_SEPTUM_DEVELOPMENT		42	0.357941	1.22336	0.17603	0.429094	1	1563	tags=26%, list=11%, signal=29%
GOBP_NEGATIVE_REGULATION_OF_ENDOTHELIAL_CELL_PROLIFERATION	GOBP_NEGATIVE_REGULATION_OF_ENDOTHELIAL_CELL_PROLIFERATION	Details ...	25	-0.396865	-1.27828	0.180467	0.429097	1	755	tags=16%, list=5%, signal=17%
GOBP_REGULATION_OF_GROWTH_HORMONE_SECRETION	GOBP_REGULATION_OF_GROWTH_HORMONE_SECRETION		6	0.598837	1.22341	0.235772	0.429218	1	1520	tags=33%, list=11%, signal=37%
GOBP_REGULATION_OF_INTRACELLULAR_PROTEIN_TRANSPORT	GOBP_REGULATION_OF_INTRACELLULAR_PROTEIN_TRANSPORT		304	0.265133	1.22311	0.0750799	0.429423	1	1331	tags=14%, list=10%, signal=15%
GOBP_NEGATIVE_REGULATION_OF_ERBB_SIGNALING_PATHWAY	GOBP_NEGATIVE_REGULATION_OF_ERBB_SIGNALING_PATHWAY		43	0.34994	1.22349	0.16426	0.429453	1	2583	tags=30%, list=19%, signal=37%
GOBP_PROGESTERONE_METABOLIC_PROCESS	GOBP_PROGESTERONE_METABOLIC_PROCESS		6	0.583506	1.22287	0.258824	0.429486	1	3873	tags=67%, list=28%, signal=93%
GOBP_BRANCH_ELONGATION_OF_AN_EPITHELIUM	GOBP_BRANCH_ELONGATION_OF_AN_EPITHELIUM		13	0.471766	1.22355	0.205078	0.429525	1	2477	tags=38%, list=18%, signal=47%
GOBP_MULTICELLULAR_ORGANISM_REPRODUCTION	GOBP_MULTICELLULAR_ORGANISM_REPRODUCTION		459	0.254095	1.22226	0.0313433	0.429755	1	1974	tags=17%, list=14%, signal=19%
GOBP_POSITIVE_REGULATION_OF_PHOSPHOLIPASE_ACTIVITY	GOBP_POSITIVE_REGULATION_OF_PHOSPHOLIPASE_ACTIVITY		26	0.396079	1.22181	0.191095	0.430341	1	1612	tags=19%, list=12%, signal=22%
GOBP_NEGATIVE_REGULATION_OF_BINDING	GOBP_NEGATIVE_REGULATION_OF_BINDING	Details ...	107	-0.301133	-1.27709	0.0604534	0.431166	1	2223	tags=25%, list=16%, signal=30%
GOBP_NEGATIVE_REGULATION_OF_OSTEOBLAST_DIFFERENTIATION	GOBP_NEGATIVE_REGULATION_OF_OSTEOBLAST_DIFFERENTIATION		33	0.3798	1.22121	0.182692	0.431169	1	1486	tags=21%, list=11%, signal=24%
GOBP_UV_PROTECTION	GOBP_UV_PROTECTION		12	0.487837	1.22019	0.239252	0.431255	1	1945	tags=33%, list=14%, signal=39%
GOBP_CEREBELLAR_PURKINJE_CELL_DIFFERENTIATION	GOBP_CEREBELLAR_PURKINJE_CELL_DIFFERENTIATION		8	0.539625	1.22037	0.260536	0.431285	1	1815	tags=38%, list=13%, signal=43%
GOBP_REGULATION_OF_ACTIN_FILAMENT_BUNDLE_ASSEMBLY	GOBP_REGULATION_OF_ACTIN_FILAMENT_BUNDLE_ASSEMBLY		60	0.32996	1.22105	0.155914	0.431294	1	1338	tags=22%, list=10%, signal=24%
GOBP_THYROID_HORMONE_METABOLIC_PROCESS	GOBP_THYROID_HORMONE_METABOLIC_PROCESS		7	0.563944	1.22022	0.221074	0.431391	1	4536	tags=57%, list=33%, signal=85%
GOBP_CYTOSOLIC_CALCIUM_ION_TRANSPORT	GOBP_CYTOSOLIC_CALCIUM_ION_TRANSPORT		35	0.374174	1.22087	0.161002	0.431458	1	2805	tags=43%, list=20%, signal=54%
GOBP_RAS_PROTEIN_SIGNAL_TRANSDUCTION	GOBP_RAS_PROTEIN_SIGNAL_TRANSDUCTION		132	0.289115	1.22046	0.116071	0.431515	1	3390	tags=36%, list=25%, signal=48%
GOBP_RESPONSE_TO_ABIOTIC_STIMULUS	GOBP_RESPONSE_TO_ABIOTIC_STIMULUS		732	0.243295	1.22052	0.0140449	0.431608	1	1742	tags=17%, list=13%, signal=19%
GOBP_REGULATION_OF_HORMONE_LEVELS	GOBP_REGULATION_OF_HORMONE_LEVELS		270	0.265845	1.22058	0.0707237	0.431895	1	3264	tags=27%, list=24%, signal=35%
GOBP_PHOSPHORYLATION	GOBP_PHOSPHORYLATION		988	0.239544	1.21962	0.0121457	0.431996	1	2139	tags=19%, list=15%, signal=21%
GOBP_REGULATION_OF_RESPONSE_TO_DNA_DAMAGE_STIMULUS	GOBP_REGULATION_OF_RESPONSE_TO_DNA_DAMAGE_STIMULUS		135	0.288405	1.21921	0.113333	0.432283	1	2148	tags=25%, list=16%, signal=30%
GOBP_REGULATION_OF_CALCIUM_ION_TRANSMEMBRANE_TRANSPORTER_ACTIVITY	GOBP_REGULATION_OF_CALCIUM_ION_TRANSMEMBRANE_TRANSPORTER_ACTIVITY		51	0.339722	1.21834	0.169811	0.433261	1	1246	tags=14%, list=9%, signal=15%
GOBP_ANATOMICAL_STRUCTURE_ARRANGEMENT	GOBP_ANATOMICAL_STRUCTURE_ARRANGEMENT		11	0.490362	1.21836	0.225191	0.433418	1	23	tags=9%, list=0%, signal=9%
GOBP_NEGATIVE_REGULATION_OF_CELL_GROWTH	GOBP_NEGATIVE_REGULATION_OF_CELL_GROWTH	Details ...	130	-0.289572	-1.27564	0.055409	0.433457	1	2105	tags=25%, list=15%, signal=29%
GOBP_REGULATION_OF_PROTEIN_KINASE_C_SIGNALING	GOBP_REGULATION_OF_PROTEIN_KINASE_C_SIGNALING		10	0.517155	1.21793	0.244275	0.433701	1	871	tags=30%, list=6%, signal=32%
GOBP_HISTONE_H2A_MONOUBIQUITINATION	GOBP_HISTONE_H2A_MONOUBIQUITINATION	Details ...	12	-0.488396	-1.27496	0.159574	0.434029	1	1067	tags=33%, list=8%, signal=36%
GOBP_NOTCH_RECEPTOR_PROCESSING	GOBP_NOTCH_RECEPTOR_PROCESSING		15	0.452024	1.21715	0.217803	0.434532	1	1497	tags=33%, list=11%, signal=37%
GOBP_NEGATIVE_REGULATION_OF_CARTILAGE_DEVELOPMENT	GOBP_NEGATIVE_REGULATION_OF_CARTILAGE_DEVELOPMENT		20	0.428385	1.2172	0.204724	0.434643	1	693	tags=30%, list=5%, signal=32%
GOBP_REGULATION_OF_GLYCOGEN_METABOLIC_PROCESS	GOBP_REGULATION_OF_GLYCOGEN_METABOLIC_PROCESS		27	0.391397	1.21689	0.214149	0.434903	1	687	tags=19%, list=5%, signal=19%
GOBP_WNT_SIGNALING_PATHWAY_CALCIUM_MODULATING_PATHWAY	GOBP_WNT_SIGNALING_PATHWAY_CALCIUM_MODULATING_PATHWAY		30	0.380215	1.21669	0.210054	0.434932	1	1798	tags=23%, list=13%, signal=27%
GOBP_PLATELET_DERIVED_GROWTH_FACTOR_RECEPTOR_SIGNALING_PATHWAY	GOBP_PLATELET_DERIVED_GROWTH_FACTOR_RECEPTOR_SIGNALING_PATHWAY		34	0.369691	1.2167	0.182301	0.435117	1	1862	tags=29%, list=13%, signal=34%
GOBP_REGULATION_OF_ESTABLISHMENT_OR_MAINTENANCE_OF_CELL_POLARITY	GOBP_REGULATION_OF_ESTABLISHMENT_OR_MAINTENANCE_OF_CELL_POLARITY		21	0.413531	1.21624	0.201852	0.435499	1	744	tags=14%, list=5%, signal=15%
GOBP_FOREBRAIN_CELL_MIGRATION	GOBP_FOREBRAIN_CELL_MIGRATION		42	0.356994	1.21614	0.171329	0.435508	1	1946	tags=26%, list=14%, signal=30%
GOBP_DNA_BIOSYNTHETIC_PROCESS	GOBP_DNA_BIOSYNTHETIC_PROCESS		108	0.300624	1.21582	0.124172	0.435781	1	1461	tags=19%, list=11%, signal=22%
GOBP_REGULATION_OF_ORGAN_GROWTH	GOBP_REGULATION_OF_ORGAN_GROWTH		50	0.344691	1.21588	0.16791	0.435852	1	1684	tags=20%, list=12%, signal=23%
GOBP_PYRIMIDINE_NUCLEOTIDE_CATABOLIC_PROCESS	GOBP_PYRIMIDINE_NUCLEOTIDE_CATABOLIC_PROCESS		12	-0.49149	-1.27256	0.198347	0.436271	1	1353	tags=17%, list=10%, signal=18%
GOBP_INTRINSIC_APOPTOTIC_SIGNALING_PATHWAY	GOBP_INTRINSIC_APOPTOTIC_SIGNALING_PATHWAY	Details ...	140	-0.292519	-1.27298	0.0652174	0.436667	1	1665	tags=20%, list=12%, signal=23%
GOBP_RESPONSE_TO_TUMOR_NECROSIS_FACTOR	GOBP_RESPONSE_TO_TUMOR_NECROSIS_FACTOR		165	-0.281784	-1.27215	0.0614251	0.436755	1	2415	tags=26%, list=17%, signal=31%
GOBP_REGULATION_OF_PEPTIDE_TRANSPORT	GOBP_REGULATION_OF_PEPTIDE_TRANSPORT		155	0.284681	1.21512	0.117949	0.436883	1	3264	tags=26%, list=24%, signal=34%
GOBP_REGULATION_OF_CENTROSOME_CYCLE	GOBP_REGULATION_OF_CENTROSOME_CYCLE	Details ...	36	-0.365244	-1.27305	0.13969	0.436956	1	3856	tags=44%, list=28%, signal=61%
GOBP_RESPONSE_TO_LITHIUM_ION	GOBP_RESPONSE_TO_LITHIUM_ION		16	0.441812	1.21518	0.214421	0.436956	1	599	tags=25%, list=4%, signal=26%
GOBP_LEUKOCYTE_APOPTOTIC_PROCESS	GOBP_LEUKOCYTE_APOPTOTIC_PROCESS	Details ...	17	-0.451967	-1.27321	0.16	0.437465	1	3379	tags=47%, list=24%, signal=62%
GOBP_REGULATION_OF_WOUND_HEALING	GOBP_REGULATION_OF_WOUND_HEALING		79	0.313066	1.21468	0.147826	0.43765	1	2695	tags=24%, list=19%, signal=30%
GOBP_DNA_LIGATION	GOBP_DNA_LIGATION		16	0.447361	1.21381	0.236842	0.43802	1	1332	tags=31%, list=10%, signal=35%
GOBP_REGULATION_OF_CHOLESTEROL_HOMEOSTASIS	GOBP_REGULATION_OF_CHOLESTEROL_HOMEOSTASIS		10	0.512188	1.21387	0.23092	0.438099	1	955	tags=20%, list=7%, signal=21%
GOBP_PROTEIN_DESTABILIZATION	GOBP_PROTEIN_DESTABILIZATION		32	-0.383819	-1.27123	0.157667	0.438289	1	3523	tags=44%, list=25%, signal=59%
GOBP_KILLING_OF_CELLS_OF_OTHER_ORGANISM	GOBP_KILLING_OF_CELLS_OF_OTHER_ORGANISM		4	-0.682516	-1.27092	0.179226	0.438557	1	4006	tags=75%, list=29%, signal=106%
GOBP_DOPAMINE_METABOLIC_PROCESS	GOBP_DOPAMINE_METABOLIC_PROCESS		13	-0.479936	-1.27066	0.18559	0.438721	1	3202	tags=54%, list=23%, signal=70%
GOBP_CENTROSOME_DUPLICATION	GOBP_CENTROSOME_DUPLICATION		31	0.38044	1.21286	0.188785	0.439635	1	2014	tags=26%, list=15%, signal=30%
GOBP_NEURONAL_STEM_CELL_DIVISION	GOBP_NEURONAL_STEM_CELL_DIVISION		11	0.490513	1.21294	0.235067	0.43968	1	826	tags=18%, list=6%, signal=19%
GOBP_REGULATION_OF_POSTTRANSCRIPTIONAL_GENE_SILENCING	GOBP_REGULATION_OF_POSTTRANSCRIPTIONAL_GENE_SILENCING		15	0.449307	1.21233	0.238889	0.440116	1	3919	tags=60%, list=28%, signal=84%
GOBP_POSITIVE_REGULATION_OF_NEUROTRANSMITTER_SECRETION	GOBP_POSITIVE_REGULATION_OF_NEUROTRANSMITTER_SECRETION		9	0.516709	1.21252	0.246465	0.44015	1	1740	tags=33%, list=13%, signal=38%
GOBP_APICAL_PROTEIN_LOCALIZATION	GOBP_APICAL_PROTEIN_LOCALIZATION		10	0.507774	1.21217	0.243137	0.440235	1	1082	tags=30%, list=8%, signal=33%
GOBP_REPLICATIVE_SENESCENCE	GOBP_REPLICATIVE_SENESCENCE		10	0.508229	1.21066	0.258383	0.440938	1	1742	tags=40%, list=13%, signal=46%
GOBP_CEREBELLAR_PURKINJE_CELL_LAYER_FORMATION	GOBP_CEREBELLAR_PURKINJE_CELL_LAYER_FORMATION		8	0.539625	1.21132	0.244318	0.441027	1	1815	tags=38%, list=13%, signal=43%
GOBP_EPITHELIAL_CELL_DIFFERENTIATION	GOBP_EPITHELIAL_CELL_DIFFERENTIATION		302	0.26218	1.21137	0.0718954	0.441134	1	1948	tags=20%, list=14%, signal=23%
GOBP_CELLULAR_RESPONSE_TO_CARBOHYDRATE_STIMULUS	GOBP_CELLULAR_RESPONSE_TO_CARBOHYDRATE_STIMULUS		55	0.326912	1.21152	0.154122	0.441242	1	2236	tags=25%, list=16%, signal=30%
GOBP_ACTIVATION_OF_PROTEIN_KINASE_ACTIVITY	GOBP_ACTIVATION_OF_PROTEIN_KINASE_ACTIVITY		219	0.270644	1.21078	0.0970874	0.44154	1	2252	tags=22%, list=16%, signal=26%
GOBP_REGULATION_OF_JNK_CASCADE	GOBP_REGULATION_OF_JNK_CASCADE		132	0.288226	1.21087	0.116969	0.441573	1	3720	tags=37%, list=27%, signal=50%
GOBP_REGULATION_OF_CELL_CYCLE_G2_M_PHASE_TRANSITION	GOBP_REGULATION_OF_CELL_CYCLE_G2_M_PHASE_TRANSITION		53	0.33892	1.20976	0.165121	0.441813	1	1965	tags=21%, list=14%, signal=24%
GOBP_ESTABLISHMENT_OF_EPITHELIAL_CELL_POLARITY	GOBP_ESTABLISHMENT_OF_EPITHELIAL_CELL_POLARITY		20	0.416616	1.20917	0.203936	0.442244	1	1831	tags=30%, list=13%, signal=35%
GOBP_TRANSLESION_SYNTHESIS	GOBP_TRANSLESION_SYNTHESIS		39	-0.362766	-1.26838	0.148402	0.442394	1	201	tags=10%, list=1%, signal=10%
GOBP_RESPONSE_TO_HYDROGEN_PEROXIDE	GOBP_RESPONSE_TO_HYDROGEN_PEROXIDE		92	-0.308167	-1.26811	0.0741573	0.442547	1	1999	tags=24%, list=14%, signal=28%
GOBP_NEGATIVE_REGULATION_OF_NUCLEOTIDE_METABOLIC_PROCESS	GOBP_NEGATIVE_REGULATION_OF_NUCLEOTIDE_METABOLIC_PROCESS		33	-0.38217	-1.2672	0.155251	0.443163	1	1670	tags=18%, list=12%, signal=21%
GOBP_NEGATIVE_REGULATION_OF_NATURAL_KILLER_CELL_MEDIATED_IMMUNITY	GOBP_NEGATIVE_REGULATION_OF_NATURAL_KILLER_CELL_MEDIATED_IMMUNITY		9	-0.534799	-1.26735	0.21322	0.443305	1	2760	tags=44%, list=20%, signal=55%
GOBP_REGULATION_OF_CALCIUM_ION_TRANSPORT_INTO_CYTOSOL	GOBP_REGULATION_OF_CALCIUM_ION_TRANSPORT_INTO_CYTOSOL		58	-0.335507	-1.26665	0.109524	0.443476	1	2958	tags=33%, list=21%, signal=41%
GOBP_MACROMITOPHAGY	GOBP_MACROMITOPHAGY		110	-0.291851	-1.26683	0.0976744	0.443527	1	3192	tags=31%, list=23%, signal=40%
GOBP_REGULATION_OF_POLYSACCHARIDE_METABOLIC_PROCESS	GOBP_REGULATION_OF_POLYSACCHARIDE_METABOLIC_PROCESS		35	0.361379	1.20801	0.189753	0.444086	1	2139	tags=26%, list=15%, signal=30%
GOBP_HEMATOPOIETIC_STEM_CELL_DIFFERENTIATION	GOBP_HEMATOPOIETIC_STEM_CELL_DIFFERENTIATION		8	0.547437	1.20781	0.250988	0.444126	1	201	tags=25%, list=1%, signal=25%
GOBP_PROTEIN_AUTOUBIQUITINATION	GOBP_PROTEIN_AUTOUBIQUITINATION		46	0.345151	1.20771	0.176044	0.444141	1	1272	tags=17%, list=9%, signal=19%
GOBP_NEUROBLAST_DIVISION	GOBP_NEUROBLAST_DIVISION		11	0.490513	1.20667	0.231225	0.445094	1	826	tags=18%, list=6%, signal=19%
GOBP_NEGATIVE_REGULATION_OF_HEMOPOIESIS	GOBP_NEGATIVE_REGULATION_OF_HEMOPOIESIS		81	0.310201	1.20676	0.150259	0.445124	1	1765	tags=19%, list=13%, signal=21%
GOBP_REGULATION_OF_CELLULAR_PROTEIN_LOCALIZATION	GOBP_REGULATION_OF_CELLULAR_PROTEIN_LOCALIZATION		453	0.248836	1.20623	0.0476923	0.445438	1	1995	tags=18%, list=14%, signal=20%
GOBP_NEGATIVE_REGULATION_OF_CELL_PROLIFERATION	GOBP_NEGATIVE_REGULATION_OF_CELL_PROLIFERATION		468	0.247096	1.20578	0.046549	0.445585	1	1730	tags=17%, list=13%, signal=19%
GOBP_NEGATIVE_REGULATION_OF_EPITHELIAL_CELL_APOPTOTIC_PROCESS	GOBP_NEGATIVE_REGULATION_OF_EPITHELIAL_CELL_APOPTOTIC_PROCESS		23	0.40263	1.20562	0.219895	0.445711	1	3734	tags=52%, list=27%, signal=71%
GOBP_NEGATIVE_REGULATION_OF_NOTCH_SIGNALING_PATHWAY	GOBP_NEGATIVE_REGULATION_OF_NOTCH_SIGNALING_PATHWAY		20	-0.430279	-1.26277	0.165577	0.445866	1	1384	tags=25%, list=10%, signal=28%
GOBP_ORGANOPHOSPHATE_METABOLIC_PROCESS	GOBP_ORGANOPHOSPHATE_METABOLIC_PROCESS		706	-0.23936	-1.26308	0.00371747	0.446061	1	2916	tags=26%, list=21%, signal=31%
GOBP_NUCLEOBASE_CONTAINING_SMALL_MOLECULE_INTERCONVERSION	GOBP_NUCLEOBASE_CONTAINING_SMALL_MOLECULE_INTERCONVERSION		19	-0.437234	-1.26526	0.163677	0.446101	1	1102	tags=26%, list=8%, signal=29%
GOBP_NEGATIVE_REGULATION_OF_INTERLEUKIN_2_PRODUCTION	GOBP_NEGATIVE_REGULATION_OF_INTERLEUKIN_2_PRODUCTION		11	-0.494376	-1.26405	0.203666	0.446124	1	1048	tags=36%, list=8%, signal=39%
GOBP_POSITIVE_REGULATION_OF_EXTRINSIC_APOPTOTIC_SIGNALING_PATHWAY	GOBP_POSITIVE_REGULATION_OF_EXTRINSIC_APOPTOTIC_SIGNALING_PATHWAY		45	-0.348351	-1.26443	0.129103	0.446568	1	3506	tags=44%, list=25%, signal=59%
GOBP_AUDITORY_RECEPTOR_CELL_MORPHOGENESIS	GOBP_AUDITORY_RECEPTOR_CELL_MORPHOGENESIS		7	-0.584406	-1.26355	0.217304	0.44679	1	3125	tags=57%, list=23%, signal=74%
GOBP_JAK_STAT_CASCADE	GOBP_JAK_STAT_CASCADE		36	-0.370434	-1.26324	0.143498	0.447027	1	1156	tags=14%, list=8%, signal=15%
GOBP_POSITIVE_REGULATION_OF_T_CELL_MEDIATED_IMMUNITY	GOBP_POSITIVE_REGULATION_OF_T_CELL_MEDIATED_IMMUNITY		22	-0.411534	-1.26144	0.163934	0.447572	1	2760	tags=32%, list=20%, signal=40%
GOBP_NEGATIVE_REGULATION_OF_NF_KAPPAB_TRANSCRIPTION_FACTOR_ACTIVITY	GOBP_NEGATIVE_REGULATION_OF_NF_KAPPAB_TRANSCRIPTION_FACTOR_ACTIVITY		52	-0.341154	-1.26085	0.137856	0.448003	1	2368	tags=29%, list=17%, signal=35%
GOBP_REGULATION_OF_MONOCYTE_CHEMOTAXIS	GOBP_REGULATION_OF_MONOCYTE_CHEMOTAXIS		11	-0.505826	-1.26104	0.188559	0.448027	1	3014	tags=64%, list=22%, signal=81%
GOBP_DORSAL_VENTRAL_NEURAL_TUBE_PATTERNING	GOBP_DORSAL_VENTRAL_NEURAL_TUBE_PATTERNING		11	0.484897	1.20396	0.255985	0.448124	1	1566	tags=36%, list=11%, signal=41%
GOBP_ENDOCRINE_PANCREAS_DEVELOPMENT	GOBP_ENDOCRINE_PANCREAS_DEVELOPMENT		25	0.39469	1.20367	0.20381	0.44835	1	3210	tags=40%, list=23%, signal=52%
GOBP_NEGATIVE_REGULATION_OF_T_CELL_RECEPTOR_SIGNALING_PATHWAY	GOBP_NEGATIVE_REGULATION_OF_T_CELL_RECEPTOR_SIGNALING_PATHWAY		14	-0.465638	-1.26148	0.193878	0.448365	1	1376	tags=36%, list=10%, signal=40%
GOBP_DNA_TEMPLATED_TRANSCRIPTIONAL_PREINITIATION_COMPLEX_ASSEMBLY	GOBP_DNA_TEMPLATED_TRANSCRIPTIONAL_PREINITIATION_COMPLEX_ASSEMBLY		10	-0.521659	-1.25968	0.216036	0.448859	1	2658	tags=50%, list=19%, signal=62%
GOBP_ACTIN_FILAMENT_BASED_PROCESS	GOBP_ACTIN_FILAMENT_BASED_PROCESS		354	0.256756	1.20329	0.0628834	0.448984	1	2090	tags=21%, list=15%, signal=24%
GOBP_NEGATIVE_REGULATION_OF_NATURAL_KILLER_CELL_MEDIATED_CYTOTOXICITY	GOBP_NEGATIVE_REGULATION_OF_NATURAL_KILLER_CELL_MEDIATED_CYTOTOXICITY		9	-0.534798	-1.2598	0.199134	0.449018	1	2760	tags=44%, list=20%, signal=55%
GOBP_PYRIMIDINE_RIBONUCLEOSIDE_METABOLIC_PROCESS	GOBP_PYRIMIDINE_RIBONUCLEOSIDE_METABOLIC_PROCESS		22	-0.423608	-1.26013	0.155022	0.449157	1	3298	tags=50%, list=24%, signal=66%
GOBP_TROPHECTODERMAL_CELL_DIFFERENTIATION	GOBP_TROPHECTODERMAL_CELL_DIFFERENTIATION		9	-0.535625	-1.25991	0.195279	0.449234	1	2782	tags=56%, list=20%, signal=69%
GOBP_CEREBELLAR_PURKINJE_CELL_LAYER_MORPHOGENESIS	GOBP_CEREBELLAR_PURKINJE_CELL_LAYER_MORPHOGENESIS		11	0.490028	1.20247	0.241697	0.449484	1	1965	tags=36%, list=14%, signal=42%
GOBP_LIPID_LOCALIZATION	GOBP_LIPID_LOCALIZATION		164	0.279943	1.20249	0.136808	0.449649	1	2842	tags=29%, list=21%, signal=36%
GOBP_CARDIAC_MUSCLE_ADAPTATION	GOBP_CARDIAC_MUSCLE_ADAPTATION		8	-0.532377	-1.25545	0.215415	0.450248	1	345	tags=25%, list=2%, signal=26%
GOBP_POSITIVE_REGULATION_OF_IMMUNE_SYSTEM_PROCESS	GOBP_POSITIVE_REGULATION_OF_IMMUNE_SYSTEM_PROCESS		546	-0.241484	-1.25554	0.0121581	0.450485	1	2102	tags=20%, list=15%, signal=23%
GOBP_REGULATION_OF_GENE_SILENCING_BY_RNA	GOBP_REGULATION_OF_GENE_SILENCING_BY_RNA		15	0.449307	1.20182	0.238859	0.450503	1	3919	tags=60%, list=28%, signal=84%
GOBP_HEMATOPOIETIC_PROGENITOR_CELL_DIFFERENTIATION	GOBP_HEMATOPOIETIC_PROGENITOR_CELL_DIFFERENTIATION		79	0.310667	1.20143	0.154116	0.450514	1	2240	tags=25%, list=16%, signal=30%
GOBP_POSITIVE_REGULATION_OF_NEUROLOGICAL_SYSTEM_PROCESS	GOBP_POSITIVE_REGULATION_OF_NEUROLOGICAL_SYSTEM_PROCESS		10	0.498636	1.20191	0.240602	0.45052	1	1412	tags=30%, list=10%, signal=33%
GOBP_EPITHELIAL_CELL_CELL_ADHESION	GOBP_EPITHELIAL_CELL_CELL_ADHESION		13	0.463167	1.20171	0.242754	0.450548	1	3078	tags=46%, list=22%, signal=59%
GOBP_NEGATIVE_REGULATION_OF_DEPHOSPHORYLATION	GOBP_NEGATIVE_REGULATION_OF_DEPHOSPHORYLATION		62	0.323407	1.2013	0.178108	0.450593	1	2790	tags=31%, list=20%, signal=38%
GOBP_STAT_CASCADE	GOBP_STAT_CASCADE		36	-0.370434	-1.25556	0.155844	0.450863	1	1156	tags=14%, list=8%, signal=15%
GOBP_THYMIC_T_CELL_SELECTION	GOBP_THYMIC_T_CELL_SELECTION		12	0.483987	1.20105	0.264646	0.45092	1	3078	tags=50%, list=22%, signal=64%
GOBP_REGULATION_OF_TUMOR_NECROSIS_FACTOR_SUPERFAMILY_CYTOKINE_PRODUCTION	GOBP_REGULATION_OF_TUMOR_NECROSIS_FACTOR_SUPERFAMILY_CYTOKINE_PRODUCTION		60	-0.327493	-1.25793	0.115023	0.451043	1	2241	tags=25%, list=16%, signal=30%
GOBP_MITOCHONDRIAL_DNA_METABOLIC_PROCESS	GOBP_MITOCHONDRIAL_DNA_METABOLIC_PROCESS		11	-0.504365	-1.25768	0.206061	0.451168	1	2368	tags=36%, list=17%, signal=44%
GOBP_DEFINITIVE_HEMOPOIESIS	GOBP_DEFINITIVE_HEMOPOIESIS		15	-0.456304	-1.25749	0.187364	0.451189	1	652	tags=13%, list=5%, signal=14%
GOBP_DISRUPTION_OF_CELLS_OF_OTHER_ORGANISM	GOBP_DISRUPTION_OF_CELLS_OF_OTHER_ORGANISM		4	-0.682516	-1.25557	0.175	0.451261	1	4006	tags=75%, list=29%, signal=106%
GOBP_REGULATION_OF_INTERLEUKIN_6_PRODUCTION	GOBP_REGULATION_OF_INTERLEUKIN_6_PRODUCTION		60	-0.326769	-1.25477	0.12095	0.45136	1	2462	tags=27%, list=18%, signal=32%
GOBP_CELLULAR_MACROMOLECULAR_COMPLEX_ASSEMBLY	GOBP_CELLULAR_MACROMOLECULAR_COMPLEX_ASSEMBLY		582	-0.240475	-1.25563	0.00330033	0.451567	1	3344	tags=31%, list=24%, signal=40%
GOBP_POSITIVE_REGULATION_OF_APOPTOTIC_SIGNALING_PATHWAY	GOBP_POSITIVE_REGULATION_OF_APOPTOTIC_SIGNALING_PATHWAY		147	-0.284501	-1.25687	0.0643564	0.451744	1	2396	tags=26%, list=17%, signal=31%
GOBP_ENDOSOME_ORGANIZATION	GOBP_ENDOSOME_ORGANIZATION		56	-0.328811	-1.257	0.152074	0.451889	1	1625	tags=23%, list=12%, signal=26%
GOBP_REGULATION_OF_RESPONSE_TO_TUMOR_CELL	GOBP_REGULATION_OF_RESPONSE_TO_TUMOR_CELL		5	-0.640195	-1.25404	0.199609	0.452103	1	3864	tags=80%, list=28%, signal=111%
GOBP_APOPTOTIC_CELL_CLEARANCE	GOBP_APOPTOTIC_CELL_CLEARANCE		21	0.42159	1.1999	0.213235	0.452394	1	257	tags=14%, list=2%, signal=15%
GOBP_RESPONSE_TO_CAMP	GOBP_RESPONSE_TO_CAMP		69	0.318994	1.19936	0.167247	0.452712	1	2015	tags=25%, list=15%, signal=29%
GOBP_REGULATION_OF_MACROPHAGE_ACTIVATION	GOBP_REGULATION_OF_MACROPHAGE_ACTIVATION		14	0.464956	1.1994	0.235294	0.45283	1	866	tags=36%, list=6%, signal=38%
GOBP_POSITIVE_REGULATION_OF_DNA_DAMAGE_RESPONSE_SIGNAL_TRANSDUCTION_BY_P53_CLASS_MEDIATOR	GOBP_POSITIVE_REGULATION_OF_DNA_DAMAGE_RESPONSE_SIGNAL_TRANSDUCTION_BY_P53_CLASS_MEDIATOR		13	0.458756	1.19901	0.222018	0.45333	1	1399	tags=38%, list=10%, signal=43%
GOBP_NEGATIVE_REGULATION_OF_GLIAL_CELL_DIFFERENTIATION	GOBP_NEGATIVE_REGULATION_OF_GLIAL_CELL_DIFFERENTIATION		17	-0.445514	-1.25222	0.18896	0.453535	1	2872	tags=53%, list=21%, signal=67%
GOBP_MEMBRANE_FUSION	GOBP_MEMBRANE_FUSION		115	-0.29443	-1.25247	0.0869565	0.453807	1	2151	tags=23%, list=16%, signal=27%
GOBP_CARDIAC_MUSCLE_HYPERTROPHY_IN_RESPONSE_TO_STRESS	GOBP_CARDIAC_MUSCLE_HYPERTROPHY_IN_RESPONSE_TO_STRESS		8	-0.532377	-1.25276	0.210066	0.454009	1	345	tags=25%, list=2%, signal=26%
GOBP_DETECTION_OF_CALCIUM_ION	GOBP_DETECTION_OF_CALCIUM_ION		8	-0.545576	-1.25256	0.192698	0.454022	1	1414	tags=38%, list=10%, signal=42%
GOBP_REGULATION_OF_STRIATED_MUSCLE_CELL_APOPTOTIC_PROCESS	GOBP_REGULATION_OF_STRIATED_MUSCLE_CELL_APOPTOTIC_PROCESS		16	-0.44506	-1.25121	0.189616	0.454897	1	1622	tags=19%, list=12%, signal=21%
GOBP_KERATINOCYTE_PROLIFERATION	GOBP_KERATINOCYTE_PROLIFERATION		5	0.616348	1.19766	0.270378	0.455242	1	1348	tags=40%, list=10%, signal=44%
GOBP_INSULIN_LIKE_GROWTH_FACTOR_RECEPTOR_SIGNALING_PATHWAY	GOBP_INSULIN_LIKE_GROWTH_FACTOR_RECEPTOR_SIGNALING_PATHWAY		13	0.472523	1.19766	0.242086	0.455447	1	3499	tags=46%, list=25%, signal=62%
GOBP_NEGATIVE_REGULATION_OF_LEUKOCYTE_APOPTOTIC_PROCESS	GOBP_NEGATIVE_REGULATION_OF_LEUKOCYTE_APOPTOTIC_PROCESS		29	-0.386843	-1.24896	0.162996	0.456083	1	1503	tags=24%, list=11%, signal=27%
GOBP_REGULATION_OF_PROTEOLYSIS	GOBP_REGULATION_OF_PROTEOLYSIS		515	-0.243661	-1.24926	0.0123077	0.456275	1	2759	tags=26%, list=20%, signal=32%
GOBP_CEREBRAL_CORTEX_NEURON_DIFFERENTIATION	GOBP_CEREBRAL_CORTEX_NEURON_DIFFERENTIATION		12	-0.488697	-1.24904	0.197872	0.456329	1	2244	tags=50%, list=16%, signal=60%
GOBP_CARBOHYDRATE_BIOSYNTHETIC_PROCESS	GOBP_CARBOHYDRATE_BIOSYNTHETIC_PROCESS		96	-0.298893	-1.24955	0.105793	0.456477	1	2111	tags=22%, list=15%, signal=26%
GOBP_ORGAN_FORMATION	GOBP_ORGAN_FORMATION		23	0.398926	1.19661	0.222022	0.456904	1	1299	tags=17%, list=9%, signal=19%
GOBP_CELLULAR_RESPONSE_TO_OXYGEN_LEVELS	GOBP_CELLULAR_RESPONSE_TO_OXYGEN_LEVELS		122	-0.287483	-1.24826	0.0862944	0.457213	1	1344	tags=18%, list=10%, signal=20%
GOBP_ARGININE_METABOLIC_PROCESS	GOBP_ARGININE_METABOLIC_PROCESS		11	-0.495802	-1.24751	0.197556	0.457688	1	4053	tags=73%, list=29%, signal=103%
GOBP_AMMONIUM_TRANSPORT	GOBP_AMMONIUM_TRANSPORT		36	-0.36896	-1.24627	0.171306	0.458734	1	2590	tags=33%, list=19%, signal=41%
GOBP_REGULATION_OF_IMMUNE_EFFECTOR_PROCESS	GOBP_REGULATION_OF_IMMUNE_EFFECTOR_PROCESS		269	-0.259492	-1.24653	0.0421053	0.459027	1	2419	tags=21%, list=17%, signal=25%
GOBP_PHOSPHATIDYLETHANOLAMINE_BIOSYNTHETIC_PROCESS	GOBP_PHOSPHATIDYLETHANOLAMINE_BIOSYNTHETIC_PROCESS		10	0.487338	1.19517	0.266798	0.459072	1	1462	tags=30%, list=11%, signal=34%
GOBP_SIGNAL_TRANSDUCTION_IN_RESPONSE_TO_DNA_DAMAGE	GOBP_SIGNAL_TRANSDUCTION_IN_RESPONSE_TO_DNA_DAMAGE		87	0.298781	1.19506	0.151007	0.459102	1	1868	tags=23%, list=14%, signal=26%
GOBP_MUSCLE_HYPERTROPHY_IN_RESPONSE_TO_STRESS	GOBP_MUSCLE_HYPERTROPHY_IN_RESPONSE_TO_STRESS		8	-0.532377	-1.24413	0.215352	0.45925	1	345	tags=25%, list=2%, signal=26%
GOBP_POSITIVE_REGULATION_OF_AMINE_TRANSPORT	GOBP_POSITIVE_REGULATION_OF_AMINE_TRANSPORT		15	-0.454296	-1.24661	0.193407	0.459264	1	608	tags=27%, list=4%, signal=28%
GOBP_GLIOGENESIS	GOBP_GLIOGENESIS		124	0.288158	1.19518	0.144366	0.459281	1	2812	tags=31%, list=20%, signal=38%
GOBP_TOXIN_METABOLIC_PROCESS	GOBP_TOXIN_METABOLIC_PROCESS		4	0.6476	1.19476	0.275154	0.459328	1	162	tags=25%, list=1%, signal=25%
GOBP_EPITHELIAL_CELL_MORPHOGENESIS	GOBP_EPITHELIAL_CELL_MORPHOGENESIS		31	0.372604	1.19447	0.200758	0.459357	1	1257	tags=26%, list=9%, signal=28%
GOBP_REGULATION_OF_APOPTOTIC_SIGNALING_PATHWAY	GOBP_REGULATION_OF_APOPTOTIC_SIGNALING_PATHWAY		291	-0.256169	-1.24384	0.0277008	0.45946	1	1450	tags=17%, list=10%, signal=19%
GOBP_CHLORIDE_TRANSPORT	GOBP_CHLORIDE_TRANSPORT		46	0.341238	1.19433	0.201401	0.459464	1	1770	tags=24%, list=13%, signal=27%
GOBP_REGULATION_OF_HEART_CONTRACTION	GOBP_REGULATION_OF_HEART_CONTRACTION		126	0.286768	1.19456	0.14262	0.45956	1	1246	tags=14%, list=9%, signal=16%
GOBP_SENSORY_PERCEPTION	GOBP_SENSORY_PERCEPTION		209	0.266895	1.19402	0.0988468	0.459739	1	1867	tags=18%, list=13%, signal=21%
GOBP_ORGANELLE_FUSION	GOBP_ORGANELLE_FUSION		101	-0.29613	-1.24423	0.0947867	0.459875	1	2151	tags=25%, list=16%, signal=29%
GOBP_RESPONSE_TO_PURINE_CONTAINING_COMPOUND	GOBP_RESPONSE_TO_PURINE_CONTAINING_COMPOUND		106	0.29564	1.19404	0.1529	0.459901	1	2015	tags=23%, list=15%, signal=26%
GOBP_REGULATION_OF_ACTIVIN_RECEPTOR_SIGNALING_PATHWAY	GOBP_REGULATION_OF_ACTIVIN_RECEPTOR_SIGNALING_PATHWAY		18	-0.426467	-1.2455	0.175439	0.460039	1	4592	tags=61%, list=33%, signal=91%
GOBP_AMINO_SUGAR_CATABOLIC_PROCESS	GOBP_AMINO_SUGAR_CATABOLIC_PROCESS		9	-0.517574	-1.24531	0.221294	0.460041	1	1903	tags=33%, list=14%, signal=39%
GOBP_POSITIVE_REGULATION_OF_MITOCHONDRIAL_FISSION	GOBP_POSITIVE_REGULATION_OF_MITOCHONDRIAL_FISSION		12	-0.476612	-1.24504	0.189409	0.460232	1	608	tags=17%, list=4%, signal=17%
GOBP_POSITIVE_REGULATION_OF_PROTEIN_POLYMERIZATION	GOBP_POSITIVE_REGULATION_OF_PROTEIN_POLYMERIZATION		74	-0.310823	-1.24237	0.091314	0.460266	1	1590	tags=20%, list=11%, signal=23%
GOBP_REGULATION_OF_EXCRETION	GOBP_REGULATION_OF_EXCRETION		11	-0.486833	-1.2431	0.20082	0.46033	1	2093	tags=45%, list=15%, signal=54%
GOBP_COFACTOR_BIOSYNTHETIC_PROCESS	GOBP_COFACTOR_BIOSYNTHETIC_PROCESS		145	-0.284907	-1.24441	0.0899743	0.460331	1	1806	tags=21%, list=13%, signal=24%
GOBP_RESPONSE_TO_MITOCHONDRIAL_DEPOLARISATION	GOBP_RESPONSE_TO_MITOCHONDRIAL_DEPOLARISATION		110	-0.291851	-1.24184	0.0977995	0.460644	1	3192	tags=31%, list=23%, signal=40%
GOBP_REGULATION_OF_URINE_VOLUME	GOBP_REGULATION_OF_URINE_VOLUME		11	-0.488438	-1.24238	0.20751	0.460662	1	363	tags=18%, list=3%, signal=19%
GOBP_DNA_METHYLATION_INVOLVED_IN_GAMETE_GENERATION	GOBP_DNA_METHYLATION_INVOLVED_IN_GAMETE_GENERATION		8	-0.5405	-1.24255	0.213531	0.460712	1	2699	tags=50%, list=20%, signal=62%
GOBP_REGULATION_OF_CELLULAR_PROTEIN_CATABOLIC_PROCESS	GOBP_REGULATION_OF_CELLULAR_PROTEIN_CATABOLIC_PROCESS		250	-0.266315	-1.24272	0.0560224	0.460745	1	2789	tags=29%, list=20%, signal=36%
GOBP_REGULATION_OF_DIGESTIVE_SYSTEM_PROCESS	GOBP_REGULATION_OF_DIGESTIVE_SYSTEM_PROCESS		14	-0.453756	-1.24441	0.204545	0.460747	1	1186	tags=29%, list=9%, signal=31%
GOBP_MITOTIC_CELL_CYCLE_ARREST	GOBP_MITOTIC_CELL_CYCLE_ARREST		12	-0.476368	-1.24452	0.208696	0.460943	1	2732	tags=50%, list=20%, signal=62%
GOBP_RESPONSE_TO_INSECTICIDE	GOBP_RESPONSE_TO_INSECTICIDE		5	0.613745	1.19331	0.284585	0.461114	1	2203	tags=40%, list=16%, signal=48%
GOBP_RESPONSE_TO_EPINEPHRINE	GOBP_RESPONSE_TO_EPINEPHRINE		11	0.490308	1.19317	0.259117	0.461231	1	586	tags=27%, list=4%, signal=28%
GOBP_NEGATIVE_REGULATION_OF_ALPHA_BETA_T_CELL_DIFFERENTIATION	GOBP_NEGATIVE_REGULATION_OF_ALPHA_BETA_T_CELL_DIFFERENTIATION		11	0.487175	1.19275	0.256554	0.461543	1	780	tags=27%, list=6%, signal=29%
GOBP_LEUKOCYTE_ACTIVATION	GOBP_LEUKOCYTE_ACTIVATION		253	0.259335	1.19218	0.0917874	0.461746	1	3134	tags=30%, list=23%, signal=38%
GOBP_SIGNAL_TRANSDUCTION_BY_PROTEIN_PHOSPHORYLATION	GOBP_SIGNAL_TRANSDUCTION_BY_PROTEIN_PHOSPHORYLATION		309	0.256387	1.19237	0.092084	0.461748	1	2618	tags=25%, list=19%, signal=30%
GOBP_REGULATION_OF_ANION_TRANSMEMBRANE_TRANSPORT	GOBP_REGULATION_OF_ANION_TRANSMEMBRANE_TRANSPORT		21	0.407316	1.19202	0.232601	0.461876	1	1176	tags=19%, list=8%, signal=21%
GOBP_STRIATED_MUSCLE_CONTRACTION	GOBP_STRIATED_MUSCLE_CONTRACTION		58	0.326274	1.19177	0.186949	0.462004	1	1960	tags=21%, list=14%, signal=24%
GOBP_RESPONSE_TO_GAMMA_RADIATION	GOBP_RESPONSE_TO_GAMMA_RADIATION		44	0.351073	1.19073	0.207339	0.463241	1	2076	tags=30%, list=15%, signal=35%
GOBP_NEUROLOGICAL_SYSTEM_PROCESS_INVOLVED_IN_REGULATION_OF_SYSTEMIC_ARTERIAL_BLOOD_PRESSURE	GOBP_NEUROLOGICAL_SYSTEM_PROCESS_INVOLVED_IN_REGULATION_OF_SYSTEMIC_ARTERIAL_BLOOD_PRESSURE		5	0.594057	1.19076	0.272901	0.463389	1	1604	tags=40%, list=12%, signal=45%
GOBP_PEPTIDE_CATABOLIC_PROCESS	GOBP_PEPTIDE_CATABOLIC_PROCESS		19	0.42073	1.19101	0.25144	0.463463	1	2619	tags=42%, list=19%, signal=52%
GOBP_NUCLEOTIDE_EXCISION_REPAIR_DNA_INCISION	GOBP_NUCLEOTIDE_EXCISION_REPAIR_DNA_INCISION		39	0.35147	1.19085	0.203901	0.463617	1	3281	tags=44%, list=24%, signal=57%
GOBP_INTERFERON_GAMMA_PRODUCTION	GOBP_INTERFERON_GAMMA_PRODUCTION		7	-0.567718	-1.24021	0.231884	0.463841	1	2415	tags=57%, list=17%, signal=69%
GOBP_POSITIVE_REGULATION_OF_GLUCONEOGENESIS	GOBP_POSITIVE_REGULATION_OF_GLUCONEOGENESIS		10	0.495421	1.18962	0.242248	0.464614	1	3793	tags=60%, list=27%, signal=83%
GOBP_MITOTIC_SPINDLE_ASSEMBLY	GOBP_MITOTIC_SPINDLE_ASSEMBLY		35	0.361707	1.18966	0.203774	0.464746	1	2299	tags=29%, list=17%, signal=34%
GOBP_KILLING_OF_CELLS_IN_OTHER_ORGANISM_INVOLVED_IN_SYMBIOTIC_INTERACTION	GOBP_KILLING_OF_CELLS_IN_OTHER_ORGANISM_INVOLVED_IN_SYMBIOTIC_INTERACTION		3	-0.732988	-1.23925	0.25	0.464773	1	3195	tags=67%, list=23%, signal=87%
GOBP_THYMUS_DEVELOPMENT	GOBP_THYMUS_DEVELOPMENT		39	0.35106	1.18974	0.196691	0.464802	1	1617	tags=21%, list=12%, signal=23%
GOBP_MUSCLE_CELL_DIFFERENTIATION	GOBP_MUSCLE_CELL_DIFFERENTIATION		166	0.276268	1.18881	0.136134	0.465352	1	3144	tags=31%, list=23%, signal=39%
GOBP_4_HYDROXYPROLINE_METABOLIC_PROCESS	GOBP_4_HYDROXYPROLINE_METABOLIC_PROCESS		9	-0.517896	-1.23795	0.229249	0.465979	1	66	tags=11%, list=0%, signal=11%
GOBP_CENTRIOLE_ASSEMBLY	GOBP_CENTRIOLE_ASSEMBLY		18	0.425442	1.18694	0.268714	0.466889	1	4093	tags=50%, list=30%, signal=71%
GOBP_MITOTIC_DNA_INTEGRITY_CHECKPOINT	GOBP_MITOTIC_DNA_INTEGRITY_CHECKPOINT		90	0.299796	1.18775	0.158813	0.466903	1	1868	tags=26%, list=14%, signal=29%
GOBP_REGULATION_OF_PHOSPHATIDYLINOSITOL_3_KINASE_ACTIVITY	GOBP_REGULATION_OF_PHOSPHATIDYLINOSITOL_3_KINASE_ACTIVITY		30	0.367925	1.18783	0.205674	0.466928	1	3673	tags=47%, list=27%, signal=63%
GOBP_SENSORY_PERCEPTION_OF_LIGHT_STIMULUS	GOBP_SENSORY_PERCEPTION_OF_LIGHT_STIMULUS		86	0.30563	1.18717	0.147651	0.466982	1	2495	tags=27%, list=18%, signal=32%
GOBP_REGULATION_OF_MEMBRANE_LIPID_DISTRIBUTION	GOBP_REGULATION_OF_MEMBRANE_LIPID_DISTRIBUTION		27	0.374281	1.1879	0.233813	0.466993	1	1999	tags=33%, list=14%, signal=39%
GOBP_REGULATION_OF_ENDOTHELIAL_CELL_MIGRATION	GOBP_REGULATION_OF_ENDOTHELIAL_CELL_MIGRATION		95	0.294657	1.18724	0.179795	0.467047	1	2313	tags=25%, list=17%, signal=30%
GOBP_ENDOCYTOSIS	GOBP_ENDOCYTOSIS		345	0.253729	1.18757	0.0809524	0.467114	1	2915	tags=25%, list=21%, signal=30%
GOBP_EMBRYONIC_PLACENTA_DEVELOPMENT	GOBP_EMBRYONIC_PLACENTA_DEVELOPMENT		61	0.319391	1.18661	0.184931	0.46723	1	2958	tags=31%, list=21%, signal=39%
GOBP_HEXOSE_METABOLIC_PROCESS	GOBP_HEXOSE_METABOLIC_PROCESS		123	-0.284006	-1.23719	0.0825472	0.467261	1	2748	tags=27%, list=20%, signal=33%
GOBP_DIVALENT_INORGANIC_CATION_TRANSPORT	GOBP_DIVALENT_INORGANIC_CATION_TRANSPORT		159	0.276957	1.18729	0.122779	0.467305	1	4113	tags=41%, list=30%, signal=58%
GOBP_REGULATION_OF_PHOSPHATASE_ACTIVITY	GOBP_REGULATION_OF_PHOSPHATASE_ACTIVITY		99	0.293098	1.18734	0.167539	0.467392	1	2627	tags=31%, list=19%, signal=38%
GOBP_MITOPHAGY_IN_RESPONSE_TO_MITOCHONDRIAL_DEPOLARIZATION	GOBP_MITOPHAGY_IN_RESPONSE_TO_MITOCHONDRIAL_DEPOLARIZATION		110	-0.291851	-1.23638	0.0935252	0.467481	1	3192	tags=31%, list=23%, signal=40%
GOBP_NEGATIVE_REGULATION_OF_DEVELOPMENTAL_PROCESS	GOBP_NEGATIVE_REGULATION_OF_DEVELOPMENTAL_PROCESS		547	0.242882	1.18623	0.0541796	0.467666	1	1890	tags=17%, list=14%, signal=19%
GOBP_POSITIVE_REGULATION_OF_TRANSCRIPTION_ELONGATION_FROM_RNA_POLYMERASE_II_PROMOTER	GOBP_POSITIVE_REGULATION_OF_TRANSCRIPTION_ELONGATION_FROM_RNA_POLYMERASE_II_PROMOTER		13	-0.463997	-1.23609	0.222453	0.467715	1	2907	tags=54%, list=21%, signal=68%
GOBP_NEGATIVE_REGULATION_OF_MYELOID_LEUKOCYTE_DIFFERENTIATION	GOBP_NEGATIVE_REGULATION_OF_MYELOID_LEUKOCYTE_DIFFERENTIATION		29	0.373857	1.18629	0.232759	0.467728	1	2624	tags=28%, list=19%, signal=34%
GOBP_OXALOACETATE_METABOLIC_PROCESS	GOBP_OXALOACETATE_METABOLIC_PROCESS		10	-0.513373	-1.23547	0.190669	0.467848	1	2111	tags=30%, list=15%, signal=35%
GOBP_REGULATION_OF_FEVER_GENERATION	GOBP_REGULATION_OF_FEVER_GENERATION		5	0.602761	1.18585	0.285164	0.467862	1	5432	tags=80%, list=39%, signal=132%
GOBP_PROTEIN_KINASE_C_SIGNALING	GOBP_PROTEIN_KINASE_C_SIGNALING		9	-0.51813	-1.23577	0.2375	0.467995	1	3605	tags=33%, list=26%, signal=45%
GOBP_EXTRACELLULAR_MATRIX_ASSEMBLY	GOBP_EXTRACELLULAR_MATRIX_ASSEMBLY		14	0.454534	1.18536	0.225303	0.46838	1	1858	tags=36%, list=13%, signal=41%
GOBP_LYSOSOMAL_TRANSPORT	GOBP_LYSOSOMAL_TRANSPORT		63	0.319329	1.18516	0.162313	0.468388	1	2541	tags=30%, list=18%, signal=37%
GOBP_POSITIVE_REGULATION_OF_ENDOTHELIAL_CELL_MIGRATION	GOBP_POSITIVE_REGULATION_OF_ENDOTHELIAL_CELL_MIGRATION		61	0.322452	1.18543	0.183601	0.46841	1	1075	tags=18%, list=8%, signal=19%
GOBP_POSITIVE_REGULATION_OF_LAMELLIPODIUM_ORGANIZATION	GOBP_POSITIVE_REGULATION_OF_LAMELLIPODIUM_ORGANIZATION		20	0.415486	1.18518	0.244526	0.468572	1	2085	tags=30%, list=15%, signal=35%
GOBP_VESICLE_DOCKING_INVOLVED_IN_EXOCYTOSIS	GOBP_VESICLE_DOCKING_INVOLVED_IN_EXOCYTOSIS		31	0.373849	1.18469	0.224335	0.468835	1	3193	tags=32%, list=23%, signal=42%
GOBP_PROTEIN_SUMOYLATION	GOBP_PROTEIN_SUMOYLATION		111	0.289324	1.18476	0.154742	0.468875	1	1438	tags=18%, list=10%, signal=20%
GOBP_ERYTHROCYTE_MATURATION	GOBP_ERYTHROCYTE_MATURATION		7	-0.559851	-1.23481	0.235294	0.468956	1	1879	tags=43%, list=14%, signal=50%
GOBP_CITRULLINE_METABOLIC_PROCESS	GOBP_CITRULLINE_METABOLIC_PROCESS		7	-0.553689	-1.23362	0.216162	0.47043	1	4053	tags=71%, list=29%, signal=101%
GOBP_ADENYLATE_CYCLASE_INHIBITING_G_PROTEIN_COUPLED_RECEPTOR_SIGNALING_PATHWAY	GOBP_ADENYLATE_CYCLASE_INHIBITING_G_PROTEIN_COUPLED_RECEPTOR_SIGNALING_PATHWAY		31	0.35677	1.18295	0.21544	0.471877	1	1788	tags=19%, list=13%, signal=22%
GOBP_NEPHRON_EPITHELIUM_DEVELOPMENT	GOBP_NEPHRON_EPITHELIUM_DEVELOPMENT		68	0.316033	1.18286	0.167224	0.471904	1	4061	tags=43%, list=29%, signal=60%
GOBP_REGULATION_OF_MESENCHYMAL_CELL_PROLIFERATION	GOBP_REGULATION_OF_MESENCHYMAL_CELL_PROLIFERATION		27	0.382786	1.18261	0.233083	0.472242	1	2701	tags=41%, list=20%, signal=51%
GOBP_REGULATION_OF_GLUCOSE_TRANSPORT	GOBP_REGULATION_OF_GLUCOSE_TRANSPORT		74	0.314189	1.18246	0.180272	0.472378	1	1464	tags=15%, list=11%, signal=17%
GOBP_RESPONSE_TO_IRON_ION	GOBP_RESPONSE_TO_IRON_ION		24	-0.391468	-1.23191	0.21573	0.472568	1	1670	tags=25%, list=12%, signal=28%
GOBP_MEMBRANE_PROTEIN_INTRACELLULAR_DOMAIN_PROTEOLYSIS	GOBP_MEMBRANE_PROTEIN_INTRACELLULAR_DOMAIN_PROTEOLYSIS		15	0.451106	1.18165	0.264151	0.473409	1	1656	tags=40%, list=12%, signal=45%
GOBP_POSITIVE_REGULATION_OF_HYDROLASE_ACTIVITY	GOBP_POSITIVE_REGULATION_OF_HYDROLASE_ACTIVITY		666	0.237946	1.18142	0.0441595	0.473698	1	3027	tags=26%, list=22%, signal=32%
GOBP_DNA_MODIFICATION	GOBP_DNA_MODIFICATION		58	-0.324345	-1.23077	0.148418	0.473908	1	2956	tags=34%, list=21%, signal=44%
GOBP_MICROTUBULE_CYTOSKELETON_ORGANIZATION_INVOLVED_IN_MITOSIS	GOBP_MICROTUBULE_CYTOSKELETON_ORGANIZATION_INVOLVED_IN_MITOSIS		35	0.361708	1.18077	0.212066	0.474102	1	2299	tags=29%, list=17%, signal=34%
GOBP_KIDNEY_MESENCHYME_DEVELOPMENT	GOBP_KIDNEY_MESENCHYME_DEVELOPMENT		13	-0.468645	-1.23087	0.19375	0.47411	1	1033	tags=15%, list=7%, signal=17%
GOBP_NEGATIVE_REGULATION_OF_CELL_ADHESION	GOBP_NEGATIVE_REGULATION_OF_CELL_ADHESION		159	0.275289	1.18092	0.144246	0.474193	1	1987	tags=19%, list=14%, signal=23%
GOBP_ARACHIDONATE_TRANSPORT	GOBP_ARACHIDONATE_TRANSPORT		6	0.566874	1.18062	0.293436	0.474244	1	2662	tags=33%, list=19%, signal=41%
GOBP_RESPONSE_TO_PH	GOBP_RESPONSE_TO_PH		21	0.399983	1.18104	0.237226	0.474358	1	2541	tags=33%, list=18%, signal=41%
GOBP_REGULATION_OF_MAST_CELL_ACTIVATION	GOBP_REGULATION_OF_MAST_CELL_ACTIVATION		25	-0.388712	-1.23088	0.190367	0.474517	1	2085	tags=28%, list=15%, signal=33%
GOBP_ACYL_COA_METABOLIC_PROCESS	GOBP_ACYL_COA_METABOLIC_PROCESS		67	0.314932	1.18017	0.196491	0.475018	1	2746	tags=31%, list=20%, signal=39%
GOBP_REGULATION_OF_RELEASE_OF_SEQUESTERED_CALCIUM_ION_INTO_CYTOSOL_BY_SARCOPLASMIC_RETICULUM	GOBP_REGULATION_OF_RELEASE_OF_SEQUESTERED_CALCIUM_ION_INTO_CYTOSOL_BY_SARCOPLASMIC_RETICULUM		16	-0.429771	-1.22989	0.217759	0.475041	1	1635	tags=31%, list=12%, signal=35%
GOBP_PROTEIN_INSERTION_INTO_MEMBRANE	GOBP_PROTEIN_INSERTION_INTO_MEMBRANE		16	-0.441449	-1.22944	0.19917	0.475224	1	3195	tags=56%, list=23%, signal=73%
GOBP_DENTATE_GYRUS_DEVELOPMENT	GOBP_DENTATE_GYRUS_DEVELOPMENT		9	0.51145	1.17967	0.280603	0.475698	1	1157	tags=33%, list=8%, signal=36%
GOBP_S_ADENOSYLMETHIONINE_METABOLIC_PROCESS	GOBP_S_ADENOSYLMETHIONINE_METABOLIC_PROCESS		14	0.451504	1.17895	0.245509	0.476708	1	1795	tags=29%, list=13%, signal=33%
GOBP_NUCLEOSIDE_PHOSPHATE_CATABOLIC_PROCESS	GOBP_NUCLEOSIDE_PHOSPHATE_CATABOLIC_PROCESS		57	-0.324014	-1.22815	0.121681	0.477774	1	1643	tags=21%, list=12%, signal=24%
GOBP_POSITIVE_REGULATION_OF_KINASE_ACTIVITY	GOBP_POSITIVE_REGULATION_OF_KINASE_ACTIVITY		372	0.249446	1.17796	0.0907738	0.47856	1	2289	tags=21%, list=17%, signal=25%
GOBP_NEGATIVE_REGULATION_OF_TUMOR_NECROSIS_FACTOR_SUPERFAMILY_CYTOKINE_PRODUCTION	GOBP_NEGATIVE_REGULATION_OF_TUMOR_NECROSIS_FACTOR_SUPERFAMILY_CYTOKINE_PRODUCTION		25	-0.394867	-1.22736	0.171371	0.478745	1	2241	tags=36%, list=16%, signal=43%
GOBP_REGULATION_OF_PROTEIN_POLYUBIQUITINATION	GOBP_REGULATION_OF_PROTEIN_POLYUBIQUITINATION		12	0.453519	1.1776	0.26306	0.47917	1	1918	tags=42%, list=14%, signal=48%
GOBP_GABAERGIC_NEURON_DIFFERENTIATION	GOBP_GABAERGIC_NEURON_DIFFERENTIATION		7	-0.558506	-1.22676	0.217557	0.479704	1	2244	tags=43%, list=16%, signal=51%
GOBP_PHOSPHATIDYLETHANOLAMINE_METABOLIC_PROCESS	GOBP_PHOSPHATIDYLETHANOLAMINE_METABOLIC_PROCESS		12	0.460219	1.17721	0.276191	0.479829	1	1462	tags=25%, list=11%, signal=28%
GOBP_SULFUR_COMPOUND_TRANSPORT	GOBP_SULFUR_COMPOUND_TRANSPORT		21	0.396891	1.17704	0.253211	0.479987	1	3687	tags=43%, list=27%, signal=58%
GOBP_POSITIVE_REGULATION_OF_TRANSCRIPTION_FROM_RNA_POLYMERASE_I_PROMOTER	GOBP_POSITIVE_REGULATION_OF_TRANSCRIPTION_FROM_RNA_POLYMERASE_I_PROMOTER		14	0.449013	1.17657	0.273921	0.479997	1	1198	tags=29%, list=9%, signal=31%
GOBP_INSULIN_SECRETION	GOBP_INSULIN_SECRETION		25	0.390317	1.17694	0.227941	0.480019	1	3017	tags=40%, list=22%, signal=51%
GOBP_RESPONSE_TO_HYDROPEROXIDE	GOBP_RESPONSE_TO_HYDROPEROXIDE		10	0.488374	1.17668	0.247619	0.480159	1	740	tags=30%, list=5%, signal=32%
GOBP_HISTONE_H3_K4_METHYLATION	GOBP_HISTONE_H3_K4_METHYLATION		24	0.391612	1.17658	0.232381	0.480189	1	1074	tags=25%, list=8%, signal=27%
GOBP_NEGATIVE_REGULATION_OF_INTRINSIC_APOPTOTIC_SIGNALING_PATHWAY_IN_RESPONSE_TO_DNA_DAMAGE	GOBP_NEGATIVE_REGULATION_OF_INTRINSIC_APOPTOTIC_SIGNALING_PATHWAY_IN_RESPONSE_TO_DNA_DAMAGE		24	-0.388402	-1.22618	0.182979	0.48021	1	1290	tags=25%, list=9%, signal=28%
GOBP_EPITHELIAL_CELL_PROLIFERATION	GOBP_EPITHELIAL_CELL_PROLIFERATION		67	0.31614	1.17571	0.202422	0.480501	1	1486	tags=22%, list=11%, signal=25%
GOBP_POSITIVE_REGULATION_OF_CELLULAR_COMPONENT_BIOGENESIS	GOBP_POSITIVE_REGULATION_OF_CELLULAR_COMPONENT_BIOGENESIS		322	0.252714	1.17576	0.130915	0.480791	1	2627	tags=25%, list=19%, signal=30%
GOBP_HORMONE_METABOLIC_PROCESS	GOBP_HORMONE_METABOLIC_PROCESS		80	0.30027	1.17523	0.175439	0.481124	1	4077	tags=39%, list=29%, signal=55%
GOBP_POSITIVE_REGULATION_OF_PHOSPHORUS_METABOLIC_PROCESS	GOBP_POSITIVE_REGULATION_OF_PHOSPHORUS_METABOLIC_PROCESS		684	0.234849	1.1758	0.0540936	0.481139	1	2408	tags=21%, list=17%, signal=24%
GOBP_REGULATION_OF_CELL_CELL_ADHESION	GOBP_REGULATION_OF_CELL_CELL_ADHESION		234	0.256272	1.17507	0.1216	0.481272	1	1858	tags=16%, list=13%, signal=18%
GOBP_CELLULAR_RESPONSE_TO_HEAT	GOBP_CELLULAR_RESPONSE_TO_HEAT		30	-0.367112	-1.22373	0.186636	0.484571	1	1920	tags=33%, list=14%, signal=39%
GOBP_EMBRYONIC_PLACENTA_MORPHOGENESIS	GOBP_EMBRYONIC_PLACENTA_MORPHOGENESIS		15	0.444067	1.17301	0.272901	0.485136	1	2949	tags=40%, list=21%, signal=51%
GOBP_PEPTIDE_SECRETION	GOBP_PEPTIDE_SECRETION		34	0.362943	1.17267	0.224417	0.485266	1	834	tags=21%, list=6%, signal=22%
GOBP_REGULATION_OF_EXECUTION_PHASE_OF_APOPTOSIS	GOBP_REGULATION_OF_EXECUTION_PHASE_OF_APOPTOSIS		20	0.402215	1.17302	0.250943	0.48533	1	1436	tags=30%, list=10%, signal=33%
GOBP_DNA_METABOLIC_PROCESS	GOBP_DNA_METABOLIC_PROCESS		647	0.236165	1.17236	0.0577201	0.485355	1	3240	tags=29%, list=23%, signal=37%
GOBP_REGULATION_OF_CANONICAL_WNT_SIGNALING_PATHWAY	GOBP_REGULATION_OF_CANONICAL_WNT_SIGNALING_PATHWAY		195	0.266529	1.17271	0.140984	0.485368	1	1233	tags=17%, list=9%, signal=18%
GOBP_FORELIMB_MORPHOGENESIS	GOBP_FORELIMB_MORPHOGENESIS		26	0.375706	1.17278	0.262082	0.485437	1	319	tags=12%, list=2%, signal=12%
GOBP_CARBOHYDRATE_DERIVATIVE_TRANSPORT	GOBP_CARBOHYDRATE_DERIVATIVE_TRANSPORT		39	0.34671	1.17238	0.225632	0.485517	1	1205	tags=18%, list=9%, signal=20%
GOBP_PEPTIDYL_LYSINE_MODIFICATION	GOBP_PEPTIDYL_LYSINE_MODIFICATION		277	0.255191	1.1713	0.103393	0.485667	1	1365	tags=15%, list=10%, signal=16%
GOBP_THIOESTER_METABOLIC_PROCESS	GOBP_THIOESTER_METABOLIC_PROCESS		67	0.314932	1.17114	0.201049	0.485834	1	2746	tags=31%, list=20%, signal=39%
GOBP_BLASTOCYST_GROWTH	GOBP_BLASTOCYST_GROWTH		14	0.448836	1.1713	0.259398	0.485867	1	709	tags=21%, list=5%, signal=23%
GOBP_NEGATIVE_REGULATION_OF_HORMONE_SECRETION	GOBP_NEGATIVE_REGULATION_OF_HORMONE_SECRETION		42	0.347689	1.17155	0.215971	0.48591	1	2893	tags=31%, list=21%, signal=39%
GOBP_REGULATION_OF_DENDRITIC_SPINE_DEVELOPMENT	GOBP_REGULATION_OF_DENDRITIC_SPINE_DEVELOPMENT		44	0.341955	1.17134	0.234375	0.485981	1	2152	tags=27%, list=16%, signal=32%
GOBP_REGULATION_OF_GASTRULATION	GOBP_REGULATION_OF_GASTRULATION		21	0.398868	1.17143	0.224907	0.485984	1	1862	tags=43%, list=13%, signal=49%
GOBP_NEGATIVE_REGULATION_OF_DENDRITE_MORPHOGENESIS	GOBP_NEGATIVE_REGULATION_OF_DENDRITE_MORPHOGENESIS		11	0.476332	1.17074	0.268775	0.48631	1	2023	tags=36%, list=15%, signal=43%
GOBP_REGULATION_OF_CHEMOKINE_SECRETION	GOBP_REGULATION_OF_CHEMOKINE_SECRETION		7	0.53345	1.17025	0.292308	0.486361	1	4591	tags=57%, list=33%, signal=85%
GOBP_RETINA_LAYER_FORMATION	GOBP_RETINA_LAYER_FORMATION		14	0.448344	1.17049	0.285451	0.486455	1	3211	tags=43%, list=23%, signal=56%
GOBP_BLASTOCYST_DEVELOPMENT	GOBP_BLASTOCYST_DEVELOPMENT		45	0.336015	1.1698	0.231884	0.487213	1	2332	tags=29%, list=17%, signal=35%
GOBP_REGULATION_OF_SPINDLE_ORGANIZATION	GOBP_REGULATION_OF_SPINDLE_ORGANIZATION		18	0.411976	1.1697	0.277985	0.487235	1	1849	tags=28%, list=13%, signal=32%
GOBP_ARACHIDONIC_ACID_SECRETION	GOBP_ARACHIDONIC_ACID_SECRETION		6	0.566874	1.16781	0.301587	0.489838	1	2662	tags=33%, list=19%, signal=41%
GOBP_NEGATIVE_REGULATION_OF_AXON_GUIDANCE	GOBP_NEGATIVE_REGULATION_OF_AXON_GUIDANCE		21	0.397038	1.16783	0.267925	0.490015	1	1173	tags=19%, list=8%, signal=21%
GOBP_LYMPHOCYTE_ACTIVATION	GOBP_LYMPHOCYTE_ACTIVATION		214	0.260282	1.16744	0.107325	0.490042	1	3134	tags=30%, list=23%, signal=39%
GOBP_POSITIVE_REGULATION_OF_PHOSPHATE_METABOLIC_PROCESS	GOBP_POSITIVE_REGULATION_OF_PHOSPHATE_METABOLIC_PROCESS		684	0.234849	1.16704	0.0633094	0.490549	1	2408	tags=21%, list=17%, signal=24%
GOBP_POSITIVE_REGULATION_OF_STRESS_ACTIVATED_PROTEIN_KINASE_SIGNALING_CASCADE	GOBP_POSITIVE_REGULATION_OF_STRESS_ACTIVATED_PROTEIN_KINASE_SIGNALING_CASCADE		110	0.289022	1.16695	0.168595	0.490556	1	2408	tags=25%, list=17%, signal=31%
GOBP_NEGATIVE_REGULATION_OF_PATHWAY_RESTRICTED_SMAD_PROTEIN_PHOSPHORYLATION	GOBP_NEGATIVE_REGULATION_OF_PATHWAY_RESTRICTED_SMAD_PROTEIN_PHOSPHORYLATION		10	-0.491779	-1.22012	0.230612	0.49165	1	2343	tags=50%, list=17%, signal=60%
GOBP_PROTEIN_UBIQUITINATION_INVOLVED_IN_UBIQUITIN_DEPENDENT_PROTEIN_CATABOLIC_PROCESS	GOBP_PROTEIN_UBIQUITINATION_INVOLVED_IN_UBIQUITIN_DEPENDENT_PROTEIN_CATABOLIC_PROCESS		124	0.278607	1.16509	0.160714	0.493139	1	2706	tags=28%, list=20%, signal=35%
GOBP_REGULATION_OF_SYNAPSE_ASSEMBLY	GOBP_REGULATION_OF_SYNAPSE_ASSEMBLY		54	0.318514	1.16533	0.217172	0.493225	1	1818	tags=24%, list=13%, signal=28%
GOBP_POSITIVE_REGULATION_OF_B_CELL_PROLIFERATION	GOBP_POSITIVE_REGULATION_OF_B_CELL_PROLIFERATION		23	0.388904	1.1651	0.25878	0.493324	1	3089	tags=39%, list=22%, signal=50%
GOBP_POSITIVE_REGULATION_OF_MULTICELLULAR_ORGANISMAL_PROCESS	GOBP_POSITIVE_REGULATION_OF_MULTICELLULAR_ORGANISMAL_PROCESS		934	0.229504	1.16489	0.0441989	0.493387	1	1669	tags=16%, list=12%, signal=16%
GOBP_MITOCHONDRIAL_GENOME_MAINTENANCE	GOBP_MITOCHONDRIAL_GENOME_MAINTENANCE		21	-0.404714	-1.219	0.189247	0.49342	1	2368	tags=33%, list=17%, signal=40%
GOBP_DETERMINATION_OF_ADULT_LIFESPAN	GOBP_DETERMINATION_OF_ADULT_LIFESPAN		11	0.476114	1.16511	0.295669	0.493517	1	3733	tags=55%, list=27%, signal=75%
GOBP_MUSCLE_SYSTEM_PROCESS	GOBP_MUSCLE_SYSTEM_PROCESS		169	-0.267539	-1.21777	0.0767196	0.493684	1	2281	tags=25%, list=16%, signal=29%
GOBP_ALCOHOL_CATABOLIC_PROCESS	GOBP_ALCOHOL_CATABOLIC_PROCESS		41	-0.34813	-1.21904	0.17713	0.493759	1	2873	tags=34%, list=21%, signal=43%
GOBP_POSITIVE_REGULATION_OF_MITOCHONDRIAL_MEMBRANE_PERMEABILITY	GOBP_POSITIVE_REGULATION_OF_MITOCHONDRIAL_MEMBRANE_PERMEABILITY		17	-0.43264	-1.21734	0.202559	0.493835	1	1125	tags=24%, list=8%, signal=26%
GOBP_LIPID_OXIDATION	GOBP_LIPID_OXIDATION		56	-0.320949	-1.21602	0.131519	0.493984	1	2349	tags=25%, list=17%, signal=30%
GOBP_BLOOD_COAGULATION_INTRINSIC_PATHWAY	GOBP_BLOOD_COAGULATION_INTRINSIC_PATHWAY		7	-0.56129	-1.21818	0.238748	0.49399	1	5269	tags=71%, list=38%, signal=115%
GOBP_POSITIVE_REGULATION_OF_EPIDERMIS_DEVELOPMENT	GOBP_POSITIVE_REGULATION_OF_EPIDERMIS_DEVELOPMENT		20	-0.403741	-1.21698	0.193018	0.49425	1	3633	tags=50%, list=26%, signal=68%
GOBP_CYTOKINE_PRODUCTION_INVOLVED_IN_IMMUNE_RESPONSE	GOBP_CYTOKINE_PRODUCTION_INVOLVED_IN_IMMUNE_RESPONSE		10	-0.502872	-1.21609	0.241525	0.494252	1	1898	tags=40%, list=14%, signal=46%
GOBP_REGULATION_OF_T_CELL_APOPTOTIC_PROCESS	GOBP_REGULATION_OF_T_CELL_APOPTOTIC_PROCESS		21	-0.411392	-1.21564	0.207965	0.494405	1	1415	tags=29%, list=10%, signal=32%
GOBP_POSITIVE_REGULATION_OF_TELOMERE_CAPPING	GOBP_POSITIVE_REGULATION_OF_TELOMERE_CAPPING		13	0.461534	1.16427	0.24952	0.494445	1	2127	tags=23%, list=15%, signal=27%
GOBP_CARDIAC_CELL_FATE_COMMITMENT	GOBP_CARDIAC_CELL_FATE_COMMITMENT		3	-0.730684	-1.2163	0.234568	0.494546	1	3356	tags=67%, list=24%, signal=88%
GOBP_CYTOCHROME_COMPLEX_ASSEMBLY	GOBP_CYTOCHROME_COMPLEX_ASSEMBLY		16	-0.437445	-1.21613	0.219959	0.494572	1	3312	tags=50%, list=24%, signal=66%
GOBP_ENDOSOME_TO_LYSOSOME_TRANSPORT	GOBP_ENDOSOME_TO_LYSOSOME_TRANSPORT		37	-0.342374	-1.214	0.193833	0.495302	1	1135	tags=19%, list=8%, signal=21%
GOBP_POSITIVE_REGULATION_OF_PROTEASOMAL_PROTEIN_CATABOLIC_PROCESS	GOBP_POSITIVE_REGULATION_OF_PROTEASOMAL_PROTEIN_CATABOLIC_PROCESS		93	-0.289855	-1.21382	0.132388	0.495304	1	3794	tags=39%, list=27%, signal=53%
GOBP_GAS_TRANSPORT	GOBP_GAS_TRANSPORT		4	-0.655609	-1.21408	0.259109	0.495525	1	1455	tags=25%, list=11%, signal=28%
GOBP_LEUKOCYTE_MEDIATED_IMMUNITY	GOBP_LEUKOCYTE_MEDIATED_IMMUNITY		96	-0.293222	-1.2146	0.133858	0.49558	1	2878	tags=28%, list=21%, signal=35%
GOBP_BARBED_END_ACTIN_FILAMENT_CAPPING	GOBP_BARBED_END_ACTIN_FILAMENT_CAPPING		11	0.473943	1.16348	0.277778	0.495649	1	2695	tags=36%, list=19%, signal=45%
GOBP_CELLULAR_RESPONSE_TO_HORMONE_STIMULUS	GOBP_CELLULAR_RESPONSE_TO_HORMONE_STIMULUS		399	0.243396	1.16355	0.0896656	0.495676	1	2297	tags=20%, list=17%, signal=23%
GOBP_NEGATIVE_REGULATION_OF_CATALYTIC_ACTIVITY	GOBP_NEGATIVE_REGULATION_OF_CATALYTIC_ACTIVITY		573	-0.234905	-1.2133	0.0227273	0.495684	1	2875	tags=26%, list=21%, signal=31%
GOBP_POSITIVE_REGULATION_OF_MONOOXYGENASE_ACTIVITY	GOBP_POSITIVE_REGULATION_OF_MONOOXYGENASE_ACTIVITY		19	-0.409215	-1.21288	0.220264	0.49579	1	2813	tags=37%, list=20%, signal=46%
GOBP_SULFUR_COMPOUND_BIOSYNTHETIC_PROCESS	GOBP_SULFUR_COMPOUND_BIOSYNTHETIC_PROCESS		163	0.268385	1.16331	0.16184	0.495812	1	2746	tags=25%, list=20%, signal=31%
GOBP_POSITIVE_REGULATION_OF_MONOCYTE_CHEMOTAXIS	GOBP_POSITIVE_REGULATION_OF_MONOCYTE_CHEMOTAXIS		7	-0.55485	-1.21304	0.246154	0.495845	1	3014	tags=71%, list=22%, signal=91%
GOBP_PROTEIN_UBIQUITINATION	GOBP_PROTEIN_UBIQUITINATION		552	-0.237601	-1.21412	0.0288462	0.495855	1	2341	tags=22%, list=17%, signal=26%
GOBP_DEFENSE_RESPONSE_TO_GRAM_NEGATIVE_BACTERIUM	GOBP_DEFENSE_RESPONSE_TO_GRAM_NEGATIVE_BACTERIUM		17	-0.424016	-1.21228	0.211087	0.495906	1	2962	tags=47%, list=21%, signal=60%
GOBP_MONOSACCHARIDE_TRANSPORT	GOBP_MONOSACCHARIDE_TRANSPORT		35	-0.356824	-1.2142	0.209677	0.496109	1	1627	tags=17%, list=12%, signal=19%
GOBP_POSITIVE_REGULATION_OF_TOR_SIGNALING	GOBP_POSITIVE_REGULATION_OF_TOR_SIGNALING		25	-0.389042	-1.21234	0.201327	0.496179	1	2503	tags=40%, list=18%, signal=49%
GOBP_RESPONSE_TO_ESTROGEN	GOBP_RESPONSE_TO_ESTROGEN		153	0.270751	1.16281	0.175258	0.496327	1	1731	tags=17%, list=13%, signal=19%
GOBP_CHROMATIN_ORGANIZATION	GOBP_CHROMATIN_ORGANIZATION		527	0.237966	1.16212	0.0941512	0.496467	1	2477	tags=21%, list=18%, signal=24%
GOBP_GLUCAN_BIOSYNTHETIC_PROCESS	GOBP_GLUCAN_BIOSYNTHETIC_PROCESS		22	-0.392888	-1.21239	0.193738	0.496493	1	249	tags=18%, list=2%, signal=18%
GOBP_ESTABLISHMENT_OF_MITOCHONDRION_LOCALIZATION	GOBP_ESTABLISHMENT_OF_MITOCHONDRION_LOCALIZATION		16	0.424864	1.16223	0.255515	0.496619	1	616	tags=19%, list=4%, signal=20%
GOBP_TRANSFORMING_GROWTH_FACTOR_BETA_RECEPTOR_SIGNALING_PATHWAY	GOBP_TRANSFORMING_GROWTH_FACTOR_BETA_RECEPTOR_SIGNALING_PATHWAY		81	0.295107	1.16163	0.198971	0.497155	1	2189	tags=22%, list=16%, signal=26%
GOBP_NEGATIVE_REGULATION_OF_DNA_BINDING	GOBP_NEGATIVE_REGULATION_OF_DNA_BINDING		38	0.347914	1.16126	0.240506	0.497361	1	1976	tags=26%, list=14%, signal=31%
GOBP_O_GLYCAN_PROCESSING	GOBP_O_GLYCAN_PROCESSING		30	0.361785	1.16089	0.25641	0.497574	1	1711	tags=30%, list=12%, signal=34%
GOBP_POSITIVE_REGULATION_OF_PROTEIN_TARGETING_TO_MEMBRANE	GOBP_POSITIVE_REGULATION_OF_PROTEIN_TARGETING_TO_MEMBRANE		14	0.446532	1.16095	0.276392	0.497671	1	795	tags=14%, list=6%, signal=15%
GOBP_PROTEIN_HETEROOLIGOMERIZATION	GOBP_PROTEIN_HETEROOLIGOMERIZATION		75	0.30284	1.16025	0.212613	0.498239	1	2139	tags=23%, list=15%, signal=27%
GOBP_NEGATIVE_REGULATION_OF_CELL_CYCLE_PHASE_TRANSITION	GOBP_NEGATIVE_REGULATION_OF_CELL_CYCLE_PHASE_TRANSITION		129	0.277575	1.16007	0.16129	0.498258	1	1731	tags=17%, list=13%, signal=19%
GOBP_POSITIVE_REGULATION_OF_MAP_KINASE_ACTIVITY	GOBP_POSITIVE_REGULATION_OF_MAP_KINASE_ACTIVITY		155	0.267844	1.15915	0.147107	0.498448	1	2139	tags=20%, list=15%, signal=23%
GOBP_MUSCLE_ORGAN_MORPHOGENESIS	GOBP_MUSCLE_ORGAN_MORPHOGENESIS		39	0.338553	1.1595	0.230624	0.498512	1	2974	tags=36%, list=21%, signal=46%
GOBP_REGULATION_OF_PROTEIN_TARGETING	GOBP_REGULATION_OF_PROTEIN_TARGETING		239	0.256961	1.15918	0.147541	0.498588	1	1200	tags=13%, list=9%, signal=14%
GOBP_REGULATION_OF_DNA_BINDING	GOBP_REGULATION_OF_DNA_BINDING		78	0.298801	1.15954	0.204467	0.498638	1	2270	tags=27%, list=16%, signal=32%
GOBP_REGULATION_OF_OSTEOBLAST_DIFFERENTIATION	GOBP_REGULATION_OF_OSTEOBLAST_DIFFERENTIATION		89	0.295025	1.1588	0.201342	0.498689	1	1581	tags=22%, list=11%, signal=25%
GOBP_REGULATION_OF_HYDROLASE_ACTIVITY	GOBP_REGULATION_OF_HYDROLASE_ACTIVITY		932	0.228238	1.15977	0.0410959	0.498739	1	2407	tags=21%, list=17%, signal=24%
GOBP_REGULATION_OF_HEART_GROWTH	GOBP_REGULATION_OF_HEART_GROWTH		29	0.367113	1.15965	0.243396	0.498811	1	1299	tags=17%, list=9%, signal=19%
GOBP_NEGATIVE_REGULATION_OF_BLOOD_PRESSURE	GOBP_NEGATIVE_REGULATION_OF_BLOOD_PRESSURE		21	-0.395361	-1.2106	0.193966	0.499009	1	2280	tags=29%, list=16%, signal=34%
GOBP_RESPONSE_TO_ALCOHOL	GOBP_RESPONSE_TO_ALCOHOL		247	0.256035	1.15829	0.166667	0.499256	1	2139	tags=19%, list=15%, signal=22%
GOBP_ENDODERMAL_CELL_FATE_COMMITMENT	GOBP_ENDODERMAL_CELL_FATE_COMMITMENT		9	0.500578	1.15777	0.314342	0.499617	1	319	tags=22%, list=2%, signal=23%
GOBP_MATING_BEHAVIOR	GOBP_MATING_BEHAVIOR		14	-0.450223	-1.20967	0.207819	0.499913	1	1745	tags=29%, list=13%, signal=33%
[truncated: 2,598 more rows]

## Sheet: Sup Tb 5
Supplementary Table 5.TSPAN5 SNPs associated with the length of abstinence during 3 months of acamprosate treatment.
SNP	CHR	BP	MA	CA	MAF	genotype: O: observed, I: imputed.	HR	95 CI interval (L)	95 CI interval (U)	P value
rs11940430	4	99509453	T	A	0.3437	I	1.5629	1.1788	2.0723	0.001918
rs4699354	4	99510733	A	G	0.3422	I	1.5474	1.163	2.059	0.002733
rs10029405	4	99522348	G	A	0.3258	I	1.5966	1.1713	2.1763	0.003072
rs846011	4	99527092	T	G	0.305	I	1.4859	1.0706	2.0623	0.01788
rs76145669	4	99487801	T	C	0.0242	I	2.7463	1.1394	6.6196	0.0244
rs1358547	4	99504608	A	G	0.3105	I	1.4105	1.0448	1.9044	0.0247
rs6532748	4	99468567	A	G	0.3345	O	1.4063	1.044	1.8943	0.02488
rs11730384	4	99477344	A	G	0.3482	I	1.3975	1.0356	1.8859	0.0286
rs2866016	4	99504235	G	A	0.3074	I	1.4007	1.0345	1.8966	0.02929
rs1893713	4	99500333	C	T	0.3052	I	1.3995	1.0299	1.9017	0.03169
rs1358546	4	99500124	C	A	0.3053	I	1.3985	1.0291	1.9004	0.03211
rs7691465	4	99491187	C	T	0.359	O	1.3649	1.0268	1.8143	0.03218
rs11097622	4	99499697	T	C	0.3051	I	1.3985	1.0288	1.901	0.03226
rs9996851	4	99503311	G	C	0.307	I	1.3932	1.0284	1.8875	0.03231
rs1919211	4	99463989	G	A	0.3393	O	1.3845	1.0262	1.8678	0.03322
rs883619	4	99501885	A	G	0.3067	I	1.3905	1.0253	1.8858	0.03394
rs4699646	4	99457816	G	A	0.3313	I	1.369	1.0136	1.8488	0.04053
rs4699353	4	99509133	G	A	0.4361	O	1.3161	1.0101	1.7149	0.04192
rs4699345	4	99466506	C	T	0.3287	I	1.3651	1.0112	1.8428	0.04209
rs1919210	4	99463945	G	A	0.3328	I	1.3649	1.0104	1.8439	0.04262
rs4699648	4	99461552	G	A	0.3328	I	1.3649	1.0103	1.8439	0.04267
rs6823547	4	99465573	T	C	0.3289	I	1.3599	1.0071	1.8364	0.04486
rs6532751	4	99497545	T	G	0.3036	I	1.3683	1.0038	1.865	0.04722
rs1893714	4	99510279	G	A	0.4393	O	1.3048	1.0016	1.6998	0.04862
rs17027756	4	99490566	C	T	0.3511	I	1.3421	1.0006	1.8001	0.04951
rs13134231	4	99477412	T	A	0.3713	I	1.3545	0.9993	1.836	0.05053
rs13114571	4	99469512	T	C	0.3738	I	1.338	0.999	1.792	0.0508
rs13132635	4	99468939	C	A	0.3739	I	1.3375	0.9987	1.7913	0.05103
rs10023449	4	99492339	C	A	0.3032	I	1.3581	0.9968	1.8503	0.05242
rs6532747	4	99467846	G	A	0.3741	I	1.3323	0.9938	1.7861	0.05505
rs6532745	4	99467480	C	T	0.3743	I	1.3299	0.9916	1.7836	0.05695
rs6532744	4	99467455	A	G	0.3743	I	1.3295	0.9912	1.7832	0.05727
rs114433876	4	99465027	G	A	0.0245	I	2.2986	0.9725	5.4329	0.05789
rs10021234	4	99492128	G	A	0.3047	I	1.3491	0.9898	1.8387	0.05809
rs6831464	4	99467001	T	G	0.3744	I	1.3278	0.9897	1.7814	0.0586
rs4699652	4	99466951	G	A	0.3744	I	1.3269	0.989	1.7804	0.05928
rs4699346	4	99466870	G	A	0.3744	I	1.3265	0.9886	1.7799	0.05966
rs4699651	4	99466835	C	T	0.3745	I	1.326	0.9882	1.7794	0.06003
rs1573478	4	99488369	A	G	0.3118	I	1.3351	0.9873	1.8054	0.06051
rs1534555	4	99488312	C	T	0.3115	O	1.334	0.9864	1.804	0.06132
rs6837359	4	99476558	G	C	0.315	I	1.3338	0.9844	1.8072	0.06312
rs4699650	4	99466330	A	G	0.3747	I	1.3219	0.9846	1.7747	0.0633
rs1534554	4	99488242	T	G	0.3113	I	1.3303	0.9835	1.7993	0.064
rs846013	4	99528307	C	T	0.423	I	1.3072	0.9762	1.7506	0.07216
rs4699348	4	99476478	G	C	0.3068	I	1.319	0.9714	1.791	0.07603
rs7694793	4	99473785	A	G	0.2935	I	1.3232	0.9704	1.8042	0.07671
rs1528547	4	99473787	T	C	0.2937	I	1.3224	0.9699	1.8031	0.07728
rs11943162	4	99520895	G	C	0.4215	I	1.2752	0.9703	1.6758	0.08116
rs846015	4	99528449	T	C	0.4197	O	1.2954	0.9681	1.7333	0.08157
rs13148540	4	99545196	C	T	0.0927	I	1.4977	0.9427	2.3795	0.08721
rs7678323	4	99489168	C	A	0.3134	I	1.3023	0.9572	1.7716	0.09261
rs114990332	4	99503065	A	G	0.0152	I	2.7934	0.8345	9.3506	0.09562
rs846014	4	99528386	C	T	0.422	I	1.28	0.957	1.7121	0.09622
rs6831643	4	99476287	C	T	0.3528	I	1.2721	0.9453	1.7118	0.1121
rs4699639	4	99444032	T	C	0.3126	I	1.2661	0.9419	1.7019	0.1179
rs4699640	4	99444142	T	A	0.3126	I	1.2661	0.9419	1.7018	0.118
rs6820406	4	99552178	G	C	0.4832	I	1.2474	0.9453	1.6462	0.1182
rs10026666	4	99551907	T	C	0.4835	O	1.2467	0.9451	1.6445	0.1187
rs10003932	4	99551705	C	A	0.4835	I	1.2462	0.9447	1.6439	0.1193
rs4447870	4	99449378	T	C	0.3131	I	1.2642	0.9404	1.6993	0.1204
rs10025051	4	99450786	A	G	0.3131	I	1.2641	0.9403	1.6993	0.1205
rs10006430	4	99452114	G	C	0.3132	I	1.264	0.9402	1.6992	0.1207
rs9991427	4	99554953	A	G	0.1789	I	1.339	0.9234	1.9416	0.1237
rs11097621	4	99473156	A	G	0.3495	I	1.255	0.9311	1.6914	0.1359
rs11944636	4	99493776	A	G	0.1312	O	0.7292	0.479	1.1103	0.1409
rs17027777	4	99495148	A	G	0.1311	I	0.7292	0.479	1.1102	0.1409
rs17027779	4	99495176	A	C	0.1311	I	0.7292	0.479	1.1102	0.1409
rs1406311	4	99495460	A	G	0.1311	O	0.7292	0.479	1.1102	0.1409
rs17027776	4	99494973	G	A	0.1311	I	0.7294	0.479	1.1106	0.1413
rs145762985	4	99439495	G	C	0.0217	I	0.3536	0.0883	1.4166	0.1421
rs80053819	4	99541118	G	T	0.0383	I	1.6581	0.8387	3.278	0.1459
rs13123700	4	99441212	T	C	0.3102	I	1.2496	0.925	1.6881	0.1466
rs13108940	4	99442489	A	G	0.3105	I	1.2473	0.9249	1.6822	0.1475
rs2037832	4	99459528	C	T	0.3049	O	1.2534	0.9213	1.7054	0.1504
rs7659885	4	99539290	A	G	0.0934	O	1.4094	0.8826	2.2507	0.1507
rs4699343	4	99446488	T	C	0.3114	I	1.2437	0.923	1.6757	0.1517
rs4699641	4	99446161	T	G	0.4686	I	0.8252	0.6346	1.0732	0.1519
rs4699642	4	99446162	T	C	0.4686	I	0.8253	0.6346	1.0732	0.152
rs10002696	4	99450670	G	C	0.3115	I	1.243	0.9225	1.675	0.1528
rs10006366	4	99452209	C	T	0.3115	I	1.2429	0.9224	1.675	0.153
rs11097619	4	99452423	G	A	0.3115	I	1.2429	0.9223	1.6749	0.1531
rs9760870	4	99453271	G	T	0.3115	I	1.2428	0.9223	1.6748	0.1532
rs6815038	4	99455900	C	T	0.3115	I	1.2426	0.922	1.6746	0.1537
rs6847124	4	99456727	T	C	0.3115	I	1.2425	0.9219	1.6745	0.1539
rs4699344	4	99457306	A	G	0.3115	I	1.2425	0.9219	1.6745	0.1539
rs4699644	4	99457545	C	T	0.3115	I	1.2424	0.9218	1.6745	0.154
rs187254766	4	99521385	G	A	0.0123	I	0.196	0.0194	1.9803	0.1673
rs56226734	4	99417717	G	A	0.0517	I	0.5557	0.2402	1.2853	0.1697
rs6846287	4	99465518	A	T	0.3503	I	1.2341	0.913	1.6682	0.1713
rs7674194	4	99415926	A	C	0.0385	I	0.4955	0.1807	1.3587	0.1724
rs13116201	4	99443303	A	C	0.4705	I	0.8333	0.6404	1.0843	0.1747
rs115758459	4	99477426	T	A	0.0217	I	1.9693	0.7387	5.25	0.1755
rs10004753	4	99447433	G	T	0.4705	O	0.8342	0.6413	1.0851	0.1766
rs13435698	4	99452280	G	A	0.4709	I	0.8338	0.6403	1.0856	0.177
rs78401982	4	99452621	G	T	0.471	I	0.8338	0.6403	1.0857	0.1772
rs113042528	4	99455573	G	T	0.4708	I	0.8339	0.6402	1.0862	0.178
rs10005781	4	99451611	T	C	0.4705	I	0.8343	0.6409	1.0861	0.1782
rs6854339	4	99465107	T	C	0.3505	I	1.2295	0.9093	1.6625	0.1796
rs6812597	4	99468038	G	A	0.4951	I	0.8367	0.6439	1.0872	0.182
rs846010	4	99524081	A	T	0.0916	I	0.7162	0.4385	1.1696	0.1822
rs71612653	4	99538158	A	T	0.0949	I	1.3731	0.855	2.2054	0.1896
rs6827510	4	99464669	C	T	0.3507	I	1.2239	0.9049	1.6553	0.1897
rs6532742	4	99462534	A	C	0.3493	I	1.2237	0.904	1.6565	0.1913
rs4699349	4	99486957	T	C	0.3458	I	1.2164	0.9051	1.6348	0.1939
rs62323626	4	99493285	C	T	0.0919	I	0.7231	0.443	1.1803	0.1947
rs11933264	4	99537944	T	C	0.0948	I	1.3678	0.8508	2.1992	0.196
rs1547382	4	99493955	T	C	0.0902	O	0.7288	0.4467	1.1889	0.2051
rs62323640	4	99522762	C	T	0.0962	I	0.7365	0.4556	1.1904	0.2118
rs78965541	4	99469902	A	G	0.0273	I	1.7136	0.7329	4.0066	0.2139
rs7670467	4	99523003	C	G	0.094	I	0.7383	0.456	1.1955	0.2173
rs7670572	4	99523241	T	C	0.095	I	0.7401	0.4586	1.1945	0.2178
rs34909927	4	99483596	C	A	0.3864	I	0.8311	0.619	1.1157	0.2181
rs1358548	4	99504635	C	T	0.411	O	1.1836	0.9037	1.5502	0.2209
rs4699658	4	99520296	A	T	0.0942	I	0.7435	0.4617	1.1972	0.2227
rs62323639	4	99521352	A	G	0.0923	I	0.7457	0.4633	1.2002	0.2269
rs4699657	4	99520212	A	C	0.0938	I	0.7467	0.4644	1.2005	0.2279
rs11938479	4	99511906	A	G	0.0939	I	0.7493	0.4686	1.198	0.228
rs11938326	4	99511588	A	G	0.0939	I	0.7498	0.4693	1.198	0.2284
rs6532753	4	99540363	G	A	0.4685	I	1.1792	0.901	1.5433	0.2299
rs111718643	4	99418248	T	C	0.0289	I	0.5258	0.1839	1.5032	0.2303
rs7695093	4	99443585	A	G	0.4279	O	0.8496	0.6491	1.1121	0.2354
rs77185135	4	99507952	A	G	0.0919	I	0.7553	0.4742	1.203	0.2373
rs111278952	4	99454174	C	A	0.4282	I	0.8495	0.6479	1.1138	0.2378
rs7668981	4	99439788	T	C	0.4296	I	0.8491	0.6472	1.1141	0.2379
rs34110880	4	99408068	A	G	0.0835	I	1.3235	0.8308	2.1085	0.2381
rs2091547	4	99440635	C	T	0.4283	I	0.8497	0.6479	1.1144	0.2391
rs17027806	4	99509229	T	C	0.0919	O	0.7563	0.475	1.2042	0.2392
rs950152	4	99508249	T	C	0.0917	I	0.7564	0.475	1.2043	0.2394
rs2866015	4	99539498	G	T	0.4705	O	1.1735	0.8977	1.5342	0.2418
rs883131	4	99539669	C	T	0.4705	I	1.1735	0.8976	1.5341	0.2419
rs915879	4	99539755	G	A	0.4705	I	1.1735	0.8976	1.5342	0.2419
rs6532754	4	99540376	A	G	0.4706	I	1.173	0.8972	1.5336	0.2433
rs13111424	4	99579160	A	C	0.0496	I	1.4766	0.76	2.869	0.2501
rs10018825	4	99478903	A	G	0.3182	I	1.191	0.8832	1.6061	0.2518
rs4699636	4	99413733	T	C	0.0298	I	0.5646	0.2103	1.5161	0.2567
rs72688491	4	99556192	G	A	0.0389	I	0.5806	0.2262	1.4904	0.2583
rs1528548	4	99496607	G	A	0.0874	I	0.7632	0.4775	1.2198	0.2586
rs7672134	4	99482332	C	T	0.3228	I	1.1825	0.8811	1.587	0.2641
rs17027639	4	99436066	C	T	0.095	I	0.7557	0.4614	1.2378	0.2659
rs6844261	4	99498680	T	C	0.4054	I	1.1672	0.8883	1.5337	0.2671
rs67310180	4	99556421	C	A	0.2302	I	0.818	0.5732	1.1675	0.2684
rs34879386	4	99533799	T	G	0.1467	I	0.7888	0.5179	1.2013	0.269
rs72688442	4	99414921	A	G	0.2662	I	0.8264	0.5866	1.1642	0.2755
rs10489125	4	99507836	T	C	0.1015	I	0.7767	0.4929	1.224	0.2762
rs17027799	4	99505579	C	T	0.1013	I	0.7782	0.494	1.2258	0.2793
rs62323632	4	99503344	T	C	0.1008	I	0.7787	0.4944	1.2264	0.2804
rs62323629	4	99499616	A	G	0.1002	I	0.7791	0.4947	1.227	0.2814
rs62323633	4	99504155	G	A	0.1009	I	0.7793	0.4949	1.2272	0.2819
rs13435520	4	99551207	C	G	0.2014	I	1.2335	0.8405	1.8103	0.2837
rs2866017	4	99480788	G	C	0.322	I	1.1742	0.8745	1.5765	0.2855
rs62323627	4	99497005	T	A	0.1001	I	0.78	0.4941	1.2313	0.2862
rs59258663	4	99536589	A	G	0.1699	I	1.223	0.8405	1.7794	0.2928
rs113660273	4	99555020	T	C	0.2271	I	0.828	0.5812	1.1797	0.296
rs9997807	4	99519860	G	A	0.096	I	0.7815	0.4921	1.2411	0.2962
rs17191936	4	99447987	A	G	0.429	I	0.8663	0.6618	1.1342	0.2965
rs12498284	4	99554481	T	C	0.2267	I	0.8278	0.5804	1.1807	0.2968
rs17192060	4	99450971	T	C	0.4292	I	0.8663	0.6614	1.1346	0.2971
rs9997798	4	99519841	G	A	0.096	I	0.7819	0.4924	1.2417	0.2972
rs7679987	4	99483874	A	G	0.0136	I	0.3855	0.0633	2.3486	0.3012
rs17027835	4	99526545	C	T	0.0336	I	0.6271	0.2575	1.5275	0.3043
rs17027831	4	99526474	G	A	0.0337	I	0.6275	0.2577	1.5282	0.3048
rs17027843	4	99526861	G	T	0.0336	I	0.6276	0.2578	1.5278	0.3048
rs10021296	4	99483238	T	C	0.3197	O	1.1662	0.8688	1.5652	0.306
rs10033777	4	99511718	G	A	0.0956	I	0.7874	0.4982	1.2444	0.306
rs62323635	4	99510423	A	T	0.0955	I	0.7884	0.5	1.2433	0.3064
rs12646256	4	99484560	C	G	0.0132	I	0.3993	0.0678	2.3514	0.3102
rs76611025	4	99486233	T	C	0.0132	I	0.3993	0.0677	2.3547	0.3105
rs4554081	4	99484863	A	G	0.0132	O	0.4002	0.0682	2.3501	0.3106
rs112785458	4	99485885	G	A	0.0132	I	0.4005	0.0682	2.3517	0.311
rs67722464	4	99419355	A	G	0.0154	I	0.4968	0.1276	1.9336	0.313
rs28831078	4	99522683	C	T	0.0368	I	0.641	0.2697	1.5234	0.314
rs7677026	4	99411237	G	A	0.2803	O	1.1695	0.86	1.5903	0.318
rs57541793	4	99488023	C	T	0.0956	I	0.7864	0.4889	1.2648	0.3216
rs28668773	4	99523890	C	T	0.0365	I	0.6477	0.2724	1.5396	0.3255
rs73832354	4	99485543	T	C	0.0958	I	0.7906	0.4914	1.272	0.3328
rs60799211	4	99533362	A	G	0.1682	I	1.2084	0.8197	1.7815	0.339
rs142067193	4	99555170	T	C	0.1126	I	0.7799	0.4685	1.2984	0.3392
rs28541670	4	99553054	G	C	0.2109	I	1.2077	0.82	1.7786	0.3394
rs62323580	4	99415704	C	G	0.2417	I	0.8395	0.5857	1.2034	0.341
rs59951580	4	99534556	A	C	0.1715	I	1.2032	0.8217	1.7619	0.3418
rs6822225	4	99539897	G	A	0.1578	I	1.1967	0.825	1.7358	0.344
rs62323581	4	99415740	A	G	0.2414	I	0.8414	0.5868	1.2067	0.3479
rs79689599	4	99407212	T	C	0.0446	I	1.4209	0.682	2.9602	0.3482
rs6833529	4	99501120	A	G	0.1038	I	0.8095	0.5189	1.2627	0.3514
rs13149070	4	99479684	T	C	0.3135	I	1.154	0.8536	1.5601	0.3517
rs10026446	4	99498899	A	G	0.1018	O	0.8105	0.5197	1.264	0.3541
rs10489126	4	99556496	C	T	0.1555	O	0.8167	0.5292	1.2604	0.3604
rs72688437	4	99406528	C	G	0.0437	I	0.6703	0.2827	1.5897	0.3639
rs113193911	4	99421102	T	C	0.1743	I	0.8322	0.5593	1.2383	0.3651
rs145440218	4	99420244	A	G	0.013	I	0.3593	0.039	3.3102	0.3663
rs6532737	4	99418336	T	C	0.2431	I	0.8488	0.5921	1.2166	0.372
rs4527483	4	99421741	C	T	0.2774	O	0.8629	0.6235	1.1942	0.3738
rs17027682	4	99464095	G	A	0.0378	I	0.6862	0.2974	1.5833	0.3773
rs28504661	4	99465158	A	G	0.0377	I	0.6863	0.2975	1.5835	0.3776
rs28648419	4	99466693	C	T	0.0377	I	0.6865	0.2975	1.5839	0.3779
rs10030396	4	99464977	T	C	0.0377	I	0.6866	0.2977	1.584	0.3781
rs17027853	4	99528088	A	G	0.0301	I	0.6649	0.2676	1.6523	0.3795
rs28502504	4	99469990	G	C	0.0374	I	0.688	0.298	1.5881	0.3809
rs2156504	4	99490312	A	T	0.4521	I	1.1288	0.8607	1.4802	0.3812
rs7667273	4	99482037	T	G	0.0948	I	0.8118	0.5065	1.3011	0.3863
rs28420592	4	99437683	T	C	0.0355	I	0.6833	0.2874	1.6249	0.3889
rs6823791	4	99534737	G	A	0.1786	I	1.1745	0.8145	1.6937	0.3889
rs7666585	4	99481910	G	A	0.0947	I	0.8127	0.5068	1.3031	0.3893
rs7666573	4	99481900	G	A	0.0948	I	0.8135	0.5074	1.3042	0.3914
rs117783005	4	99433657	G	A	0.0351	I	0.6844	0.2855	1.6408	0.3953
rs10007752	4	99478326	C	T	0.0361	I	0.697	0.3025	1.6061	0.3967
rs17027707	4	99477245	A	G	0.0361	I	0.6975	0.3027	1.6071	0.3975
rs72908162	4	99543036	A	T	0.2014	I	0.855	0.5932	1.2324	0.401
rs78670293	4	99452053	T	C	0.018	I	1.5898	0.5384	4.6945	0.4014
rs72908131	4	99531758	T	C	0.1634	I	1.1868	0.7946	1.7724	0.4028
rs28532945	4	99458974	G	A	0.0362	I	0.7002	0.3034	1.616	0.4036
rs6830917	4	99558459	A	G	0.2227	I	0.862	0.6064	1.2254	0.4081
rs9991354	4	99554889	A	G	0.2329	I	1.1471	0.8275	1.5903	0.4101
rs72688438	4	99408680	G	C	0.0159	I	0.431	0.0568	3.2724	0.4158
rs192282030	4	99454398	C	T	0.0161	I	1.7846	0.4333	7.3495	0.4226
rs10005706	4	99481685	T	C	0.0357	I	0.7104	0.3058	1.6501	0.4265
rs79358957	4	99527797	T	C	0.04	I	0.7112	0.3018	1.6761	0.4359
rs17027851	4	99527964	G	A	0.04	I	0.7123	0.3018	1.6812	0.4387
rs28591094	4	99556965	T	C	0.2278	I	1.1369	0.8209	1.5744	0.44
rs4699654	4	99480152	T	C	0.0954	I	0.8327	0.5221	1.3283	0.4423
rs6532739	4	99420044	G	C	0.1766	I	0.8626	0.5824	1.2776	0.4609
rs9993039	4	99485053	G	A	0.0351	I	0.7284	0.3117	1.7021	0.4643
rs17027883	4	99557636	C	T	0.1146	I	0.8322	0.508	1.3633	0.4658
rs6532738	4	99418416	T	C	0.1961	I	0.8653	0.5859	1.278	0.4672
rs10001528	4	99485614	A	C	0.0351	I	0.7334	0.3144	1.7105	0.473
rs62325460	4	99578449	C	T	0.0379	I	0.7512	0.3422	1.649	0.4757
rs4699664	4	99577845	T	A	0.0379	I	0.7515	0.3425	1.6491	0.4762
rs1128478	4	99579479	T	C	0.0378	I	0.7516	0.3422	1.6506	0.4768
rs10516435	4	99568375	T	C	0.1144	I	0.8387	0.5142	1.368	0.481
rs6829297	4	99571085	T	C	0.1144	O	0.8389	0.5145	1.3681	0.4815
rs4699638	4	99422081	A	G	0.2314	O	0.8862	0.6325	1.2415	0.4824
rs10022548	4	99555741	A	G	0.2344	I	1.1236	0.809	1.5606	0.4867
rs59383241	4	99576022	A	G	0.2043	I	1.1248	0.8072	1.5672	0.4873
rs55924032	4	99412506	G	A	0.232	I	0.8819	0.6181	1.2583	0.4884
rs77183023	4	99567354	A	G	0.0379	I	0.7601	0.3489	1.6561	0.49
rs7671986	4	99428060	T	C	0.1574	I	1.1348	0.7843	1.6417	0.5023
rs955931	4	99428163	T	C	0.1574	O	1.1338	0.7839	1.64	0.5049
rs139222943	4	99481455	C	T	0.0125	I	0.4965	0.0633	3.8972	0.5054
rs28635613	4	99487844	C	T	0.0348	I	0.7509	0.323	1.746	0.5058
rs17802628	4	99537918	G	A	0.1033	I	1.1752	0.7295	1.8932	0.5069
rs13141997	4	99478756	T	C	0.3508	O	1.1014	0.8197	1.4799	0.5217
rs72902292	4	99493315	A	G	0.041	I	0.7885	0.3812	1.6313	0.5218
rs28445981	4	99488419	T	C	0.0346	I	0.7599	0.3275	1.763	0.5225
rs7686325	4	99557147	C	T	0.2314	I	0.8948	0.6357	1.2597	0.5242
rs3941	4	99548182	A	G	0.4902	O	0.9145	0.6939	1.2052	0.5256
rs7682381	4	99547506	A	C	0.4902	I	0.9149	0.6943	1.2056	0.5275
rs7685150	4	99565545	A	G	0.1126	I	0.8541	0.5232	1.3943	0.5283
rs11938081	4	99547094	G	A	0.4901	I	0.9154	0.6948	1.2061	0.5298
rs41399047	4	99561562	G	A	0.1126	I	0.8551	0.5244	1.3944	0.5304
rs7699492	4	99562445	G	C	0.1126	I	0.8553	0.5245	1.3945	0.5308
rs17027886	4	99565938	G	A	0.1127	I	0.8561	0.5252	1.3954	0.533
rs6835899	4	99458977	A	G	0.0574	O	1.1753	0.7065	1.9551	0.5339
rs117271610	4	99500783	T	C	0.0424	I	0.7901	0.3758	1.6612	0.5344
rs79099922	4	99401089	C	A	0.0628	I	0.8015	0.3958	1.6231	0.5387
rs72688435	4	99401409	T	C	0.0627	I	0.8018	0.3958	1.6241	0.5395
rs6838913	4	99408106	T	C	0.2642	I	1.1023	0.8063	1.507	0.5414
rs2866014	4	99568946	C	T	0.2322	I	0.9003	0.6426	1.2614	0.5416
rs35047075	4	99407673	C	T	0.0786	I	1.1672	0.7095	1.9199	0.5427
rs11723468	4	99418507	G	C	0.1023	I	0.8514	0.5061	1.4324	0.5444
rs12508322	4	99403566	G	A	0.0629	I	0.8066	0.3988	1.6313	0.5497
rs6827123	4	99410262	C	T	0.2999	I	1.095	0.813	1.4748	0.5502
rs17027758	4	99490578	A	C	0.0344	O	0.7771	0.3382	1.7858	0.5525
rs6846265	4	99531295	T	C	0.4778	I	1.0878	0.8195	1.4439	0.5605
rs6832517	4	99550254	T	C	0.487	I	0.9212	0.6981	1.2156	0.5619
rs17027628	4	99428608	T	G	0.1642	I	1.1172	0.7671	1.6271	0.5633
rs10023791	4	99425353	G	A	0.4482	O	1.0966	0.8018	1.4999	0.5637
rs4282188	4	99429820	T	C	0.1633	I	1.1174	0.7665	1.6289	0.5637
rs72893012	4	99426471	T	C	0.159	I	1.1173	0.7658	1.6303	0.5649
rs4399995	4	99429380	G	A	0.1642	I	1.1167	0.7663	1.6274	0.5657
rs4535338	4	99430876	C	T	0.1632	I	1.1162	0.7651	1.6285	0.5682
rs2866018	4	99430942	T	C	0.1632	I	1.116	0.7649	1.6282	0.5692
rs72688489	4	99553872	C	T	0.0784	I	0.8557	0.4994	1.4663	0.5707
rs6532756	4	99558607	G	A	0.2384	I	1.0979	0.794	1.5181	0.5721
rs78953736	4	99559778	A	C	0.2385	I	1.0963	0.7931	1.5154	0.5779
rs28574900	4	99561165	A	C	0.2386	I	1.0945	0.7921	1.5123	0.5843
rs61610951	4	99429025	C	A	0.1687	I	1.1081	0.7664	1.6022	0.5854
rs28732372	4	99562379	T	C	0.2383	I	1.094	0.7918	1.5115	0.586
rs10856938	4	99565852	C	T	0.1114	O	0.8836	0.5659	1.3798	0.5864
rs72688488	4	99553237	C	T	0.1143	I	1.149	0.6889	1.9162	0.5947
rs28712025	4	99468143	A	G	0.0393	I	0.8099	0.3715	1.7657	0.596
rs12509267	4	99407299	G	A	0.2678	I	1.0909	0.7901	1.5063	0.597
rs2000814	4	99528486	T	C	0.1537	O	0.9038	0.6208	1.3158	0.5977
rs28758777	4	99469811	A	C	0.039	I	0.8103	0.371	1.7701	0.5978
rs4699661	4	99534928	A	G	0.3295	O	0.9252	0.6927	1.2358	0.5986
rs12512621	4	99574964	C	T	0.0348	I	1.2074	0.5969	2.4421	0.6
rs846007	4	99489003	C	A	0.2094	I	0.9077	0.6313	1.3049	0.6009
rs11946381	4	99415447	G	C	0.4165	I	1.0761	0.8173	1.417	0.6011
rs76576472	4	99417409	G	A	0.0299	I	1.2528	0.5344	2.9368	0.6041
rs10010485	4	99471191	G	A	0.0387	I	0.8139	0.3731	1.7757	0.605
rs9990571	4	99471395	C	G	0.0387	I	0.8143	0.3732	1.7764	0.6056
rs1919212	4	99471687	T	C	0.0386	I	0.8143	0.3732	1.777	0.606
rs9991086	4	99471996	T	C	0.0386	I	0.815	0.3736	1.778	0.6073
rs7661136	4	99556925	A	C	0.2297	I	0.9146	0.6505	1.2861	0.6079
rs28704122	4	99440205	C	A	0.0372	I	0.8116	0.3645	1.8073	0.6093
rs28576181	4	99474421	G	A	0.0382	I	0.816	0.3736	1.7823	0.61
rs76433377	4	99489642	A	G	0.0331	I	1.2238	0.5599	2.675	0.6126
rs10000857	4	99475274	A	C	0.0381	I	0.8178	0.3749	1.784	0.6133
rs10031904	4	99476005	T	G	0.038	I	0.8191	0.3756	1.7862	0.6159
rs6846101	4	99465442	T	A	0.1309	I	0.9016	0.5986	1.358	0.6202
rs9790846	4	99559942	T	C	0.3541	I	1.0734	0.8103	1.4218	0.6216
rs113346329	4	99461575	A	G	0.0379	I	0.8226	0.3765	1.7969	0.6242
rs6532746	4	99467624	A	G	0.1308	I	0.9034	0.6	1.3602	0.6266
rs28550027	4	99448038	T	C	0.0378	I	0.8245	0.3774	1.8013	0.6284
rs28372028	4	99459966	C	T	0.0377	I	0.8253	0.3778	1.803	0.6302
rs28483089	4	99433358	A	G	0.0369	I	0.8197	0.3643	1.8445	0.6309
rs79054978	4	99412240	G	A	0.0225	I	0.7318	0.2024	2.6462	0.634
rs4699662	4	99536053	A	G	0.3296	I	0.9323	0.6974	1.2464	0.6362
rs10029528	4	99430799	C	T	0.0366	I	0.8221	0.3639	1.8574	0.6377
rs871473	4	99561995	T	C	0.2272	O	0.9213	0.6541	1.2975	0.6388
rs17027658	4	99445377	C	T	0.05	I	1.1607	0.6144	2.1926	0.6462
rs6848644	4	99543345	T	C	0.4103	I	0.9383	0.7116	1.2372	0.6517
rs12505872	4	99554506	T	A	0.1147	I	0.9045	0.5848	1.399	0.6519
rs79585509	4	99411610	T	C	0.0225	I	0.7464	0.2091	2.6645	0.6523
rs17027826	4	99526005	C	T	0.0387	I	0.8382	0.3887	1.8073	0.6525
rs13102356	4	99554672	G	A	0.1147	I	0.9049	0.5853	1.3992	0.6533
rs17027841	4	99526819	G	T	0.0386	I	0.8394	0.3898	1.8075	0.6547
rs4699660	4	99534535	G	A	0.3319	I	0.9357	0.699	1.2525	0.6549
rs1554849	4	99474774	A	G	0.1304	O	0.9122	0.6073	1.37	0.6578
rs28711692	4	99533984	G	A	0.3331	I	0.936	0.6978	1.2553	0.6586
rs28744614	4	99577712	T	C	0.3328	I	1.0656	0.8039	1.4124	0.6586
rs17027845	4	99527572	A	C	0.0383	O	0.8423	0.3917	1.8111	0.6603
rs4073385	4	99414840	G	A	0.4303	I	1.0638	0.8065	1.4031	0.6616
rs57333661	4	99541944	A	G	0.1944	I	0.922	0.6384	1.3315	0.6649
rs78085077	4	99410437	C	G	0.0225	I	0.7598	0.2148	2.6878	0.67
rs77509297	4	99410153	T	C	0.0225	I	0.7618	0.2153	2.6951	0.673
rs76794176	4	99410024	T	C	0.0225	I	0.763	0.216	2.6948	0.6743
rs7697465	4	99396839	T	C	0.0272	I	1.2228	0.4785	3.1249	0.6744
rs78380738	4	99409905	G	A	0.0225	I	0.7637	0.2163	2.6964	0.6753
rs76004705	4	99409361	T	C	0.0225	I	0.7658	0.2171	2.7012	0.6782
rs79136604	4	99438767	C	T	0.0316	I	0.8065	0.2915	2.231	0.6787
rs74975049	4	99408980	A	C	0.0225	I	0.7678	0.218	2.7042	0.6809
rs78727031	4	99408974	C	A	0.0225	I	0.7682	0.2181	2.7064	0.6815
rs75183002	4	99408604	C	G	0.0225	I	0.7703	0.2189	2.7104	0.6843
rs79669446	4	99486216	C	T	0.0115	I	0	0	1.18e+142	0.7
rs11097627	4	99564560	T	C	0.1097	I	0.9166	0.5877	1.4297	0.7011
rs75465394	4	99570716	A	G	0.1098	I	0.9168	0.5876	1.4303	0.7017
rs1881449	4	99567915	G	A	0.1098	I	0.917	0.5879	1.4304	0.7024
rs56034320	4	99463972	C	T	0.0139	I	1.271	0.3608	4.4769	0.709
rs7669964	4	99494578	A	T	0.4377	I	1.0545	0.7972	1.3948	0.7101
rs144339313	4	99452260	A	T	0.0114	I	1.3195	0.295	5.9023	0.7168
rs35948296	4	99553870	C	T	0.1087	I	0.9177	0.5753	1.4637	0.7183
rs17027802	4	99507088	G	T	0.0116	I	1.4422	0.1908	10.9008	0.7227
rs6819238	4	99542475	T	C	0.4935	I	0.9519	0.7251	1.2497	0.7228
rs9684705	4	99542125	C	T	0.4934	O	0.9521	0.7253	1.2498	0.7236
rs9686007	4	99542134	A	C	0.4934	I	0.9521	0.7253	1.2498	0.7237
rs12512885	4	99541753	A	G	0.4936	I	0.9534	0.7263	1.2516	0.731
rs4414961	4	99403784	T	G	0.4293	O	1.0528	0.7837	1.4141	0.7328
rs28696298	4	99496208	T	C	0.0425	I	0.8869	0.4428	1.7762	0.7348
rs4699356	4	99541283	A	G	0.4937	I	0.9545	0.7271	1.2531	0.7374
rs11097626	4	99541205	T	C	0.4938	I	0.955	0.7274	1.2537	0.74
rs11097625	4	99541168	T	C	0.4938	I	0.9552	0.7276	1.254	0.7415
rs12504972	4	99553962	G	A	0.0995	I	1.0869	0.661	1.7874	0.7426
rs11941880	4	99541094	T	C	0.4938	I	0.9555	0.7278	1.2544	0.743
rs11946198	4	99541073	A	G	0.4938	I	0.9556	0.7279	1.2545	0.7435
rs2178216	4	99545403	G	T	0.4203	I	0.9547	0.7231	1.2606	0.7438
rs11937119	4	99541009	C	A	0.4938	I	0.9559	0.7281	1.2549	0.7451
rs11941870	4	99540996	T	C	0.4939	I	0.9559	0.7281	1.255	0.7454
rs6854915	4	99407200	A	G	0.3474	O	1.0495	0.7835	1.4057	0.7461
rs146576143	4	99452375	A	C	0.0317	I	1.1381	0.5139	2.5207	0.7498
rs56221164	4	99430416	G	A	0.2585	I	0.9479	0.6811	1.3192	0.7509
rs6532752	4	99540287	C	T	0.494	I	0.9572	0.7291	1.2566	0.7525
rs141127668	4	99579662	C	G	0.0346	I	1.1405	0.4987	2.6082	0.7554
rs17027607	4	99392101	C	A	0.0265	O	1.1527	0.4653	2.8557	0.7589
rs28412266	4	99546130	C	T	0.2101	I	1.0571	0.7363	1.5177	0.7635
rs189905086	4	99459538	G	A	0.0197	I	1.1875	0.3857	3.6562	0.7645
rs28604404	4	99546163	T	C	0.2101	I	1.0566	0.7356	1.5176	0.7658
rs9991053	4	99554503	C	G	0.4614	I	0.9579	0.7208	1.273	0.7669
rs28392914	4	99491250	G	T	0.041	I	1.1097	0.5552	2.2182	0.7683
rs17027760	4	99491560	C	G	0.041	I	1.1097	0.5551	2.2182	0.7684
rs10009693	4	99423280	T	C	0.0813	O	0.9219	0.535	1.5889	0.7698
rs191157039	4	99505322	C	G	0.0249	I	0.8372	0.244	2.8727	0.7776
rs12505801	4	99554312	G	A	0.4725	I	0.9596	0.7186	1.2814	0.78
rs28635770	4	99420215	T	G	0.088	I	0.9256	0.5367	1.5962	0.7808
rs883510	4	99563530	T	C	0.3459	I	1.0423	0.7725	1.4063	0.7864
rs6857878	4	99410301	C	T	0.4208	I	1.0371	0.7941	1.3544	0.7893
rs17027645	4	99438495	T	C	0.0698	I	0.927	0.525	1.6369	0.7939
rs79454900	4	99547529	G	C	0.0121	I	0.7503	0.084	6.6994	0.7971
rs80285045	4	99476090	T	C	0.0512	I	1.0912	0.56	2.1266	0.7976
rs9991333	4	99411950	A	G	0.4112	I	1.0354	0.7913	1.3548	0.7997
rs12509170	4	99546928	G	T	0.4148	O	0.9654	0.7319	1.2734	0.8032
rs115917648	4	99413459	T	G	0.0505	I	0.9181	0.4661	1.8083	0.8048
rs12504979	4	99546654	T	C	0.4148	I	0.9662	0.7325	1.2745	0.8076
rs73832319	4	99401939	A	G	0.0265	I	1.1203	0.4441	2.8266	0.8098
rs10011269	4	99401065	C	A	0.0266	I	1.1166	0.4426	2.817	0.8153
rs12501391	4	99533013	C	T	0.492	I	0.9689	0.7328	1.281	0.8245
rs12507328	4	99573350	T	C	0.4144	O	1.0315	0.7814	1.3617	0.8267
rs73832372	4	99548762	A	G	0.1962	I	0.9625	0.6768	1.3688	0.8316
rs72688436	4	99404323	A	G	0.0104	I	0.8617	0.2174	3.4144	0.8321
rs17027662	4	99449286	C	T	0.0707	I	0.9415	0.5378	1.6483	0.8328
rs7700024	4	99532476	G	A	0.492	I	0.9703	0.733	1.2845	0.8332
rs142240090	4	99405951	C	T	0.0221	I	1.1323	0.3558	3.603	0.8333
rs7700032	4	99532486	G	A	0.492	I	0.9704	0.733	1.2846	0.8336
rs78648801	4	99503651	C	T	0.0455	I	0.9165	0.4003	2.0985	0.8366
rs73832318	4	99400075	C	T	0.0271	I	1.1018	0.4351	2.7902	0.838
rs11735585	4	99406137	C	T	0.467	I	1.0287	0.7774	1.3611	0.8432
rs12507537	4	99536770	A	G	0.4961	I	0.973	0.739	1.2812	0.8457
rs75161174	4	99529266	T	C	0.0227	I	0.9057	0.33	2.4861	0.8476
rs76958620	4	99406954	G	A	0.0418	I	1.0719	0.5234	2.1953	0.8493
rs12509185	4	99556123	G	C	0.1095	I	0.9595	0.6185	1.4884	0.8534
rs12509052	4	99555740	T	C	0.1094	O	0.9596	0.6185	1.4886	0.8538
rs11946306	4	99394831	T	C	0.2788	I	0.9698	0.6954	1.3525	0.8567
rs12330953	4	99412261	T	C	0.4407	I	1.024	0.7772	1.3492	0.8663
rs79356031	4	99549595	A	G	0.0149	I	0.902	0.271	3.0018	0.8664
rs6852645	4	99531813	G	A	0.494	I	0.9765	0.7367	1.2944	0.8687
rs115004537	4	99400878	C	T	0.0276	I	1.0764	0.4412	2.6264	0.8714
rs13137132	4	99481771	G	A	0.4532	I	1.0214	0.7844	1.3299	0.8753
rs883509	4	99563676	G	A	0.3476	O	1.024	0.7576	1.3841	0.8773
rs17027889	4	99573992	G	A	0.0736	O	0.9571	0.5477	1.6726	0.8777
rs10428298	4	99531993	G	C	0.493	I	0.9782	0.7385	1.2958	0.878
rs7660421	4	99556688	C	A	0.1064	I	0.9638	0.5978	1.5541	0.8799
rs7675605	4	99396750	C	T	0.0814	I	0.9595	0.5491	1.6768	0.8847
rs74766783	4	99571518	C	G	0.0142	I	0.92	0.2791	3.0322	0.891
rs61519543	4	99569268	C	T	0.1181	I	0.9708	0.6346	1.4852	0.8914
rs17564872	4	99441529	T	C	0.2154	I	1.023	0.7341	1.4255	0.8933
rs140045215	4	99404227	G	A	0.0128	I	0.9112	0.1944	4.2706	0.9061
rs72893005	4	99420290	T	C	0.089	I	1.0313	0.6106	1.7418	0.9083
rs115371503	4	99452052	A	C	0.0132	I	1.0844	0.2458	4.7838	0.9148
rs144931828	4	99447846	A	G	0.0131	I	1.0833	0.2458	4.7748	0.9158
rs4547802	4	99412100	A	C	0.4423	I	1.0148	0.7693	1.3387	0.9171
rs1528545	4	99561045	T	C	0.4672	O	1.0146	0.7712	1.3348	0.9178
rs79219725	4	99562502	T	G	0.0362	I	1.0406	0.4752	2.2788	0.9207
rs7671702	4	99561695	C	T	0.4672	I	1.0139	0.7706	1.334	0.9215
rs28713515	4	99560811	C	G	0.4672	I	1.0136	0.7702	1.3341	0.9231
rs10020677	4	99550164	A	G	0.4056	I	1.0134	0.7611	1.3494	0.9273
rs10856937	4	99412762	T	C	0.4527	I	0.9877	0.7427	1.3134	0.932
rs6837860	4	99559661	T	C	0.4675	I	1.0113	0.7669	1.3336	0.9366
rs6837959	4	99559523	A	G	0.4676	I	1.0106	0.766	1.3334	0.9404
rs6837627	4	99416657	T	C	0.4542	I	0.9892	0.7425	1.3178	0.9408
rs6837595	4	99416620	T	C	0.4542	I	0.9892	0.7425	1.318	0.9411
rs6837798	4	99559480	A	G	0.4677	I	1.0103	0.7656	1.3334	0.9421
rs7676155	4	99441008	T	C	0.2163	I	1.011	0.7238	1.4122	0.9487
rs75791572	4	99400225	C	T	0.0199	I	0.9616	0.2891	3.1981	0.9491
rs114660210	4	99400263	C	T	0.0199	I	0.9617	0.2892	3.1983	0.9492
rs4374629	4	99411783	T	G	0.456	I	0.9914	0.7555	1.3011	0.9506
rs6532736	4	99416201	T	C	0.4544	I	0.9914	0.7442	1.3208	0.9532
rs6831674	4	99559058	T	A	0.3525	I	1.0088	0.7433	1.3692	0.955
rs4699637	4	99414284	T	C	0.4527	I	1.0082	0.7568	1.343	0.9557
rs28529656	4	99414523	T	C	0.4528	I	1.0077	0.7565	1.3422	0.9584
rs10516434	4	99445315	T	C	0.2164	I	1.0088	0.7236	1.4062	0.9589
rs4699645	4	99457744	T	C	0.2236	I	1.0087	0.7217	1.4098	0.9595
rs17499015	4	99441349	C	T	0.2169	O	1.0084	0.7236	1.4053	0.9606
rs6817773	4	99442140	C	T	0.217	I	1.0081	0.7233	1.405	0.9622
rs60026821	4	99454046	A	T	0.2157	I	1.0081	0.7214	1.4087	0.9622
rs10516433	4	99443526	T	C	0.2168	I	1.008	0.7232	1.4049	0.9624
rs60947018	4	99453988	C	T	0.2158	I	1.0081	0.7215	1.4086	0.9624
rs6532740	4	99443938	A	G	0.2169	I	1.008	0.7232	1.4049	0.9625
rs59150136	4	99441129	T	C	0.2168	I	1.0079	0.7228	1.4055	0.9631
rs7688849	4	99442833	T	C	0.217	I	1.0078	0.7231	1.4047	0.9633
rs6830136	4	99443569	C	T	0.2171	I	1.0077	0.723	1.4045	0.9639
rs17564998	4	99443394	G	A	0.2171	I	1.0076	0.7229	1.4044	0.9643
rs6853079	4	99443611	T	A	0.2171	I	1.0076	0.7229	1.4044	0.9643
rs6840610	4	99442044	T	G	0.2168	I	1.0076	0.7228	1.4045	0.9644
rs7689116	4	99443068	G	A	0.2169	I	1.0076	0.7228	1.4045	0.9646
rs7667608	4	99443127	C	T	0.2169	I	1.0075	0.7228	1.4045	0.9646
rs7689289	4	99443113	G	A	0.2168	I	1.0075	0.7228	1.4045	0.9647
rs10034419	4	99556189	A	T	0.4689	I	0.9939	0.7502	1.3168	0.966
rs9761395	4	99455291	T	C	0.2161	I	1.0072	0.7205	1.4081	0.9663
rs6840239	4	99455788	C	T	0.2161	I	1.0073	0.7204	1.4083	0.9663
rs6532755	4	99555371	C	T	0.4689	I	0.9949	0.7508	1.3183	0.9716
rs11945713	4	99439941	A	G	0.2166	I	1.0057	0.7201	1.4046	0.9732
rs11946397	4	99415304	T	G	0.4535	I	1.0048	0.7543	1.3385	0.974
rs112491404	4	99395939	C	T	0.0199	I	0.9819	0.3003	3.21	0.9759
rs9307228	4	99570810	C	T	0.469	I	1.0042	0.7622	1.3231	0.9761
rs871474	4	99562089	T	C	0.1162	I	1.0063	0.6584	1.5379	0.977
rs191242431	4	99392911	C	T	0.0194	I	1.017	0.3169	3.264	0.9774
rs4303985	4	99399748	T	G	0.3168	O	0.9962	0.7337	1.3527	0.9805
rs10020051	4	99406700	T	C	0.4855	I	0.9966	0.7539	1.3175	0.9808
rs1045655	4	99393671	C	G	0.0194	I	1.0141	0.3151	3.2637	0.9812
rs76706781	4	99401721	G	A	0.0194	I	0.9857	0.2986	3.2544	0.9812
rs12509046	4	99532946	C	A	0.3288	I	0.9983	0.7395	1.3477	0.9912
rs75996915	4	99396845	A	T	0.0194	I	1.0049	0.3102	3.2552	0.9935
rs17498778	4	99434834	A	T	0.2164	I	0.9996	0.7123	1.4027	0.998
rs77617376	4	99466086	T	C	0.0421	I	1.0008	0.4768	2.1006	0.9982

## Sheet: Sup Tb 6 
Supplemental Table 6. Subject characteristics
Number of sujects	442
Age, mean (SD)	42.1 (11.8)
Sex, N (%) male	286 (65%)
Race, N (%) white non-Hispanic	412 (93%)
Baseline consumption measures (last 30days)
Average drinks per drinking day	11.8 (7.7)
% drinking days	50.7 (29.7)
% heavy drinking days	45.8 (29.7)
Number of days since last drink	24.8 (16.1)
Treatment outcomes:
3 month abstinence from any drinking, N (%)	157 (59%)
3 month abstinence from heavy drinking, N (%)	178 (67%)

## Sheet: Sup Tb 7
Supplementary Table 7. SNPs (rs11940430, rs4699354 and rs10029405) were eQTL for TSPAN5. These SNPs were also associated with the length of abstinence during 3 months of acamprosate treatment. eQTL data extracted from BRAINEAC database (http://www.braineac.org/). P values <0.05 were highlighted.
Gene Symbol	rs ID	expression ID	cerebellum	frontal cortex	medulla	putamen
TSPAN5	rs11940430	2778879	0.011	0.69	0.2	0.4
TSPAN5	rs11940430	2778864	0.014	0.83	0.037	0.49
TSPAN5	rs11940430	2778883	0.11	0.016	0.29	0.036
TSPAN5	rs11940430	2778870	0.065	0.5	0.02	0.34
TSPAN5	rs11940430	2778866	0.32	0.24	0.027	0.95
TSPAN5	rs11940430	2778872	0.038	0.91	0.084	0.082
TSPAN5	rs11940430	t2778856	0.064	0.27	0.047	0.25
TSPAN5	rs4699354	2778879	0.012	0.72	0.2	0.42
TSPAN5	rs4699354	2778883	0.13	0.015	0.29	0.034
TSPAN5	rs4699354	2778864	0.017	0.87	0.039	0.51
TSPAN5	rs4699354	2778870	0.069	0.49	0.021	0.37
TSPAN5	rs4699354	2778866	0.33	0.24	0.031	0.96
TSPAN5	rs4699354	2778872	0.04	0.94	0.083	0.09
TSPAN5	rs4699354	t2778856	0.071	0.26	0.049	0.26
TSPAN5	rs10029405	2778883	0.12	0.012	0.12	0.029
TSPAN5	rs10029405	2778956	0.68	0.19	0.053	0.025
TSPAN5	rs10029405	2778864	0.025	0.81	0.035	0.65
TSPAN5	rs10029405	2778879	0.032	0.92	0.27	0.61
TSPAN5	rs10029405	2778872	0.043	0.79	0.14	0.11
